# Supplementary material for: Degraded Polysaccharides from Noni (Morinda citrifolia L.) juice Mitigate Glucose Metabolism Disorders by Regulating PI3K/AKT-Nrf2-GSK3β Signaling Pathways in HepG2 Cells
Source: Foods. 2025 Aug 27;14(17):2989. doi: 10.3390/foods14172989 (PMC12427753; doi:10.3390/foods14172989)
Supplement: Supplementary file 1 [file foods-14-02989-s001.zip]

Archive with 6 entries (6 files):
- foods-3789260-supplementary.pdf
- Monosaccharide standard sample.txt
- The composition of monosaccharides in DNJP.txt
- The composition of monosaccharides in NJP.txt
- The molecular weight of DNJP.csv
- The molecular weight of NJP.csv
