# Supplementary material for: Degraded Polysaccharides from Noni (Morinda citrifolia L.) juice Mitigate Glucose Metabolism Disorders by Regulating PI3K/AKT-Nrf2-GSK3β Signaling Pathways in HepG2 Cells
Source: Foods. 2025 Aug 27;14(17):2989. doi: 10.3390/foods14172989 (PMC12427753; doi:10.3390/foods14172989)
Supplement: Supplementary file 1 [file foods-14-02989-s001.zip › Monosaccharide standard sample.txt]

URL	chrom://desktop-1a4mdbt/Data/2025/20250519 - Copy.seq/689.smp/ED_1.channel/ED_1.chm
Channel	ED_1

Injection Information:
Data Vault	Data
Sequence	20250519 - Copy
Name	9S
Number	4
Position	R3
Comment	
Processing Method	Quantitative(1)
Instrument Method	PAD-9S-240706 2%D
Type	Unknown
Status	Finished
Inject Time	5/27/2025 3:09:35 PM +08:00
Volume (µl)	10.0
Dilution Factor	1.0000
Weight	1.0000

Chromatogram Data Information:
Time Min. (min)	0.000000
Time Max. (min)	40.000000
Data Points	4801
Detector	EDet1
Generating Data System	Chromeleon 7.2.10.23925
Exporting Data System	Chromeleon 7.2.10.0
Operator	Instrument Controller
Signal Quantity	
Signal Unit	nC
Signal Min.	-5.392750
Signal Max.	54.311801
Channel	ED_1
Driver Name	DC-6000
Channel Type	Evaluation
Min. Step (s)	0.5
Max. Step (s)	0.5
Average Step (s)	0.5

Signal Parameter Information:
Signal Info	

Chromatogram Data:
Time (min)	Step (s)	Value (nC)
0.000000	n.a.	0.000600
0.008333	0.5	-0.025750
0.016667	0.5	0.065100
0.025000	0.5	0.109000
0.033333	0.5	0.104550
0.041667	0.5	0.100100
0.050000	0.5	0.090100
0.058333	0.5	0.080100
0.066667	0.5	0.070850
0.075000	0.5	0.061900
0.083333	0.5	0.053150
0.091667	0.5	0.045800
0.100000	0.5	0.039450
0.108333	0.5	0.033550
0.116667	0.5	0.028400
0.125000	0.5	0.022050
0.133333	0.5	0.016600
0.141667	0.5	0.012450
0.150000	0.5	0.009450
0.158333	0.5	0.005350
0.166667	0.5	0.003350
0.175000	0.5	-0.000300
0.183333	0.5	-0.002800
0.191667	0.5	-0.003750
0.200000	0.5	-0.006100
0.208333	0.5	-0.006700
0.216667	0.5	-0.006650
0.225000	0.5	-0.008600
0.233333	0.5	-0.011300
0.241667	0.5	-0.011350
0.250000	0.5	-0.012750
0.258333	0.5	-0.013700
0.266667	0.5	-0.013500
0.275000	0.5	-0.013750
0.283333	0.5	-0.015050
0.291667	0.5	-0.016350
0.300000	0.5	-0.020100
0.308333	0.5	-0.020450
0.316667	0.5	-0.022200
0.325000	0.5	-0.022650
0.333333	0.5	-0.022900
0.341667	0.5	-0.024250
0.350000	0.5	-0.026700
0.358333	0.5	-0.028700
0.366667	0.5	-0.030350
0.375000	0.5	-0.028450
0.383333	0.5	-0.025550
0.391667	0.5	-0.023750
0.400000	0.5	-0.023650
0.408333	0.5	-0.022150
0.416667	0.5	-0.024350
0.425000	0.5	-0.027250
0.433333	0.5	-0.025850
0.441667	0.5	-0.025900
0.450000	0.5	-0.025450
0.458333	0.5	-0.028350
0.466667	0.5	-0.032600
0.475000	0.5	-0.033450
0.483333	0.5	-0.034400
0.491667	0.5	-0.034350
0.500000	0.5	-0.035950
0.508333	0.5	-0.036800
0.516667	0.5	-0.040100
0.525000	0.5	-0.040450
0.533333	0.5	-0.040450
0.541667	0.5	-0.040150
0.550000	0.5	-0.039600
0.558333	0.5	-0.040400
0.566667	0.5	-0.042700
0.575000	0.5	-0.040800
0.583333	0.5	-0.042650
0.591667	0.5	-0.042850
0.600000	0.5	-0.043350
0.608333	0.5	-0.042400
0.616667	0.5	-0.042200
0.625000	0.5	-0.044450
0.633333	0.5	-0.048450
0.641667	0.5	-0.049450
0.650000	0.5	-0.051200
0.658333	0.5	-0.051550
0.666667	0.5	-0.052250
0.675000	0.5	-0.053000
0.683333	0.5	-0.055450
0.691667	0.5	-0.057750
0.700000	0.5	-0.056900
0.708333	0.5	-0.056300
0.716667	0.5	-0.053000
0.725000	0.5	-0.049650
0.733333	0.5	-0.051700
0.741667	0.5	-0.052700
0.750000	0.5	-0.054150
0.758333	0.5	-0.055450
0.766667	0.5	-0.054900
0.775000	0.5	-0.055150
0.783333	0.5	-0.057750
0.791667	0.5	-0.061300
0.800000	0.5	-0.066250
0.808333	0.5	-0.067950
0.816667	0.5	-0.066500
0.825000	0.5	-0.064400
0.833333	0.5	-0.058950
0.841667	0.5	-0.056400
0.850000	0.5	-0.053750
0.858333	0.5	-0.051700
0.866667	0.5	-0.045900
0.875000	0.5	-0.044300
0.883333	0.5	-0.043700
0.891667	0.5	-0.038100
0.900000	0.5	-0.034300
0.908333	0.5	-0.033700
0.916667	0.5	-0.033450
0.925000	0.5	-0.034350
0.933333	0.5	-0.030250
0.941667	0.5	-0.028550
0.950000	0.5	-0.026600
0.958333	0.5	-0.027950
0.966667	0.5	-0.029600
0.975000	0.5	-0.030800
0.983333	0.5	-0.029550
0.991667	0.5	-0.030100
1.000000	0.5	-0.028550
1.008333	0.5	-0.029550
1.016667	0.5	-0.031100
1.025000	0.5	-0.030700
1.033333	0.5	-0.026450
1.041667	0.5	-0.025750
1.050000	0.5	-0.027200
1.058333	0.5	-0.027650
1.066667	0.5	-0.026850
1.075000	0.5	-0.025550
1.083333	0.5	-0.027950
1.091667	0.5	-0.029800
1.100000	0.5	-0.030250
1.108333	0.5	-0.035500
1.116667	0.5	-0.043150
1.125000	0.5	-0.055150
1.133333	0.5	-0.059650
1.141667	0.5	-0.048150
1.150000	0.5	-0.017350
1.158333	0.5	0.028400
1.166667	0.5	0.089750
1.175000	0.5	0.158650
1.183333	0.5	0.233750
1.191667	0.5	0.307200
1.200000	0.5	0.370000
1.208333	0.5	0.412900
1.216667	0.5	0.434800
1.225000	0.5	0.435600
1.233333	0.5	0.414450
1.241667	0.5	0.376950
1.250000	0.5	0.330500
1.258333	0.5	0.283000
1.266667	0.5	0.239750
1.275000	0.5	0.202350
1.283333	0.5	0.170450
1.291667	0.5	0.140950
1.300000	0.5	0.116450
1.308333	0.5	0.095350
1.316667	0.5	0.079550
1.325000	0.5	0.065400
1.333333	0.5	0.055500
1.341667	0.5	0.044300
1.350000	0.5	0.034600
1.358333	0.5	0.024650
1.366667	0.5	0.016650
1.375000	0.5	0.006800
1.383333	0.5	-0.005650
1.391667	0.5	-0.013000
1.400000	0.5	-0.016600
1.408333	0.5	-0.022950
1.416667	0.5	-0.032050
1.425000	0.5	-0.038400
1.433333	0.5	-0.041100
1.441667	0.5	-0.044500
1.450000	0.5	-0.046700
1.458333	0.5	-0.053550
1.466667	0.5	-0.059400
1.475000	0.5	-0.062000
1.483333	0.5	-0.064250
1.491667	0.5	-0.066200
1.500000	0.5	-0.068000
1.508333	0.5	-0.071150
1.516667	0.5	-0.073950
1.525000	0.5	-0.074250
1.533333	0.5	-0.072150
1.541667	0.5	-0.072800
1.550000	0.5	-0.077850
1.558333	0.5	-0.082400
1.566667	0.5	-0.080400
1.575000	0.5	-0.078000
1.583333	0.5	-0.082100
1.591667	0.5	-0.082700
1.600000	0.5	-0.082900
1.608333	0.5	-0.083600
1.616667	0.5	-0.084300
1.625000	0.5	-0.090500
1.633333	0.5	-0.096400
1.641667	0.5	-0.099600
1.650000	0.5	-0.103000
1.658333	0.5	-0.107100
1.666667	0.5	-0.112850
1.675000	0.5	-0.120600
1.683333	0.5	-0.130150
1.691667	0.5	-0.134850
1.700000	0.5	-0.143000
1.708333	0.5	-0.154800
1.716667	0.5	-0.165800
1.725000	0.5	-0.177550
1.733333	0.5	-0.188850
1.741667	0.5	-0.196550
1.750000	0.5	-0.209000
1.758333	0.5	-0.217450
1.766667	0.5	-0.226450
1.775000	0.5	-0.233500
1.783333	0.5	-0.242100
1.791667	0.5	-0.252650
1.800000	0.5	-0.263300
1.808333	0.5	-0.272500
1.816667	0.5	-0.280600
1.825000	0.5	-0.287850
1.833333	0.5	-0.294450
1.841667	0.5	-0.300700
1.850000	0.5	-0.306550
1.858333	0.5	-0.307350
1.866667	0.5	-0.311900
1.875000	0.5	-0.316500
1.883333	0.5	-0.320150
1.891667	0.5	-0.321350
1.900000	0.5	-0.320400
1.908333	0.5	-0.319400
1.916667	0.5	-0.320050
1.925000	0.5	-0.319350
1.933333	0.5	-0.317150
1.941667	0.5	-0.315150
1.950000	0.5	-0.314750
1.958333	0.5	-0.317550
1.966667	0.5	-0.322050
1.975000	0.5	-0.321750
1.983333	0.5	-0.322050
1.991667	0.5	-0.320450
2.000000	0.5	-0.319200
2.008333	0.5	-0.319000
2.016667	0.5	-0.318250
2.025000	0.5	-0.315050
2.033333	0.5	-0.312000
2.041667	0.5	-0.309050
2.050000	0.5	-0.307900
2.058333	0.5	-0.308100
2.066667	0.5	-0.303950
2.075000	0.5	-0.299150
2.083333	0.5	-0.299050
2.091667	0.5	-0.295750
2.100000	0.5	-0.291150
2.108333	0.5	-0.288700
2.116667	0.5	-0.285700
2.125000	0.5	-0.285650
2.133333	0.5	-0.286500
2.141667	0.5	-0.282600
2.150000	0.5	-0.281350
2.158333	0.5	-0.278450
2.166667	0.5	-0.276850
2.175000	0.5	-0.275150
2.183333	0.5	-0.274750
2.191667	0.5	-0.271500
2.200000	0.5	-0.269500
2.208333	0.5	-0.263850
2.216667	0.5	-0.256650
2.225000	0.5	-0.254950
2.233333	0.5	-0.254750
2.241667	0.5	-0.248700
2.250000	0.5	-0.249950
2.258333	0.5	-0.246600
2.266667	0.5	-0.244550
2.275000	0.5	-0.242000
2.283333	0.5	-0.241450
2.291667	0.5	-0.243500
2.300000	0.5	-0.245800
2.308333	0.5	-0.244050
2.316667	0.5	-0.244400
2.325000	0.5	-0.241200
2.333333	0.5	-0.238550
2.341667	0.5	-0.233600
2.350000	0.5	-0.230150
2.358333	0.5	-0.224400
2.366667	0.5	-0.218200
2.375000	0.5	-0.211000
2.383333	0.5	-0.204400
2.391667	0.5	-0.199250
2.400000	0.5	-0.199250
2.408333	0.5	-0.198300
2.416667	0.5	-0.201700
2.425000	0.5	-0.203600
2.433333	0.5	-0.203600
2.441667	0.5	-0.203200
2.450000	0.5	-0.204600
2.458333	0.5	-0.208750
2.466667	0.5	-0.211850
2.475000	0.5	-0.211150
2.483333	0.5	-0.212500
2.491667	0.5	-0.211500
2.500000	0.5	-0.212500
2.508333	0.5	-0.212100
2.516667	0.5	-0.214200
2.525000	0.5	-0.212200
2.533333	0.5	-0.209950
2.541667	0.5	-0.209450
2.550000	0.5	-0.209800
2.558333	0.5	-0.208850
2.566667	0.5	-0.207750
2.575000	0.5	-0.206100
2.583333	0.5	-0.207050
2.591667	0.5	-0.206350
2.600000	0.5	-0.204700
2.608333	0.5	-0.203100
2.616667	0.5	-0.202200
2.625000	0.5	-0.204200
2.633333	0.5	-0.206150
2.641667	0.5	-0.205700
2.650000	0.5	-0.206200
2.658333	0.5	-0.206300
2.666667	0.5	-0.206650
2.675000	0.5	-0.207050
2.683333	0.5	-0.209400
2.691667	0.5	-0.210100
2.700000	0.5	-0.209300
2.708333	0.5	-0.207450
2.716667	0.5	-0.204050
2.725000	0.5	-0.201800
2.733333	0.5	-0.203950
2.741667	0.5	-0.204050
2.750000	0.5	-0.206400
2.758333	0.5	-0.206850
2.766667	0.5	-0.205250
2.775000	0.5	-0.205000
2.783333	0.5	-0.204350
2.791667	0.5	-0.206750
2.800000	0.5	-0.210350
2.808333	0.5	-0.211900
2.816667	0.5	-0.211950
2.825000	0.5	-0.212900
2.833333	0.5	-0.213000
2.841667	0.5	-0.214450
2.850000	0.5	-0.216250
2.858333	0.5	-0.216550
2.866667	0.5	-0.215050
2.875000	0.5	-0.217100
2.883333	0.5	-0.215700
2.891667	0.5	-0.211550
2.900000	0.5	-0.211450
2.908333	0.5	-0.213050
2.916667	0.5	-0.214100
2.925000	0.5	-0.214100
2.933333	0.5	-0.212850
2.941667	0.5	-0.210600
2.950000	0.5	-0.210700
2.958333	0.5	-0.214050
2.966667	0.5	-0.216600
2.975000	0.5	-0.216250
2.983333	0.5	-0.215700
2.991667	0.5	-0.216500
3.000000	0.5	-0.215550
3.008333	0.5	-0.217400
3.016667	0.5	-0.219050
3.025000	0.5	-0.217600
3.033333	0.5	-0.214700
3.041667	0.5	-0.214950
3.050000	0.5	-0.219100
3.058333	0.5	-0.218150
3.066667	0.5	-0.217000
3.075000	0.5	-0.216500
3.083333	0.5	-0.217650
3.091667	0.5	-0.217650
3.100000	0.5	-0.215150
3.108333	0.5	-0.214350
3.116667	0.5	-0.213650
3.125000	0.5	-0.217450
3.133333	0.5	-0.217600
3.141667	0.5	-0.218650
3.150000	0.5	-0.218400
3.158333	0.5	-0.218200
3.166667	0.5	-0.217700
3.175000	0.5	-0.218500
3.183333	0.5	-0.218850
3.191667	0.5	-0.216800
3.200000	0.5	-0.215900
3.208333	0.5	-0.216600
3.216667	0.5	-0.217550
3.225000	0.5	-0.219450
3.233333	0.5	-0.219000
3.241667	0.5	-0.218250
3.250000	0.5	-0.218850
3.258333	0.5	-0.218200
3.266667	0.5	-0.216000
3.275000	0.5	-0.214700
3.283333	0.5	-0.212200
3.291667	0.5	-0.215600
3.300000	0.5	-0.216600
3.308333	0.5	-0.218050
3.316667	0.5	-0.217150
3.325000	0.5	-0.218200
3.333333	0.5	-0.218200
3.341667	0.5	-0.219400
3.350000	0.5	-0.219850
3.358333	0.5	-0.218100
3.366667	0.5	-0.217750
3.375000	0.5	-0.218550
3.383333	0.5	-0.219100
3.391667	0.5	-0.217300
3.400000	0.5	-0.215550
3.408333	0.5	-0.217500
3.416667	0.5	-0.218750
3.425000	0.5	-0.217850
3.433333	0.5	-0.216300
3.441667	0.5	-0.215100
3.450000	0.5	-0.215200
3.458333	0.5	-0.218850
3.466667	0.5	-0.219700
3.475000	0.5	-0.221200
3.483333	0.5	-0.220150
3.491667	0.5	-0.220750
3.500000	0.5	-0.220450
3.508333	0.5	-0.223150
3.516667	0.5	-0.223400
3.525000	0.5	-0.222150
3.533333	0.5	-0.220450
3.541667	0.5	-0.222550
3.550000	0.5	-0.228050
3.558333	0.5	-0.229000
3.566667	0.5	-0.224800
3.575000	0.5	-0.226150
3.583333	0.5	-0.227600
3.591667	0.5	-0.227750
3.600000	0.5	-0.225300
3.608333	0.5	-0.224500
3.616667	0.5	-0.225100
3.625000	0.5	-0.229800
3.633333	0.5	-0.229150
3.641667	0.5	-0.230600
3.650000	0.5	-0.230400
3.658333	0.5	-0.232800
3.666667	0.5	-0.231550
3.675000	0.5	-0.234100
3.683333	0.5	-0.233750
3.691667	0.5	-0.231050
3.700000	0.5	-0.233550
3.708333	0.5	-0.234300
3.716667	0.5	-0.235350
3.725000	0.5	-0.238900
3.733333	0.5	-0.236900
3.741667	0.5	-0.236100
3.750000	0.5	-0.237050
3.758333	0.5	-0.236150
3.766667	0.5	-0.234100
3.775000	0.5	-0.232750
3.783333	0.5	-0.232350
3.791667	0.5	-0.236200
3.800000	0.5	-0.237850
3.808333	0.5	-0.238000
3.816667	0.5	-0.237750
3.825000	0.5	-0.239000
3.833333	0.5	-0.239000
3.841667	0.5	-0.240550
3.850000	0.5	-0.237650
3.858333	0.5	-0.233700
3.866667	0.5	-0.236100
3.875000	0.5	-0.234850
3.883333	0.5	-0.232650
3.891667	0.5	-0.231200
3.900000	0.5	-0.227550
3.908333	0.5	-0.222150
3.916667	0.5	-0.218050
3.925000	0.5	-0.208500
3.933333	0.5	-0.195950
3.941667	0.5	-0.178050
3.950000	0.5	-0.155850
3.958333	0.5	-0.127100
3.966667	0.5	-0.079950
3.975000	0.5	-0.008450
3.983333	0.5	0.092700
3.991667	0.5	0.236900
4.000000	0.5	0.434000
4.008333	0.5	0.694650
4.016667	0.5	1.031250
4.025000	0.5	1.447250
4.033333	0.5	1.936150
4.041667	0.5	2.487150
4.050000	0.5	3.079550
4.058333	0.5	3.683550
4.066667	0.5	4.270900
4.075000	0.5	4.798950
4.083333	0.5	5.236100
4.091667	0.5	5.559950
4.100000	0.5	5.749550
4.108333	0.5	5.800250
4.116667	0.5	5.706800
4.125000	0.5	5.480050
4.133333	0.5	5.148400
4.141667	0.5	4.732600
4.150000	0.5	4.244000
4.158333	0.5	3.749600
4.166667	0.5	3.246600
4.175000	0.5	2.753450
4.183333	0.5	2.291650
4.191667	0.5	1.870000
4.200000	0.5	1.496850
4.208333	0.5	1.175250
4.216667	0.5	0.900850
4.225000	0.5	0.668550
4.233333	0.5	0.480100
4.241667	0.5	0.325700
4.250000	0.5	0.200900
4.258333	0.5	0.102900
4.266667	0.5	0.026400
4.275000	0.5	-0.034250
4.283333	0.5	-0.083550
4.291667	0.5	-0.124450
4.300000	0.5	-0.157600
4.308333	0.5	-0.180900
4.316667	0.5	-0.201450
4.325000	0.5	-0.215500
4.333333	0.5	-0.228700
4.341667	0.5	-0.238550
4.350000	0.5	-0.247400
4.358333	0.5	-0.252950
4.366667	0.5	-0.258650
4.375000	0.5	-0.261950
4.383333	0.5	-0.263100
4.391667	0.5	-0.264900
4.400000	0.5	-0.269550
4.408333	0.5	-0.272300
4.416667	0.5	-0.277300
4.425000	0.5	-0.278400
4.433333	0.5	-0.280550
4.441667	0.5	-0.280250
4.450000	0.5	-0.283450
4.458333	0.5	-0.287850
4.466667	0.5	-0.292600
4.475000	0.5	-0.294400
4.483333	0.5	-0.297400
4.491667	0.5	-0.299000
4.500000	0.5	-0.302650
4.508333	0.5	-0.304700
4.516667	0.5	-0.308700
4.525000	0.5	-0.307700
4.533333	0.5	-0.306950
4.541667	0.5	-0.309750
4.550000	0.5	-0.311200
4.558333	0.5	-0.310550
4.566667	0.5	-0.310400
4.575000	0.5	-0.312950
4.583333	0.5	-0.315100
4.591667	0.5	-0.314400
4.600000	0.5	-0.315050
4.608333	0.5	-0.314350
4.616667	0.5	-0.317700
4.625000	0.5	-0.320400
4.633333	0.5	-0.323150
4.641667	0.5	-0.323350
4.650000	0.5	-0.324950
4.658333	0.5	-0.325600
4.666667	0.5	-0.327800
4.675000	0.5	-0.328800
4.683333	0.5	-0.330050
4.691667	0.5	-0.329150
4.700000	0.5	-0.329700
4.708333	0.5	-0.331300
4.716667	0.5	-0.332150
4.725000	0.5	-0.332600
4.733333	0.5	-0.332850
4.741667	0.5	-0.334700
4.750000	0.5	-0.335700
4.758333	0.5	-0.335500
4.766667	0.5	-0.334150
4.775000	0.5	-0.332950
4.783333	0.5	-0.334700
4.791667	0.5	-0.337600
4.800000	0.5	-0.340450
4.808333	0.5	-0.340450
4.816667	0.5	-0.341450
4.825000	0.5	-0.341800
4.833333	0.5	-0.342850
4.841667	0.5	-0.343350
4.850000	0.5	-0.344300
4.858333	0.5	-0.344150
4.866667	0.5	-0.344000
4.875000	0.5	-0.344500
4.883333	0.5	-0.341450
4.891667	0.5	-0.338900
4.900000	0.5	-0.340250
4.908333	0.5	-0.341950
4.916667	0.5	-0.342300
4.925000	0.5	-0.341100
4.933333	0.5	-0.339150
4.941667	0.5	-0.338650
4.950000	0.5	-0.339850
4.958333	0.5	-0.343000
4.966667	0.5	-0.344700
4.975000	0.5	-0.345450
4.983333	0.5	-0.347000
4.991667	0.5	-0.345250
5.000000	0.5	-0.345550
5.008333	0.5	-0.346000
5.016667	0.5	-0.346350
5.025000	0.5	-0.344500
5.033333	0.5	-0.342400
5.041667	0.5	-0.344700
5.050000	0.5	-0.347150
5.058333	0.5	-0.344150
5.066667	0.5	-0.341850
5.075000	0.5	-0.344950
5.083333	0.5	-0.345900
5.091667	0.5	-0.344550
5.100000	0.5	-0.343000
5.108333	0.5	-0.342150
5.116667	0.5	-0.343800
5.125000	0.5	-0.346450
5.133333	0.5	-0.346950
5.141667	0.5	-0.347750
5.150000	0.5	-0.347900
5.158333	0.5	-0.348450
5.166667	0.5	-0.349050
5.175000	0.5	-0.350550
5.183333	0.5	-0.349600
5.191667	0.5	-0.348650
5.200000	0.5	-0.347850
5.208333	0.5	-0.348400
5.216667	0.5	-0.352400
5.225000	0.5	-0.352450
5.233333	0.5	-0.348300
5.241667	0.5	-0.350350
5.250000	0.5	-0.350400
5.258333	0.5	-0.350150
5.266667	0.5	-0.348350
5.275000	0.5	-0.347650
5.283333	0.5	-0.349050
5.291667	0.5	-0.352300
5.300000	0.5	-0.352250
5.308333	0.5	-0.354350
5.316667	0.5	-0.353750
5.325000	0.5	-0.354650
5.333333	0.5	-0.355100
5.341667	0.5	-0.356950
5.350000	0.5	-0.354000
5.358333	0.5	-0.352350
5.366667	0.5	-0.355700
5.375000	0.5	-0.356950
5.383333	0.5	-0.358750
5.391667	0.5	-0.359250
5.400000	0.5	-0.357800
5.408333	0.5	-0.358850
5.416667	0.5	-0.359200
5.425000	0.5	-0.358250
5.433333	0.5	-0.357100
5.441667	0.5	-0.356100
5.450000	0.5	-0.357050
5.458333	0.5	-0.361200
5.466667	0.5	-0.362300
5.475000	0.5	-0.364700
5.483333	0.5	-0.364100
5.491667	0.5	-0.365100
5.500000	0.5	-0.365800
5.508333	0.5	-0.367950
5.516667	0.5	-0.365750
5.525000	0.5	-0.365950
5.533333	0.5	-0.367550
5.541667	0.5	-0.370100
5.550000	0.5	-0.373000
5.558333	0.5	-0.373400
5.566667	0.5	-0.372150
5.575000	0.5	-0.374700
5.583333	0.5	-0.375250
5.591667	0.5	-0.374200
5.600000	0.5	-0.373350
5.608333	0.5	-0.372450
5.616667	0.5	-0.375300
5.625000	0.5	-0.380350
5.633333	0.5	-0.380950
5.641667	0.5	-0.382800
5.650000	0.5	-0.383400
5.658333	0.5	-0.385500
5.666667	0.5	-0.386100
5.675000	0.5	-0.389200
5.683333	0.5	-0.388900
5.691667	0.5	-0.389450
5.700000	0.5	-0.390100
5.708333	0.5	-0.389150
5.716667	0.5	-0.391800
5.725000	0.5	-0.394250
5.733333	0.5	-0.392200
5.741667	0.5	-0.394750
5.750000	0.5	-0.395100
5.758333	0.5	-0.395700
5.766667	0.5	-0.394450
5.775000	0.5	-0.394100
5.783333	0.5	-0.396350
5.791667	0.5	-0.401550
5.800000	0.5	-0.402950
5.808333	0.5	-0.404650
5.816667	0.5	-0.404650
5.825000	0.5	-0.407250
5.833333	0.5	-0.407850
5.841667	0.5	-0.410900
5.850000	0.5	-0.410850
5.858333	0.5	-0.412600
5.866667	0.5	-0.414050
5.875000	0.5	-0.411450
5.883333	0.5	-0.409950
5.891667	0.5	-0.413400
5.900000	0.5	-0.413650
5.908333	0.5	-0.414800
5.916667	0.5	-0.415500
5.925000	0.5	-0.415750
5.933333	0.5	-0.414500
5.941667	0.5	-0.414600
5.950000	0.5	-0.416550
5.958333	0.5	-0.421550
5.966667	0.5	-0.422650
5.975000	0.5	-0.423600
5.983333	0.5	-0.424600
5.991667	0.5	-0.424950
6.000000	0.5	-0.426400
6.008333	0.5	-0.429850
6.016667	0.5	-0.431650
6.025000	0.5	-0.430800
6.033333	0.5	-0.429650
6.041667	0.5	-0.428700
6.050000	0.5	-0.427100
6.058333	0.5	-0.427600
6.066667	0.5	-0.427850
6.075000	0.5	-0.429750
6.083333	0.5	-0.431350
6.091667	0.5	-0.430250
6.100000	0.5	-0.429650
6.108333	0.5	-0.429600
6.116667	0.5	-0.432550
6.125000	0.5	-0.435900
6.133333	0.5	-0.437200
6.141667	0.5	-0.438850
6.150000	0.5	-0.440400
6.158333	0.5	-0.441150
6.166667	0.5	-0.443000
6.175000	0.5	-0.444800
6.183333	0.5	-0.446600
6.191667	0.5	-0.446650
6.200000	0.5	-0.446700
6.208333	0.5	-0.446500
6.216667	0.5	-0.448200
6.225000	0.5	-0.450400
6.233333	0.5	-0.449000
6.241667	0.5	-0.451700
6.250000	0.5	-0.453400
6.258333	0.5	-0.452850
6.266667	0.5	-0.452800
6.275000	0.5	-0.452500
6.283333	0.5	-0.455900
6.291667	0.5	-0.459750
6.300000	0.5	-0.461850
6.308333	0.5	-0.462850
6.316667	0.5	-0.464400
6.325000	0.5	-0.465300
6.333333	0.5	-0.467450
6.341667	0.5	-0.470150
6.350000	0.5	-0.472150
6.358333	0.5	-0.472000
6.366667	0.5	-0.472750
6.375000	0.5	-0.471250
6.383333	0.5	-0.468500
6.391667	0.5	-0.471300
6.400000	0.5	-0.472900
6.408333	0.5	-0.474800
6.416667	0.5	-0.476150
6.425000	0.5	-0.475300
6.433333	0.5	-0.475250
6.441667	0.5	-0.474850
6.450000	0.5	-0.477200
6.458333	0.5	-0.480750
6.466667	0.5	-0.483950
6.475000	0.5	-0.485850
6.483333	0.5	-0.488200
6.491667	0.5	-0.488450
6.500000	0.5	-0.490700
6.508333	0.5	-0.492400
6.516667	0.5	-0.494000
6.525000	0.5	-0.491750
6.533333	0.5	-0.493150
6.541667	0.5	-0.494900
6.550000	0.5	-0.493100
6.558333	0.5	-0.490900
6.566667	0.5	-0.493350
6.575000	0.5	-0.496400
6.583333	0.5	-0.498150
6.591667	0.5	-0.497100
6.600000	0.5	-0.497050
6.608333	0.5	-0.497150
6.616667	0.5	-0.500800
6.625000	0.5	-0.503200
6.633333	0.5	-0.505400
6.641667	0.5	-0.506350
6.650000	0.5	-0.508850
6.658333	0.5	-0.509050
6.666667	0.5	-0.511450
6.675000	0.5	-0.513200
6.683333	0.5	-0.515450
6.691667	0.5	-0.514000
6.700000	0.5	-0.514250
6.708333	0.5	-0.519100
6.716667	0.5	-0.520700
6.725000	0.5	-0.520250
6.733333	0.5	-0.519750
6.741667	0.5	-0.523200
6.750000	0.5	-0.524200
6.758333	0.5	-0.522900
6.766667	0.5	-0.522750
6.775000	0.5	-0.522500
6.783333	0.5	-0.526600
6.791667	0.5	-0.529350
6.800000	0.5	-0.531600
6.808333	0.5	-0.531400
6.816667	0.5	-0.533550
6.825000	0.5	-0.533300
6.833333	0.5	-0.536350
6.841667	0.5	-0.537800
6.850000	0.5	-0.536700
6.858333	0.5	-0.537200
6.866667	0.5	-0.539550
6.875000	0.5	-0.541650
6.883333	0.5	-0.542800
6.891667	0.5	-0.544150
6.900000	0.5	-0.544150
6.908333	0.5	-0.545950
6.916667	0.5	-0.546150
6.925000	0.5	-0.545450
6.933333	0.5	-0.544950
6.941667	0.5	-0.543850
6.950000	0.5	-0.546750
6.958333	0.5	-0.549550
6.966667	0.5	-0.552300
6.975000	0.5	-0.553750
6.983333	0.5	-0.555600
6.991667	0.5	-0.555550
7.000000	0.5	-0.557750
7.008333	0.5	-0.557650
7.016667	0.5	-0.557950
7.025000	0.5	-0.557650
7.033333	0.5	-0.557700
7.041667	0.5	-0.558900
7.050000	0.5	-0.558200
7.058333	0.5	-0.556700
7.066667	0.5	-0.558200
7.075000	0.5	-0.561100
7.083333	0.5	-0.561600
7.091667	0.5	-0.560050
7.100000	0.5	-0.559300
7.108333	0.5	-0.558900
7.116667	0.5	-0.562700
7.125000	0.5	-0.564450
7.133333	0.5	-0.565650
7.141667	0.5	-0.566050
7.150000	0.5	-0.566050
7.158333	0.5	-0.565550
7.166667	0.5	-0.567950
7.175000	0.5	-0.569850
7.183333	0.5	-0.568250
7.191667	0.5	-0.567550
7.200000	0.5	-0.568850
7.208333	0.5	-0.573250
7.216667	0.5	-0.576650
7.225000	0.5	-0.574400
7.233333	0.5	-0.573050
7.241667	0.5	-0.576300
7.250000	0.5	-0.576700
7.258333	0.5	-0.575050
7.266667	0.5	-0.574250
7.275000	0.5	-0.574400
7.283333	0.5	-0.578300
7.291667	0.5	-0.580900
7.300000	0.5	-0.582100
7.308333	0.5	-0.583700
7.316667	0.5	-0.583100
7.325000	0.5	-0.584300
7.333333	0.5	-0.586500
7.341667	0.5	-0.587300
7.350000	0.5	-0.586150
7.358333	0.5	-0.587500
7.366667	0.5	-0.586850
7.375000	0.5	-0.586500
7.383333	0.5	-0.589300
7.391667	0.5	-0.589100
7.400000	0.5	-0.586450
7.408333	0.5	-0.589550
7.416667	0.5	-0.588350
7.425000	0.5	-0.588650
7.433333	0.5	-0.586650
7.441667	0.5	-0.576400
7.450000	0.5	-0.580100
7.458333	0.5	-0.587200
7.466667	0.5	-0.591350
7.475000	0.5	-0.594700
7.483333	0.5	-0.595750
7.491667	0.5	-0.596950
7.500000	0.5	-0.598600
7.508333	0.5	-0.600200
7.516667	0.5	-0.600400
7.525000	0.5	-0.600750
7.533333	0.5	-0.601050
7.541667	0.5	-0.599400
7.550000	0.5	-0.598750
7.558333	0.5	-0.600200
7.566667	0.5	-0.600300
7.575000	0.5	-0.602400
7.583333	0.5	-0.602000
7.591667	0.5	-0.602250
7.600000	0.5	-0.600150
7.608333	0.5	-0.600850
7.616667	0.5	-0.603600
7.625000	0.5	-0.607400
7.633333	0.5	-0.607450
7.641667	0.5	-0.609650
7.650000	0.5	-0.609850
7.658333	0.5	-0.611650
7.666667	0.5	-0.612750
7.675000	0.5	-0.615100
7.683333	0.5	-0.615750
7.691667	0.5	-0.614550
7.700000	0.5	-0.611550
7.708333	0.5	-0.610300
7.716667	0.5	-0.611050
7.725000	0.5	-0.611850
7.733333	0.5	-0.610450
7.741667	0.5	-0.613200
7.750000	0.5	-0.613850
7.758333	0.5	-0.613000
7.766667	0.5	-0.612250
7.775000	0.5	-0.613400
7.783333	0.5	-0.616050
7.791667	0.5	-0.619600
7.800000	0.5	-0.619050
7.808333	0.5	-0.620400
7.816667	0.5	-0.620350
7.825000	0.5	-0.621800
7.833333	0.5	-0.622900
7.841667	0.5	-0.624700
7.850000	0.5	-0.624100
7.858333	0.5	-0.625800
7.866667	0.5	-0.625550
7.875000	0.5	-0.622350
7.883333	0.5	-0.623300
7.891667	0.5	-0.627050
7.900000	0.5	-0.624650
7.908333	0.5	-0.626950
7.916667	0.5	-0.625750
7.925000	0.5	-0.624550
7.933333	0.5	-0.624150
7.941667	0.5	-0.624250
7.950000	0.5	-0.626600
7.958333	0.5	-0.630650
7.966667	0.5	-0.630500
7.975000	0.5	-0.632100
7.983333	0.5	-0.631800
7.991667	0.5	-0.632450
8.000000	0.5	-0.632900
8.008333	0.5	-0.634650
8.016667	0.5	-0.636300
8.025000	0.5	-0.635700
8.033333	0.5	-0.635400
8.041667	0.5	-0.632750
8.050000	0.5	-0.628750
8.058333	0.5	-0.630350
8.066667	0.5	-0.631250
8.075000	0.5	-0.633300
8.083333	0.5	-0.632450
8.091667	0.5	-0.631800
8.100000	0.5	-0.629700
8.108333	0.5	-0.630750
8.116667	0.5	-0.633350
8.125000	0.5	-0.636800
8.133333	0.5	-0.637100
8.141667	0.5	-0.639350
8.150000	0.5	-0.639450
8.158333	0.5	-0.640400
8.166667	0.5	-0.641150
8.175000	0.5	-0.642800
8.183333	0.5	-0.643450
8.191667	0.5	-0.641400
8.200000	0.5	-0.641700
8.208333	0.5	-0.643050
8.216667	0.5	-0.641600
8.225000	0.5	-0.640600
8.233333	0.5	-0.640300
8.241667	0.5	-0.642850
8.250000	0.5	-0.644150
8.258333	0.5	-0.642650
8.266667	0.5	-0.642850
8.275000	0.5	-0.643000
8.283333	0.5	-0.646800
8.291667	0.5	-0.647800
8.300000	0.5	-0.647950
8.308333	0.5	-0.648500
8.316667	0.5	-0.648250
8.325000	0.5	-0.649800
8.333333	0.5	-0.651400
8.341667	0.5	-0.653000
8.350000	0.5	-0.652150
8.358333	0.5	-0.651250
8.366667	0.5	-0.652800
8.375000	0.5	-0.653550
8.383333	0.5	-0.653950
8.391667	0.5	-0.654150
8.400000	0.5	-0.654150
8.408333	0.5	-0.655750
8.416667	0.5	-0.654100
8.425000	0.5	-0.652450
8.433333	0.5	-0.651550
8.441667	0.5	-0.652100
8.450000	0.5	-0.655350
8.458333	0.5	-0.657300
8.466667	0.5	-0.658350
8.475000	0.5	-0.657700
8.483333	0.5	-0.657950
8.491667	0.5	-0.657200
8.500000	0.5	-0.658550
8.508333	0.5	-0.660200
8.516667	0.5	-0.658200
8.525000	0.5	-0.656000
8.533333	0.5	-0.657550
8.541667	0.5	-0.657100
8.550000	0.5	-0.654250
8.558333	0.5	-0.654800
8.566667	0.5	-0.656850
8.575000	0.5	-0.659400
8.583333	0.5	-0.659150
8.591667	0.5	-0.657800
8.600000	0.5	-0.656950
8.608333	0.5	-0.657300
8.616667	0.5	-0.659500
8.625000	0.5	-0.661900
8.633333	0.5	-0.663400
8.641667	0.5	-0.662950
8.650000	0.5	-0.664200
8.658333	0.5	-0.664250
8.666667	0.5	-0.666550
8.675000	0.5	-0.666450
8.683333	0.5	-0.665600
8.691667	0.5	-0.664250
8.700000	0.5	-0.665950
8.708333	0.5	-0.669300
8.716667	0.5	-0.667150
8.725000	0.5	-0.662650
8.733333	0.5	-0.664700
8.741667	0.5	-0.664700
8.750000	0.5	-0.664750
8.758333	0.5	-0.661500
8.766667	0.5	-0.660550
8.775000	0.5	-0.660650
8.783333	0.5	-0.665450
8.791667	0.5	-0.664700
8.800000	0.5	-0.663100
8.808333	0.5	-0.660800
8.816667	0.5	-0.659700
8.825000	0.5	-0.658050
8.833333	0.5	-0.659250
8.841667	0.5	-0.658000
8.850000	0.5	-0.653700
8.858333	0.5	-0.649550
8.866667	0.5	-0.648000
8.875000	0.5	-0.648750
8.883333	0.5	-0.648150
8.891667	0.5	-0.640700
8.900000	0.5	-0.636750
8.908333	0.5	-0.632800
8.916667	0.5	-0.626250
8.925000	0.5	-0.616550
8.933333	0.5	-0.608250
8.941667	0.5	-0.599300
8.950000	0.5	-0.593050
8.958333	0.5	-0.580600
8.966667	0.5	-0.566500
8.975000	0.5	-0.549050
8.983333	0.5	-0.529400
8.991667	0.5	-0.505050
9.000000	0.5	-0.478700
9.008333	0.5	-0.444300
9.016667	0.5	-0.404750
9.025000	0.5	-0.360100
9.033333	0.5	-0.306650
9.041667	0.5	-0.246500
9.050000	0.5	-0.179700
9.058333	0.5	-0.101250
9.066667	0.5	-0.014200
9.075000	0.5	0.079700
9.083333	0.5	0.185850
9.091667	0.5	0.187250
9.100000	0.5	0.430500
9.108333	0.5	0.561400
9.116667	0.5	0.696800
9.125000	0.5	0.843150
9.133333	0.5	0.993750
9.141667	0.5	1.147900
9.150000	0.5	1.302150
9.158333	0.5	1.455650
9.166667	0.5	1.603450
9.175000	0.5	1.748400
9.183333	0.5	1.887800
9.191667	0.5	2.014450
9.200000	0.5	2.127450
9.208333	0.5	2.225400
9.216667	0.5	2.308900
9.225000	0.5	2.379150
9.233333	0.5	2.427300
9.241667	0.5	2.457350
9.250000	0.5	2.470900
9.258333	0.5	2.466550
9.266667	0.5	2.443850
9.275000	0.5	2.398850
9.283333	0.5	2.332700
9.291667	0.5	2.256600
9.300000	0.5	2.165650
9.308333	0.5	2.064350
9.316667	0.5	1.949950
9.325000	0.5	1.827350
9.333333	0.5	1.695200
9.341667	0.5	1.561450
9.350000	0.5	1.424950
9.358333	0.5	1.286650
9.366667	0.5	1.149850
9.375000	0.5	1.011750
9.383333	0.5	0.876950
9.391667	0.5	0.751450
9.400000	0.5	0.628900
9.408333	0.5	0.513500
9.416667	0.5	0.406000
9.425000	0.5	0.308450
9.433333	0.5	0.220200
9.441667	0.5	0.137300
9.450000	0.5	0.059100
9.458333	0.5	-0.003700
9.466667	0.5	-0.054700
9.475000	0.5	-0.095350
9.483333	0.5	-0.126500
9.491667	0.5	-0.147700
9.500000	0.5	-0.160700
9.508333	0.5	-0.160750
9.516667	0.5	-0.146600
9.525000	0.5	-0.124800
9.533333	0.5	-0.087950
9.541667	0.5	-0.036650
9.550000	0.5	0.022800
9.558333	0.5	0.096800
9.566667	0.5	0.184200
9.575000	0.5	0.283850
9.583333	0.5	0.399300
9.591667	0.5	0.527200
9.600000	0.5	0.667300
9.608333	0.5	0.817000
9.616667	0.5	0.974100
9.625000	0.5	1.140900
9.633333	0.5	1.316250
9.641667	0.5	1.494850
9.650000	0.5	1.677300
9.658333	0.5	1.859100
9.666667	0.5	2.035600
9.675000	0.5	2.207400
9.683333	0.5	2.372950
9.691667	0.5	2.527500
9.700000	0.5	2.669700
9.708333	0.5	2.798600
9.716667	0.5	2.908450
9.725000	0.5	2.998250
9.733333	0.5	3.066700
9.741667	0.5	3.111000
9.750000	0.5	3.137500
9.758333	0.5	3.141000
9.766667	0.5	3.124950
9.775000	0.5	3.082650
9.783333	0.5	3.017400
9.791667	0.5	2.933450
9.800000	0.5	2.835150
9.808333	0.5	2.717200
9.816667	0.5	2.587650
9.825000	0.5	2.442900
9.833333	0.5	2.288100
9.841667	0.5	2.124300
9.850000	0.5	1.958150
9.858333	0.5	1.788800
9.866667	0.5	1.617600
9.875000	0.5	1.446100
9.883333	0.5	1.275350
9.891667	0.5	1.110450
9.900000	0.5	0.949250
9.908333	0.5	0.794050
9.916667	0.5	0.648050
9.925000	0.5	0.508750
9.933333	0.5	0.380400
9.941667	0.5	0.256000
9.950000	0.5	0.139350
9.958333	0.5	0.032700
9.966667	0.5	-0.062600
9.975000	0.5	-0.151600
9.983333	0.5	-0.229550
9.991667	0.5	-0.301450
10.000000	0.5	-0.365150
10.008333	0.5	-0.424200
10.016667	0.5	-0.473950
10.025000	0.5	-0.515950
10.033333	0.5	-0.551350
10.041667	0.5	-0.580850
10.050000	0.5	-0.610150
10.058333	0.5	-0.637450
10.066667	0.5	-0.659050
10.075000	0.5	-0.679950
10.083333	0.5	-0.693600
10.091667	0.5	-0.706350
10.100000	0.5	-0.716400
10.108333	0.5	-0.727450
10.116667	0.5	-0.738050
10.125000	0.5	-0.748250
10.133333	0.5	-0.754400
10.141667	0.5	-0.761600
10.150000	0.5	-0.764600
10.158333	0.5	-0.769600
10.166667	0.5	-0.772400
10.175000	0.5	-0.776250
10.183333	0.5	-0.776250
10.191667	0.5	-0.777050
10.200000	0.5	-0.779750
10.208333	0.5	-0.779200
10.216667	0.5	-0.775350
10.225000	0.5	-0.775800
10.233333	0.5	-0.777950
10.241667	0.5	-0.779950
10.250000	0.5	-0.778100
10.258333	0.5	-0.777700
10.266667	0.5	-0.775800
10.275000	0.5	-0.777750
10.283333	0.5	-0.778650
10.291667	0.5	-0.779850
10.300000	0.5	-0.779900
10.308333	0.5	-0.779750
10.316667	0.5	-0.779100
10.325000	0.5	-0.780050
10.333333	0.5	-0.779800
10.341667	0.5	-0.779700
10.350000	0.5	-0.776850
10.358333	0.5	-0.774150
10.366667	0.5	-0.776050
10.375000	0.5	-0.777800
10.383333	0.5	-0.774650
10.391667	0.5	-0.770900
10.400000	0.5	-0.773350
10.408333	0.5	-0.772150
10.416667	0.5	-0.770150
10.425000	0.5	-0.768100
10.433333	0.5	-0.765650
10.441667	0.5	-0.767350
10.450000	0.5	-0.768900
10.458333	0.5	-0.769750
10.466667	0.5	-0.768900
10.475000	0.5	-0.768450
10.483333	0.5	-0.767200
10.491667	0.5	-0.766400
10.500000	0.5	-0.765800
10.508333	0.5	-0.762150
10.516667	0.5	-0.758600
10.525000	0.5	-0.757550
10.533333	0.5	-0.757150
10.541667	0.5	-0.756150
10.550000	0.5	-0.754950
10.558333	0.5	-0.753450
10.566667	0.5	-0.753950
10.575000	0.5	-0.753500
10.583333	0.5	-0.752550
10.591667	0.5	-0.749600
10.600000	0.5	-0.748900
10.608333	0.5	-0.750250
10.616667	0.5	-0.752650
10.625000	0.5	-0.755050
10.633333	0.5	-0.755550
10.641667	0.5	-0.755750
10.650000	0.5	-0.755800
10.658333	0.5	-0.756300
10.666667	0.5	-0.757350
10.675000	0.5	-0.756000
10.683333	0.5	-0.754750
10.691667	0.5	-0.754950
10.700000	0.5	-0.755750
10.708333	0.5	-0.754600
10.716667	0.5	-0.752150
10.725000	0.5	-0.751350
10.733333	0.5	-0.752400
10.741667	0.5	-0.751950
10.750000	0.5	-0.749400
10.758333	0.5	-0.747100
10.766667	0.5	-0.745800
10.775000	0.5	-0.746100
10.783333	0.5	-0.748150
10.791667	0.5	-0.748750
10.800000	0.5	-0.749500
10.808333	0.5	-0.748550
10.816667	0.5	-0.748300
10.825000	0.5	-0.748200
10.833333	0.5	-0.749100
10.841667	0.5	-0.745750
10.850000	0.5	-0.744600
10.858333	0.5	-0.742300
10.866667	0.5	-0.742600
10.875000	0.5	-0.745400
10.883333	0.5	-0.743950
10.891667	0.5	-0.738900
10.900000	0.5	-0.739900
10.908333	0.5	-0.738500
10.916667	0.5	-0.736400
10.925000	0.5	-0.734450
10.933333	0.5	-0.732000
10.941667	0.5	-0.732750
10.950000	0.5	-0.735550
10.958333	0.5	-0.733150
10.966667	0.5	-0.732550
10.975000	0.5	-0.730500
10.983333	0.5	-0.729700
10.991667	0.5	-0.727950
11.000000	0.5	-0.729100
11.008333	0.5	-0.725050
11.016667	0.5	-0.723700
11.025000	0.5	-0.724750
11.033333	0.5	-0.723950
11.041667	0.5	-0.725500
11.050000	0.5	-0.726450
11.058333	0.5	-0.721550
11.066667	0.5	-0.722600
11.075000	0.5	-0.720050
11.083333	0.5	-0.718850
11.091667	0.5	-0.715050
11.100000	0.5	-0.712200
11.108333	0.5	-0.712000
11.116667	0.5	-0.714650
11.125000	0.5	-0.713350
11.133333	0.5	-0.714200
11.141667	0.5	-0.712600
11.150000	0.5	-0.712300
11.158333	0.5	-0.711250
11.166667	0.5	-0.712300
11.175000	0.5	-0.708500
11.183333	0.5	-0.706950
11.191667	0.5	-0.708600
11.200000	0.5	-0.707100
11.208333	0.5	-0.706300
11.216667	0.5	-0.705950
11.225000	0.5	-0.703550
11.233333	0.5	-0.704100
11.241667	0.5	-0.702200
11.250000	0.5	-0.700450
11.258333	0.5	-0.696900
11.266667	0.5	-0.694400
11.275000	0.5	-0.694400
11.283333	0.5	-0.697400
11.291667	0.5	-0.697150
11.300000	0.5	-0.697850
11.308333	0.5	-0.696100
11.316667	0.5	-0.695550
11.325000	0.5	-0.694250
11.333333	0.5	-0.695650
11.341667	0.5	-0.692850
11.350000	0.5	-0.690550
11.358333	0.5	-0.689850
11.366667	0.5	-0.688650
11.375000	0.5	-0.689100
11.383333	0.5	-0.687750
11.391667	0.5	-0.684050
11.400000	0.5	-0.684700
11.408333	0.5	-0.683950
11.416667	0.5	-0.681100
11.425000	0.5	-0.678850
11.433333	0.5	-0.677050
11.441667	0.5	-0.678100
11.450000	0.5	-0.680400
11.458333	0.5	-0.679000
11.466667	0.5	-0.679000
11.475000	0.5	-0.677800
11.483333	0.5	-0.677800
11.491667	0.5	-0.677400
11.500000	0.5	-0.678300
11.508333	0.5	-0.675950
11.516667	0.5	-0.674250
11.525000	0.5	-0.673150
11.533333	0.5	-0.668850
11.541667	0.5	-0.667500
11.550000	0.5	-0.668950
11.558333	0.5	-0.665300
11.566667	0.5	-0.664950
11.575000	0.5	-0.662850
11.583333	0.5	-0.660600
11.591667	0.5	-0.657300
11.600000	0.5	-0.655550
11.608333	0.5	-0.656150
11.616667	0.5	-0.658800
11.625000	0.5	-0.658950
11.633333	0.5	-0.657100
11.641667	0.5	-0.656050
11.650000	0.5	-0.655300
11.658333	0.5	-0.654850
11.666667	0.5	-0.655700
11.675000	0.5	-0.655250
11.683333	0.5	-0.653900
11.691667	0.5	-0.653300
11.700000	0.5	-0.649200
11.708333	0.5	-0.643750
11.716667	0.5	-0.643850
11.725000	0.5	-0.644000
11.733333	0.5	-0.643500
11.741667	0.5	-0.642850
11.750000	0.5	-0.640650
11.758333	0.5	-0.638050
11.766667	0.5	-0.636950
11.775000	0.5	-0.637850
11.783333	0.5	-0.639300
11.791667	0.5	-0.638050
11.800000	0.5	-0.640000
11.808333	0.5	-0.640300
11.816667	0.5	-0.638900
11.825000	0.5	-0.639550
11.833333	0.5	-0.639650
11.841667	0.5	-0.640300
11.850000	0.5	-0.636650
11.858333	0.5	-0.634650
11.866667	0.5	-0.634300
11.875000	0.5	-0.632800
11.883333	0.5	-0.629650
11.891667	0.5	-0.627050
11.900000	0.5	-0.626650
11.908333	0.5	-0.625450
11.916667	0.5	-0.622150
11.925000	0.5	-0.621050
11.933333	0.5	-0.618550
11.941667	0.5	-0.619100
11.950000	0.5	-0.618250
11.958333	0.5	-0.617200
11.966667	0.5	-0.615700
11.975000	0.5	-0.614550
11.983333	0.5	-0.611050
11.991667	0.5	-0.610200
12.000000	0.5	-0.608000
12.008333	0.5	-0.604850
12.016667	0.5	-0.599650
12.025000	0.5	-0.596000
12.033333	0.5	-0.593300
12.041667	0.5	-0.590250
12.050000	0.5	-0.586000
12.058333	0.5	-0.579600
12.066667	0.5	-0.576600
12.075000	0.5	-0.586700
12.083333	0.5	-0.571300
12.091667	0.5	-0.558900
12.100000	0.5	-0.547600
12.108333	0.5	-0.541700
12.116667	0.5	-0.533750
12.125000	0.5	-0.524850
12.133333	0.5	-0.512900
12.141667	0.5	-0.501600
12.150000	0.5	-0.487500
12.158333	0.5	-0.474150
12.166667	0.5	-0.458350
12.175000	0.5	-0.440200
12.183333	0.5	-0.418400
12.191667	0.5	-0.395200
12.200000	0.5	-0.368900
12.208333	0.5	-0.337850
12.216667	0.5	-0.306800
12.225000	0.5	-0.271400
12.233333	0.5	-0.233350
12.241667	0.5	-0.190000
12.250000	0.5	-0.141700
12.258333	0.5	-0.089100
12.266667	0.5	-0.030800
12.275000	0.5	0.029150
12.283333	0.5	0.094000
12.291667	0.5	0.164150
12.300000	0.5	0.241550
12.308333	0.5	0.323450
12.316667	0.5	0.412550
12.325000	0.5	0.504800
12.333333	0.5	0.602500
12.341667	0.5	0.706200
12.350000	0.5	0.815800
12.358333	0.5	0.926000
12.366667	0.5	1.037150
12.375000	0.5	1.155000
12.383333	0.5	1.276350
12.391667	0.5	1.393300
12.400000	0.5	1.511150
12.408333	0.5	1.629350
12.416667	0.5	1.748800
12.425000	0.5	1.864400
12.433333	0.5	1.976050
12.441667	0.5	2.077950
12.450000	0.5	2.178650
12.458333	0.5	2.271800
12.466667	0.5	2.359200
12.475000	0.5	2.436800
12.483333	0.5	2.508600
12.491667	0.5	2.567200
12.500000	0.5	2.617250
12.508333	0.5	2.659450
12.516667	0.5	2.690250
12.525000	0.5	2.708500
12.533333	0.5	2.711000
12.541667	0.5	2.702950
12.550000	0.5	2.690750
12.558333	0.5	2.665050
12.566667	0.5	2.625450
12.575000	0.5	2.577850
12.583333	0.5	2.523900
12.591667	0.5	2.459850
12.600000	0.5	2.388150
12.608333	0.5	2.302450
12.616667	0.5	2.211350
12.625000	0.5	2.115600
12.633333	0.5	2.016900
12.641667	0.5	1.911900
12.650000	0.5	1.804650
12.658333	0.5	1.692050
12.666667	0.5	1.580050
12.675000	0.5	1.471550
12.683333	0.5	1.357400
12.691667	0.5	1.242450
12.700000	0.5	1.129850
12.708333	0.5	1.017650
12.716667	0.5	0.909400
12.725000	0.5	0.807200
12.733333	0.5	0.704150
12.741667	0.5	0.608100
12.750000	0.5	0.516050
12.758333	0.5	0.428150
12.766667	0.5	0.344500
12.775000	0.5	0.261100
12.783333	0.5	0.182650
12.791667	0.5	0.109300
12.800000	0.5	0.041400
12.808333	0.5	-0.021100
12.816667	0.5	-0.078600
12.825000	0.5	-0.133750
12.833333	0.5	-0.183600
12.841667	0.5	-0.226900
12.850000	0.5	-0.269600
12.858333	0.5	-0.308400
12.866667	0.5	-0.343900
12.875000	0.5	-0.376900
12.883333	0.5	-0.404050
12.891667	0.5	-0.429100
12.900000	0.5	-0.453550
12.908333	0.5	-0.473750
12.916667	0.5	-0.490350
12.925000	0.5	-0.505450
12.933333	0.5	-0.520150
12.941667	0.5	-0.537550
12.950000	0.5	-0.551150
12.958333	0.5	-0.559900
12.966667	0.5	-0.570250
12.975000	0.5	-0.577350
12.983333	0.5	-0.584800
12.991667	0.5	-0.591900
13.000000	0.5	-0.598150
13.008333	0.5	-0.602300
13.016667	0.5	-0.606500
13.025000	0.5	-0.608800
13.033333	0.5	-0.612450
13.041667	0.5	-0.617300
13.050000	0.5	-0.618250
13.058333	0.5	-0.619000
13.066667	0.5	-0.622300
13.075000	0.5	-0.622650
13.083333	0.5	-0.622400
13.091667	0.5	-0.621950
13.100000	0.5	-0.622900
13.108333	0.5	-0.627050
13.116667	0.5	-0.630150
13.125000	0.5	-0.630500
13.133333	0.5	-0.631900
13.141667	0.5	-0.631650
13.150000	0.5	-0.632500
13.158333	0.5	-0.633400
13.166667	0.5	-0.634000
13.175000	0.5	-0.633450
13.183333	0.5	-0.635200
13.191667	0.5	-0.633750
13.200000	0.5	-0.629950
13.208333	0.5	-0.630150
13.216667	0.5	-0.632600
13.225000	0.5	-0.630950
13.233333	0.5	-0.632800
13.241667	0.5	-0.631150
13.250000	0.5	-0.630750
13.258333	0.5	-0.628150
13.266667	0.5	-0.628500
13.275000	0.5	-0.630350
13.283333	0.5	-0.634000
13.291667	0.5	-0.634600
13.300000	0.5	-0.635700
13.308333	0.5	-0.635150
13.316667	0.5	-0.635900
13.325000	0.5	-0.636500
13.333333	0.5	-0.638200
13.341667	0.5	-0.637650
13.350000	0.5	-0.636300
13.358333	0.5	-0.634950
13.366667	0.5	-0.632200
13.375000	0.5	-0.629150
13.383333	0.5	-0.629900
13.391667	0.5	-0.629750
13.400000	0.5	-0.631900
13.408333	0.5	-0.630100
13.416667	0.5	-0.629250
13.425000	0.5	-0.627450
13.433333	0.5	-0.629050
13.441667	0.5	-0.630450
13.450000	0.5	-0.632550
13.458333	0.5	-0.632650
13.466667	0.5	-0.633750
13.475000	0.5	-0.633350
13.483333	0.5	-0.634250
13.491667	0.5	-0.635150
13.500000	0.5	-0.636850
13.508333	0.5	-0.635850
13.516667	0.5	-0.634400
13.525000	0.5	-0.633800
13.533333	0.5	-0.632900
13.541667	0.5	-0.632950
13.550000	0.5	-0.632550
13.558333	0.5	-0.631200
13.566667	0.5	-0.632800
13.575000	0.5	-0.632050
13.583333	0.5	-0.630750
13.591667	0.5	-0.628750
13.600000	0.5	-0.629500
13.608333	0.5	-0.632550
13.616667	0.5	-0.634100
13.625000	0.5	-0.632050
13.633333	0.5	-0.632700
13.641667	0.5	-0.631450
13.650000	0.5	-0.632500
13.658333	0.5	-0.633400
13.666667	0.5	-0.634850
13.675000	0.5	-0.633850
13.683333	0.5	-0.633450
13.691667	0.5	-0.632050
13.700000	0.5	-0.629050
13.708333	0.5	-0.627900
13.716667	0.5	-0.630400
13.725000	0.5	-0.629200
13.733333	0.5	-0.630900
13.741667	0.5	-0.629250
13.750000	0.5	-0.627650
13.758333	0.5	-0.626750
13.766667	0.5	-0.626100
13.775000	0.5	-0.628300
13.783333	0.5	-0.630750
13.791667	0.5	-0.631650
13.800000	0.5	-0.632750
13.808333	0.5	-0.632350
13.816667	0.5	-0.632350
13.825000	0.5	-0.632850
13.833333	0.5	-0.633400
13.841667	0.5	-0.632250
13.850000	0.5	-0.630400
13.858333	0.5	-0.630100
13.866667	0.5	-0.627850
13.875000	0.5	-0.623250
13.883333	0.5	-0.622050
13.891667	0.5	-0.623100
13.900000	0.5	-0.623650
13.908333	0.5	-0.621250
13.916667	0.5	-0.618750
13.925000	0.5	-0.616050
13.933333	0.5	-0.614600
13.941667	0.5	-0.615000
13.950000	0.5	-0.615450
13.958333	0.5	-0.614900
13.966667	0.5	-0.613650
13.975000	0.5	-0.611700
13.983333	0.5	-0.609650
13.991667	0.5	-0.607450
14.000000	0.5	-0.605100
14.008333	0.5	-0.601300
14.016667	0.5	-0.594500
14.025000	0.5	-0.592750
14.033333	0.5	-0.590700
14.041667	0.5	-0.584700
14.050000	0.5	-0.575550
14.058333	0.5	-0.571800
14.066667	0.5	-0.567300
14.075000	0.5	-0.560550
14.083333	0.5	-0.552000
14.091667	0.5	-0.542450
14.100000	0.5	-0.535400
14.108333	0.5	-0.531550
14.116667	0.5	-0.520800
14.125000	0.5	-0.507900
14.133333	0.5	-0.493850
14.141667	0.5	-0.479800
14.150000	0.5	-0.464500
14.158333	0.5	-0.449550
14.166667	0.5	-0.432700
14.175000	0.5	-0.409000
14.183333	0.5	-0.386650
14.191667	0.5	-0.365000
14.200000	0.5	-0.340950
14.208333	0.5	-0.313000
14.216667	0.5	-0.280350
14.225000	0.5	-0.247000
14.233333	0.5	-0.211650
14.241667	0.5	-0.171300
14.250000	0.5	-0.127000
14.258333	0.5	-0.079800
14.266667	0.5	-0.031800
14.275000	0.5	0.018500
14.283333	0.5	0.072650
14.291667	0.5	0.130150
14.300000	0.5	0.193550
14.308333	0.5	0.258800
14.316667	0.5	0.328750
14.325000	0.5	0.399700
14.333333	0.5	0.475050
14.341667	0.5	0.554500
14.350000	0.5	0.635300
14.358333	0.5	0.717100
14.366667	0.5	0.800950
14.375000	0.5	0.889100
14.383333	0.5	0.977750
14.391667	0.5	1.062700
14.400000	0.5	1.150050
14.408333	0.5	1.238950
14.416667	0.5	1.327450
14.425000	0.5	1.413800
14.433333	0.5	1.496350
14.441667	0.5	1.571500
14.450000	0.5	1.649200
14.458333	0.5	1.722900
14.466667	0.5	1.793900
14.475000	0.5	1.858200
14.483333	0.5	1.918800
14.491667	0.5	1.970900
14.500000	0.5	2.021000
14.508333	0.5	2.067050
14.516667	0.5	2.103650
14.525000	0.5	2.130550
14.533333	0.5	2.147600
14.541667	0.5	2.162200
14.550000	0.5	2.175450
14.558333	0.5	2.173350
14.566667	0.5	2.166000
14.575000	0.5	2.152300
14.583333	0.5	2.134900
14.591667	0.5	2.110100
14.600000	0.5	2.075400
14.608333	0.5	2.030900
14.616667	0.5	1.985050
14.625000	0.5	1.932400
14.633333	0.5	1.875100
14.641667	0.5	1.811750
14.650000	0.5	1.746050
14.658333	0.5	1.673200
14.666667	0.5	1.601900
14.675000	0.5	1.524850
14.683333	0.5	1.445800
14.691667	0.5	1.368250
14.700000	0.5	1.285100
14.708333	0.5	1.198300
14.716667	0.5	1.117450
14.725000	0.5	1.032400
14.733333	0.5	0.949050
14.741667	0.5	0.866250
14.750000	0.5	0.786400
14.758333	0.5	0.707250
14.766667	0.5	0.628150
14.775000	0.5	0.547100
14.783333	0.5	0.471250
14.791667	0.5	0.396250
14.800000	0.5	0.325600
14.808333	0.5	0.257100
14.816667	0.5	0.192550
14.825000	0.5	0.127800
14.833333	0.5	0.071400
14.841667	0.5	0.016800
14.850000	0.5	-0.039600
14.858333	0.5	-0.090800
14.866667	0.5	-0.137700
14.875000	0.5	-0.182400
14.883333	0.5	-0.222400
14.891667	0.5	-0.261650
14.900000	0.5	-0.298750
14.908333	0.5	-0.330700
14.916667	0.5	-0.360200
14.925000	0.5	-0.387450
14.933333	0.5	-0.414500
14.941667	0.5	-0.443400
14.950000	0.5	-0.465850
14.958333	0.5	-0.487050
14.966667	0.5	-0.505800
14.975000	0.5	-0.523800
14.983333	0.5	-0.539600
14.991667	0.5	-0.555500
15.000000	0.5	-0.568100
15.008333	0.5	-0.578600
15.016667	0.5	-0.588700
15.025000	0.5	-0.598200
15.033333	0.5	-0.608100
15.041667	0.5	-0.616600
15.050000	0.5	-0.619900
15.058333	0.5	-0.627200
15.066667	0.5	-0.633250
15.075000	0.5	-0.636950
15.083333	0.5	-0.640150
15.091667	0.5	-0.639950
15.100000	0.5	-0.647650
15.108333	0.5	-0.654200
15.116667	0.5	-0.658100
15.125000	0.5	-0.659900
15.133333	0.5	-0.661800
15.141667	0.5	-0.663550
15.150000	0.5	-0.665650
15.158333	0.5	-0.668300
15.166667	0.5	-0.669250
15.175000	0.5	-0.669600
15.183333	0.5	-0.671000
15.191667	0.5	-0.670000
15.200000	0.5	-0.668600
15.208333	0.5	-0.671900
15.216667	0.5	-0.671150
15.225000	0.5	-0.671400
15.233333	0.5	-0.672050
15.241667	0.5	-0.671600
15.250000	0.5	-0.670400
15.258333	0.5	-0.668950
15.266667	0.5	-0.670050
15.275000	0.5	-0.672600
15.283333	0.5	-0.674800
15.291667	0.5	-0.675400
15.300000	0.5	-0.676500
15.308333	0.5	-0.676250
15.316667	0.5	-0.676650
15.325000	0.5	-0.678250
15.333333	0.5	-0.679000
15.341667	0.5	-0.677850
15.350000	0.5	-0.678000
15.358333	0.5	-0.676050
15.366667	0.5	-0.671300
15.375000	0.5	-0.669800
15.383333	0.5	-0.672350
15.391667	0.5	-0.673000
15.400000	0.5	-0.674300
15.408333	0.5	-0.672850
15.416667	0.5	-0.672200
15.425000	0.5	-0.671250
15.433333	0.5	-0.672500
15.441667	0.5	-0.675800
15.450000	0.5	-0.678300
15.458333	0.5	-0.676900
15.466667	0.5	-0.678800
15.475000	0.5	-0.677800
15.483333	0.5	-0.678600
15.491667	0.5	-0.679250
15.500000	0.5	-0.680050
15.508333	0.5	-0.677350
15.516667	0.5	-0.675950
15.525000	0.5	-0.676950
15.533333	0.5	-0.674800
15.541667	0.5	-0.672650
15.550000	0.5	-0.671150
15.558333	0.5	-0.672100
15.566667	0.5	-0.673650
15.575000	0.5	-0.671600
15.583333	0.5	-0.670750
15.591667	0.5	-0.668150
15.600000	0.5	-0.670150
15.608333	0.5	-0.671800
15.616667	0.5	-0.672800
15.625000	0.5	-0.670500
15.633333	0.5	-0.671050
15.641667	0.5	-0.669000
15.650000	0.5	-0.669600
15.658333	0.5	-0.670150
15.666667	0.5	-0.669850
15.675000	0.5	-0.667350
15.683333	0.5	-0.666550
15.691667	0.5	-0.667250
15.700000	0.5	-0.667600
15.708333	0.5	-0.667150
15.716667	0.5	-0.665600
15.725000	0.5	-0.665100
15.733333	0.5	-0.665400
15.741667	0.5	-0.663250
15.750000	0.5	-0.662150
15.758333	0.5	-0.659600
15.766667	0.5	-0.661200
15.775000	0.5	-0.663000
15.783333	0.5	-0.664150
15.791667	0.5	-0.662900
15.800000	0.5	-0.664150
15.808333	0.5	-0.662550
15.816667	0.5	-0.663300
15.825000	0.5	-0.663750
15.833333	0.5	-0.664550
15.841667	0.5	-0.662650
15.850000	0.5	-0.661200
15.858333	0.5	-0.660950
15.866667	0.5	-0.658850
15.875000	0.5	-0.656900
15.883333	0.5	-0.658300
15.891667	0.5	-0.659550
15.900000	0.5	-0.660700
15.908333	0.5	-0.657450
15.916667	0.5	-0.656650
15.925000	0.5	-0.655300
15.933333	0.5	-0.657200
15.941667	0.5	-0.659850
15.950000	0.5	-0.660600
15.958333	0.5	-0.659900
15.966667	0.5	-0.659550
15.975000	0.5	-0.658900
15.983333	0.5	-0.660500
15.991667	0.5	-0.659950
16.000000	0.5	-0.659550
16.008333	0.5	-0.656000
16.016667	0.5	-0.655650
16.025000	0.5	-0.659300
16.033333	0.5	-0.660600
16.041667	0.5	-0.656950
16.050000	0.5	-0.655600
16.058333	0.5	-0.657950
16.066667	0.5	-0.658150
16.075000	0.5	-0.655800
16.083333	0.5	-0.655300
16.091667	0.5	-0.653350
16.100000	0.5	-0.655950
16.108333	0.5	-0.657900
16.116667	0.5	-0.658000
16.125000	0.5	-0.658100
16.133333	0.5	-0.657550
16.141667	0.5	-0.657550
16.150000	0.5	-0.658500
16.158333	0.5	-0.656650
16.166667	0.5	-0.657550
16.175000	0.5	-0.656450
16.183333	0.5	-0.655800
16.191667	0.5	-0.657850
16.200000	0.5	-0.660700
16.208333	0.5	-0.659900
16.216667	0.5	-0.655900
16.225000	0.5	-0.658250
16.233333	0.5	-0.656550
16.241667	0.5	-0.655100
16.250000	0.5	-0.652550
16.258333	0.5	-0.651300
16.266667	0.5	-0.654450
16.275000	0.5	-0.657400
16.283333	0.5	-0.657050
16.291667	0.5	-0.656500
16.300000	0.5	-0.655450
16.308333	0.5	-0.654950
16.316667	0.5	-0.654450
16.325000	0.5	-0.655350
16.333333	0.5	-0.652450
16.341667	0.5	-0.652450
16.350000	0.5	-0.653350
16.358333	0.5	-0.652650
16.366667	0.5	-0.652750
16.375000	0.5	-0.652250
16.383333	0.5	-0.650800
16.391667	0.5	-0.652100
16.400000	0.5	-0.651450
16.408333	0.5	-0.649550
16.416667	0.5	-0.647450
16.425000	0.5	-0.646600
16.433333	0.5	-0.648500
16.441667	0.5	-0.651600
16.450000	0.5	-0.650550
16.458333	0.5	-0.650800
16.466667	0.5	-0.649800
16.475000	0.5	-0.649800
16.483333	0.5	-0.649800
16.491667	0.5	-0.650950
16.500000	0.5	-0.650050
16.508333	0.5	-0.648300
16.516667	0.5	-0.645900
16.525000	0.5	-0.644850
16.533333	0.5	-0.644850
16.541667	0.5	-0.642500
16.550000	0.5	-0.638800
16.558333	0.5	-0.639800
16.566667	0.5	-0.639750
16.575000	0.5	-0.637000
16.583333	0.5	-0.634700
16.591667	0.5	-0.633850
16.600000	0.5	-0.636450
16.608333	0.5	-0.639500
16.616667	0.5	-0.636050
16.625000	0.5	-0.635250
16.633333	0.5	-0.633350
16.641667	0.5	-0.633500
16.650000	0.5	-0.633300
16.658333	0.5	-0.634450
16.666667	0.5	-0.631650
16.675000	0.5	-0.630600
16.683333	0.5	-0.628500
16.691667	0.5	-0.626750
16.700000	0.5	-0.629050
16.708333	0.5	-0.629650
16.716667	0.5	-0.625100
16.725000	0.5	-0.625850
16.733333	0.5	-0.624400
16.741667	0.5	-0.622450
16.750000	0.5	-0.617750
16.758333	0.5	-0.619150
16.766667	0.5	-0.620600
16.775000	0.5	-0.623600
16.783333	0.5	-0.622000
16.791667	0.5	-0.622800
16.800000	0.5	-0.620950
16.808333	0.5	-0.620400
16.816667	0.5	-0.619250
16.825000	0.5	-0.620200
16.833333	0.5	-0.618350
16.841667	0.5	-0.618400
16.850000	0.5	-0.617400
16.858333	0.5	-0.611700
16.866667	0.5	-0.608900
16.875000	0.5	-0.609550
16.883333	0.5	-0.605800
16.891667	0.5	-0.605900
16.900000	0.5	-0.603600
16.908333	0.5	-0.601100
16.916667	0.5	-0.596700
16.925000	0.5	-0.594150
16.933333	0.5	-0.593950
16.941667	0.5	-0.595100
16.950000	0.5	-0.592550
16.958333	0.5	-0.590850
16.966667	0.5	-0.587200
16.975000	0.5	-0.584850
16.983333	0.5	-0.581100
16.991667	0.5	-0.579650
17.000000	0.5	-0.576250
17.008333	0.5	-0.569950
17.016667	0.5	-0.563850
17.025000	0.5	-0.557000
17.033333	0.5	-0.548800
17.041667	0.5	-0.542500
17.050000	0.5	-0.534600
17.058333	0.5	-0.529750
17.066667	0.5	-0.522900
17.075000	0.5	-0.513900
17.083333	0.5	-0.502900
17.091667	0.5	-0.492750
17.100000	0.5	-0.483450
17.108333	0.5	-0.474000
17.116667	0.5	-0.460950
17.125000	0.5	-0.447200
17.133333	0.5	-0.431150
17.141667	0.5	-0.414450
17.150000	0.5	-0.396350
17.158333	0.5	-0.377700
17.166667	0.5	-0.356050
17.175000	0.5	-0.330450
17.183333	0.5	-0.303350
17.191667	0.5	-0.275100
17.200000	0.5	-0.245950
17.208333	0.5	-0.214700
17.216667	0.5	-0.178050
17.225000	0.5	-0.143300
17.233333	0.5	-0.103900
17.241667	0.5	-0.060650
17.250000	0.5	-0.015750
17.258333	0.5	0.031500
17.266667	0.5	0.077950
17.275000	0.5	0.126150
17.283333	0.5	0.180550
17.291667	0.5	0.237600
17.300000	0.5	0.296350
17.308333	0.5	0.356500
17.316667	0.5	0.418750
17.325000	0.5	0.480750
17.333333	0.5	0.546600
17.341667	0.5	0.615900
17.350000	0.5	0.684450
17.358333	0.5	0.757400
17.366667	0.5	0.831200
17.375000	0.5	0.900800
17.383333	0.5	0.971050
17.391667	0.5	1.040700
17.400000	0.5	1.111450
17.408333	0.5	1.183350
17.416667	0.5	1.253150
17.425000	0.5	1.320200
17.433333	0.5	1.384200
17.441667	0.5	1.444900
17.450000	0.5	1.505350
17.458333	0.5	1.564250
17.466667	0.5	1.618650
17.475000	0.5	1.670900
17.483333	0.5	1.717800
17.491667	0.5	1.759700
17.500000	0.5	1.795750
17.508333	0.5	1.834450
17.516667	0.5	1.866550
17.525000	0.5	1.893400
17.533333	0.5	1.919100
17.541667	0.5	1.937300
17.550000	0.5	1.946000
17.558333	0.5	1.951250
17.566667	0.5	1.950500
17.575000	0.5	1.949150
17.583333	0.5	1.940850
17.591667	0.5	1.926750
17.600000	0.5	1.905100
17.608333	0.5	1.878850
17.616667	0.5	1.848350
17.625000	0.5	1.815300
17.633333	0.5	1.776950
17.641667	0.5	1.735650
17.650000	0.5	1.687650
17.658333	0.5	1.637850
17.666667	0.5	1.581450
17.675000	0.5	1.529250
17.683333	0.5	1.475300
17.691667	0.5	1.414050
17.700000	0.5	1.351500
17.708333	0.5	1.289250
17.716667	0.5	1.224950
17.725000	0.5	1.155600
17.733333	0.5	1.087800
17.741667	0.5	1.021900
17.750000	0.5	0.953600
17.758333	0.5	0.885650
17.766667	0.5	0.814000
17.775000	0.5	0.744450
17.783333	0.5	0.674800
17.791667	0.5	0.607200
17.800000	0.5	0.539800
17.808333	0.5	0.476300
17.816667	0.5	0.410350
17.825000	0.5	0.348350
17.833333	0.5	0.287350
17.841667	0.5	0.230900
17.850000	0.5	0.175800
17.858333	0.5	0.122150
17.866667	0.5	0.071350
17.875000	0.5	0.021700
17.883333	0.5	-0.024850
17.891667	0.5	-0.073500
17.900000	0.5	-0.116550
17.908333	0.5	-0.156400
17.916667	0.5	-0.194400
17.925000	0.5	-0.231300
17.933333	0.5	-0.269550
17.941667	0.5	-0.304850
17.950000	0.5	-0.337250
17.958333	0.5	-0.365450
17.966667	0.5	-0.393400
17.975000	0.5	-0.418050
17.983333	0.5	-0.443550
17.991667	0.5	-0.465800
18.000000	0.5	-0.484900
18.008333	0.5	-0.502250
18.016667	0.5	-0.520350
18.025000	0.5	-0.539000
18.033333	0.5	-0.552450
18.041667	0.5	-0.561550
18.050000	0.5	-0.573600
18.058333	0.5	-0.585500
18.066667	0.5	-0.595300
18.075000	0.5	-0.601450
18.083333	0.5	-0.608050
18.091667	0.5	-0.615050
18.100000	0.5	-0.624050
18.108333	0.5	-0.629800
18.116667	0.5	-0.635550
18.125000	0.5	-0.639200
18.133333	0.5	-0.642550
18.141667	0.5	-0.644300
18.150000	0.5	-0.647700
18.158333	0.5	-0.648300
18.166667	0.5	-0.646800
18.175000	0.5	-0.645900
18.183333	0.5	-0.644700
18.191667	0.5	-0.645900
18.200000	0.5	-0.647400
18.208333	0.5	-0.643700
18.216667	0.5	-0.638500
18.225000	0.5	-0.637100
18.233333	0.5	-0.632450
18.241667	0.5	-0.625800
18.250000	0.5	-0.619850
18.258333	0.5	-0.613500
18.266667	0.5	-0.610750
18.275000	0.5	-0.605400
18.283333	0.5	-0.598400
18.291667	0.5	-0.591000
18.300000	0.5	-0.582550
18.308333	0.5	-0.572150
18.316667	0.5	-0.563200
18.325000	0.5	-0.552300
18.333333	0.5	-0.537950
18.341667	0.5	-0.526700
18.350000	0.5	-0.512200
18.358333	0.5	-0.494950
18.366667	0.5	-0.479550
18.375000	0.5	-0.462900
18.383333	0.5	-0.442400
18.391667	0.5	-0.424600
18.400000	0.5	-0.401650
18.408333	0.5	-0.377250
18.416667	0.5	-0.351250
18.425000	0.5	-0.324800
18.433333	0.5	-0.301250
18.441667	0.5	-0.275700
18.450000	0.5	-0.245400
18.458333	0.5	-0.214550
18.466667	0.5	-0.181750
18.475000	0.5	-0.147350
18.483333	0.5	-0.113400
18.491667	0.5	-0.077250
18.500000	0.5	-0.038200
18.508333	0.5	0.002450
18.516667	0.5	0.043650
18.525000	0.5	0.086850
18.533333	0.5	0.130400
18.541667	0.5	0.175200
18.550000	0.5	0.220800
18.558333	0.5	0.263650
18.566667	0.5	0.311050
18.575000	0.5	0.358400
18.583333	0.5	0.407050
18.591667	0.5	0.453450
18.600000	0.5	0.497400
18.608333	0.5	0.541700
18.616667	0.5	0.588150
18.625000	0.5	0.632150
18.633333	0.5	0.677550
18.641667	0.5	0.720650
18.650000	0.5	0.761500
18.658333	0.5	0.801650
18.666667	0.5	0.842200
18.675000	0.5	0.879150
18.683333	0.5	0.916650
18.691667	0.5	0.950550
18.700000	0.5	0.978050
18.708333	0.5	1.007850
18.716667	0.5	1.037150
18.725000	0.5	1.058550
18.733333	0.5	1.080600
18.741667	0.5	1.100000
18.750000	0.5	1.117650
18.758333	0.5	1.130400
18.766667	0.5	1.137100
18.775000	0.5	1.141800
18.783333	0.5	1.145700
18.791667	0.5	1.144150
18.800000	0.5	1.143350
18.808333	0.5	1.136350
18.816667	0.5	1.127050
18.825000	0.5	1.113900
18.833333	0.5	1.100000
18.841667	0.5	1.081350
18.850000	0.5	1.062600
18.858333	0.5	1.043750
18.866667	0.5	1.018350
18.875000	0.5	0.988350
18.883333	0.5	0.961250
18.891667	0.5	0.927150
18.900000	0.5	0.895900
18.908333	0.5	0.861050
18.916667	0.5	0.826400
18.925000	0.5	0.788500
18.933333	0.5	0.747050
18.941667	0.5	0.702750
18.950000	0.5	0.660300
18.958333	0.5	0.615950
18.966667	0.5	0.572850
18.975000	0.5	0.527700
18.983333	0.5	0.483350
18.991667	0.5	0.436850
19.000000	0.5	0.393250
19.008333	0.5	0.350550
19.016667	0.5	0.306800
19.025000	0.5	0.266600
19.033333	0.5	0.227600
19.041667	0.5	0.184850
19.050000	0.5	0.141850
19.058333	0.5	0.098700
19.066667	0.5	0.059300
19.075000	0.5	0.020600
19.083333	0.5	-0.015850
19.091667	0.5	-0.053850
19.100000	0.5	-0.092300
19.108333	0.5	-0.130850
19.116667	0.5	-0.164200
19.125000	0.5	-0.197100
19.133333	0.5	-0.228050
19.141667	0.5	-0.259300
19.150000	0.5	-0.289000
19.158333	0.5	-0.318750
19.166667	0.5	-0.344100
19.175000	0.5	-0.367150
19.183333	0.5	-0.391550
19.191667	0.5	-0.414350
19.200000	0.5	-0.434400
19.208333	0.5	-0.453500
19.216667	0.5	-0.472750
19.225000	0.5	-0.492000
19.233333	0.5	-0.508500
19.241667	0.5	-0.523700
19.250000	0.5	-0.537500
19.258333	0.5	-0.552700
19.266667	0.5	-0.568750
19.275000	0.5	-0.583100
19.283333	0.5	-0.594350
19.291667	0.5	-0.605450
19.300000	0.5	-0.615700
19.308333	0.5	-0.625500
19.316667	0.5	-0.635250
19.325000	0.5	-0.644300
19.333333	0.5	-0.649550
19.341667	0.5	-0.656250
19.350000	0.5	-0.663500
19.358333	0.5	-0.668300
19.366667	0.5	-0.673000
19.375000	0.5	-0.678950
19.383333	0.5	-0.682800
19.391667	0.5	-0.688300
19.400000	0.5	-0.690500
19.408333	0.5	-0.692700
19.416667	0.5	-0.694200
19.425000	0.5	-0.697550
19.433333	0.5	-0.703000
19.441667	0.5	-0.707750
19.450000	0.5	-0.709900
19.458333	0.5	-0.712350
19.466667	0.5	-0.714450
19.475000	0.5	-0.715900
19.483333	0.5	-0.718300
19.491667	0.5	-0.720450
19.500000	0.5	-0.721650
19.508333	0.5	-0.720950
19.516667	0.5	-0.722900
19.525000	0.5	-0.722900
19.533333	0.5	-0.720600
19.541667	0.5	-0.720700
19.550000	0.5	-0.722950
19.558333	0.5	-0.724600
19.566667	0.5	-0.724450
19.575000	0.5	-0.723250
19.583333	0.5	-0.722300
19.591667	0.5	-0.723400
19.600000	0.5	-0.726150
19.608333	0.5	-0.727400
19.616667	0.5	-0.728750
19.625000	0.5	-0.729650
19.633333	0.5	-0.730650
19.641667	0.5	-0.730400
19.650000	0.5	-0.732200
19.658333	0.5	-0.732400
19.666667	0.5	-0.732150
19.675000	0.5	-0.728950
19.683333	0.5	-0.729500
19.691667	0.5	-0.732600
19.700000	0.5	-0.732150
19.708333	0.5	-0.728450
19.716667	0.5	-0.729950
19.725000	0.5	-0.730100
19.733333	0.5	-0.729600
19.741667	0.5	-0.727100
19.750000	0.5	-0.726500
19.758333	0.5	-0.727450
19.766667	0.5	-0.731750
19.775000	0.5	-0.731150
19.783333	0.5	-0.731900
19.791667	0.5	-0.731300
19.800000	0.5	-0.732150
19.808333	0.5	-0.731000
19.816667	0.5	-0.732000
19.825000	0.5	-0.731400
19.833333	0.5	-0.729100
19.841667	0.5	-0.729550
19.850000	0.5	-0.730300
19.858333	0.5	-0.732550
19.866667	0.5	-0.733050
19.875000	0.5	-0.730800
19.883333	0.5	-0.731550
19.891667	0.5	-0.731750
19.900000	0.5	-0.730950
19.908333	0.5	-0.727950
19.916667	0.5	-0.726800
19.925000	0.5	-0.727100
19.933333	0.5	-0.731050
19.941667	0.5	-0.731000
19.950000	0.5	-0.732600
19.958333	0.5	-0.731100
19.966667	0.5	-0.732100
19.975000	0.5	-0.731200
19.983333	0.5	-0.733050
19.991667	0.5	-0.732550
20.000000	0.5	-0.730850
20.008333	0.5	-0.730400
20.016667	0.5	-0.731250
20.025000	0.5	-0.731400
20.033333	0.5	-0.728750
20.041667	0.5	-0.725750
20.050000	0.5	-0.728000
20.058333	0.5	-0.728100
20.066667	0.5	-0.726300
20.075000	0.5	-0.724300
20.083333	0.5	-0.722200
20.091667	0.5	-0.722400
20.100000	0.5	-0.725750
20.108333	0.5	-0.725950
20.116667	0.5	-0.727000
20.125000	0.5	-0.725900
20.133333	0.5	-0.726300
20.141667	0.5	-0.725150
20.150000	0.5	-0.725950
20.158333	0.5	-0.724150
20.166667	0.5	-0.722050
20.175000	0.5	-0.720800
20.183333	0.5	-0.719800
20.191667	0.5	-0.723050
20.200000	0.5	-0.722050
20.208333	0.5	-0.718800
20.216667	0.5	-0.720200
20.225000	0.5	-0.719150
20.233333	0.5	-0.717450
20.241667	0.5	-0.714450
20.250000	0.5	-0.712000
20.258333	0.5	-0.712550
20.266667	0.5	-0.713100
20.275000	0.5	-0.715150
20.283333	0.5	-0.715300
20.291667	0.5	-0.713750
20.300000	0.5	-0.714600
20.308333	0.5	-0.713800
20.316667	0.5	-0.714750
20.325000	0.5	-0.712650
20.333333	0.5	-0.711600
20.341667	0.5	-0.713050
20.350000	0.5	-0.709800
20.358333	0.5	-0.709100
20.366667	0.5	-0.711400
20.375000	0.5	-0.709800
20.383333	0.5	-0.707850
20.391667	0.5	-0.708500
20.400000	0.5	-0.706800
20.408333	0.5	-0.704250
20.416667	0.5	-0.703300
20.425000	0.5	-0.702750
20.433333	0.5	-0.705900
20.441667	0.5	-0.706000
20.450000	0.5	-0.706650
20.458333	0.5	-0.706000
20.466667	0.5	-0.706400
20.475000	0.5	-0.706150
20.483333	0.5	-0.707750
20.491667	0.5	-0.706500
20.500000	0.5	-0.704900
20.508333	0.5	-0.705500
20.516667	0.5	-0.703500
20.525000	0.5	-0.700050
20.533333	0.5	-0.698950
20.541667	0.5	-0.699300
20.550000	0.5	-0.699000
20.558333	0.5	-0.699750
20.566667	0.5	-0.697200
20.575000	0.5	-0.695550
20.583333	0.5	-0.694000
20.591667	0.5	-0.694250
20.600000	0.5	-0.696650
20.608333	0.5	-0.697200
20.616667	0.5	-0.697900
20.625000	0.5	-0.698450
20.633333	0.5	-0.697600
20.641667	0.5	-0.697550
20.650000	0.5	-0.698900
20.658333	0.5	-0.698550
20.666667	0.5	-0.698300
20.675000	0.5	-0.695800
20.683333	0.5	-0.707900
20.691667	0.5	-0.699050
20.700000	0.5	-0.692200
20.708333	0.5	-0.687400
20.716667	0.5	-0.686550
20.725000	0.5	-0.686750
20.733333	0.5	-0.685250
20.741667	0.5	-0.684000
20.750000	0.5	-0.681600
20.758333	0.5	-0.683500
20.766667	0.5	-0.686400
20.775000	0.5	-0.687200
20.783333	0.5	-0.687250
20.791667	0.5	-0.688250
20.800000	0.5	-0.687650
20.808333	0.5	-0.688250
20.816667	0.5	-0.689000
20.825000	0.5	-0.688900
20.833333	0.5	-0.688050
20.841667	0.5	-0.687950
20.850000	0.5	-0.686750
20.858333	0.5	-0.684350
20.866667	0.5	-0.677750
20.875000	0.5	-0.679000
20.883333	0.5	-0.685550
20.891667	0.5	-0.687600
20.900000	0.5	-0.684250
20.908333	0.5	-0.685650
20.916667	0.5	-0.683250
20.925000	0.5	-0.683900
20.933333	0.5	-0.686650
20.941667	0.5	-0.689750
20.950000	0.5	-0.689000
20.958333	0.5	-0.690450
20.966667	0.5	-0.688000
20.975000	0.5	-0.686800
20.983333	0.5	-0.687050
20.991667	0.5	-0.689750
21.000000	0.5	-0.688750
21.008333	0.5	-0.690150
21.016667	0.5	-0.691500
21.025000	0.5	-0.685700
21.033333	0.5	-0.685350
21.041667	0.5	-0.681650
21.050000	0.5	-0.687650
21.058333	0.5	-0.693000
21.066667	0.5	-0.687750
21.075000	0.5	-0.687450
21.083333	0.5	-0.685150
21.091667	0.5	-0.686350
21.100000	0.5	-0.687850
21.108333	0.5	-0.689850
21.116667	0.5	-0.688950
21.125000	0.5	-0.689350
21.133333	0.5	-0.688250
21.141667	0.5	-0.689050
21.150000	0.5	-0.690600
21.158333	0.5	-0.690650
21.166667	0.5	-0.688000
21.175000	0.5	-0.687200
21.183333	0.5	-0.689600
21.191667	0.5	-0.688850
21.200000	0.5	-0.686250
21.208333	0.5	-0.685500
21.216667	0.5	-0.687650
21.225000	0.5	-0.687800
21.233333	0.5	-0.686300
21.241667	0.5	-0.685200
21.250000	0.5	-0.683400
21.258333	0.5	-0.685950
21.266667	0.5	-0.687600
21.275000	0.5	-0.689600
21.283333	0.5	-0.688850
21.291667	0.5	-0.690150
21.300000	0.5	-0.689000
21.308333	0.5	-0.689650
21.316667	0.5	-0.690300
21.325000	0.5	-0.689350
21.333333	0.5	-0.687900
21.341667	0.5	-0.688750
21.350000	0.5	-0.689950
21.358333	0.5	-0.691150
21.366667	0.5	-0.690550
21.375000	0.5	-0.689350
21.383333	0.5	-0.690400
21.391667	0.5	-0.690150
21.400000	0.5	-0.689100
21.408333	0.5	-0.686800
21.416667	0.5	-0.685450
21.425000	0.5	-0.686600
21.433333	0.5	-0.689500
21.441667	0.5	-0.691000
21.450000	0.5	-0.690700
21.458333	0.5	-0.691250
21.466667	0.5	-0.690650
21.475000	0.5	-0.691750
21.483333	0.5	-0.692250
21.491667	0.5	-0.690850
21.500000	0.5	-0.689100
21.508333	0.5	-0.689350
21.516667	0.5	-0.691150
21.525000	0.5	-0.690100
21.533333	0.5	-0.687900
21.541667	0.5	-0.687000
21.550000	0.5	-0.688450
21.558333	0.5	-0.688300
21.566667	0.5	-0.685500
21.575000	0.5	-0.683500
21.583333	0.5	-0.682050
21.591667	0.5	-0.682950
21.600000	0.5	-0.684350
21.608333	0.5	-0.685500
21.616667	0.5	-0.687250
21.625000	0.5	-0.687150
21.633333	0.5	-0.687100
21.641667	0.5	-0.688150
21.650000	0.5	-0.689000
21.658333	0.5	-0.686700
21.666667	0.5	-0.684700
21.675000	0.5	-0.683850
21.683333	0.5	-0.686600
21.691667	0.5	-0.689250
21.700000	0.5	-0.687400
21.708333	0.5	-0.684050
21.716667	0.5	-0.686400
21.725000	0.5	-0.686250
21.733333	0.5	-0.683850
21.741667	0.5	-0.682400
21.750000	0.5	-0.680850
21.758333	0.5	-0.684250
21.766667	0.5	-0.685900
21.775000	0.5	-0.684700
21.783333	0.5	-0.685350
21.791667	0.5	-0.684750
21.800000	0.5	-0.685200
21.808333	0.5	-0.685850
21.816667	0.5	-0.686450
21.825000	0.5	-0.684450
21.833333	0.5	-0.684750
21.841667	0.5	-0.684050
21.850000	0.5	-0.683500
21.858333	0.5	-0.686750
21.866667	0.5	-0.687650
21.875000	0.5	-0.683500
21.883333	0.5	-0.685850
21.891667	0.5	-0.684600
21.900000	0.5	-0.683850
21.908333	0.5	-0.681950
21.916667	0.5	-0.679950
21.925000	0.5	-0.682700
21.933333	0.5	-0.686650
21.941667	0.5	-0.686150
21.950000	0.5	-0.686850
21.958333	0.5	-0.685450
21.966667	0.5	-0.686950
21.975000	0.5	-0.687200
21.983333	0.5	-0.688000
21.991667	0.5	-0.684950
22.000000	0.5	-0.684800
22.008333	0.5	-0.688550
22.016667	0.5	-0.689900
22.025000	0.5	-0.690550
22.033333	0.5	-0.690350
22.041667	0.5	-0.688450
22.050000	0.5	-0.690300
22.058333	0.5	-0.689200
22.066667	0.5	-0.688100
22.075000	0.5	-0.685450
22.083333	0.5	-0.684700
22.091667	0.5	-0.685750
22.100000	0.5	-0.689400
22.108333	0.5	-0.689700
22.116667	0.5	-0.691500
22.125000	0.5	-0.691050
22.133333	0.5	-0.693550
22.141667	0.5	-0.694700
22.150000	0.5	-0.700750
22.158333	0.5	-0.703750
22.166667	0.5	-0.713600
22.175000	0.5	-0.732400
22.183333	0.5	-0.762500
22.191667	0.5	-0.816700
22.200000	0.5	-0.918900
22.208333	0.5	-1.105100
22.216667	0.5	-1.412200
22.225000	0.5	-1.833300
22.233333	0.5	-2.339050
22.241667	0.5	-2.876850
22.250000	0.5	-3.404250
22.258333	0.5	-3.893700
22.266667	0.5	-4.328450
22.275000	0.5	-4.691100
22.283333	0.5	-4.986500
22.291667	0.5	-5.200450
22.300000	0.5	-5.336450
22.308333	0.5	-5.392750
22.316667	0.5	-5.380300
22.325000	0.5	-5.304650
22.333333	0.5	-5.195900
22.341667	0.5	-5.047250
22.350000	0.5	-4.879000
22.358333	0.5	-4.705250
22.366667	0.5	-4.499200
22.375000	0.5	-4.260850
22.383333	0.5	-4.038600
22.391667	0.5	-3.774600
22.400000	0.5	-3.517950
22.408333	0.5	-3.251400
22.416667	0.5	-2.980250
22.425000	0.5	-2.702450
22.433333	0.5	-2.410350
22.441667	0.5	-2.099000
22.450000	0.5	-1.785200
22.458333	0.5	-1.443800
22.466667	0.5	-1.100500
22.475000	0.5	-0.738000
22.483333	0.5	-0.367650
22.491667	0.5	0.020050
22.500000	0.5	0.407850
22.508333	0.5	0.809350
22.516667	0.5	1.218150
22.525000	0.5	1.620300
22.533333	0.5	2.022600
22.541667	0.5	2.436450
22.550000	0.5	2.832400
22.558333	0.5	3.237200
22.566667	0.5	3.625100
22.575000	0.5	4.013550
22.583333	0.5	4.390500
22.591667	0.5	4.761250
22.600000	0.5	5.121150
22.608333	0.5	5.471650
22.616667	0.5	5.809350
22.625000	0.5	6.138550
22.633333	0.5	6.456400
22.641667	0.5	6.758700
22.650000	0.5	7.051050
22.658333	0.5	7.333950
22.666667	0.5	7.607150
22.675000	0.5	7.862600
22.683333	0.5	8.113500
22.691667	0.5	8.353400
22.700000	0.5	8.582800
22.708333	0.5	8.800200
22.716667	0.5	9.005900
22.725000	0.5	9.209200
22.733333	0.5	9.398750
22.741667	0.5	9.582350
22.750000	0.5	9.753500
22.758333	0.5	9.919400
22.766667	0.5	10.075900
22.775000	0.5	10.227750
22.783333	0.5	10.373900
22.791667	0.5	10.510950
22.800000	0.5	10.641150
22.808333	0.5	10.768100
22.816667	0.5	10.886350
22.825000	0.5	11.002900
22.833333	0.5	11.115100
22.841667	0.5	11.219250
22.850000	0.5	11.325100
22.858333	0.5	11.422200
22.866667	0.5	11.516250
22.875000	0.5	11.606850
22.883333	0.5	11.694100
22.891667	0.5	11.779900
22.900000	0.5	11.861800
22.908333	0.5	11.940250
22.916667	0.5	12.018200
22.925000	0.5	12.086100
22.933333	0.5	12.163850
22.941667	0.5	12.235200
22.950000	0.5	12.303500
22.958333	0.5	12.369550
22.966667	0.5	12.434450
22.975000	0.5	12.498500
22.983333	0.5	12.560450
22.991667	0.5	12.630850
23.000000	0.5	12.682700
23.008333	0.5	12.736900
23.016667	0.5	12.797950
23.025000	0.5	12.855200
23.033333	0.5	12.919000
23.041667	0.5	12.966100
23.050000	0.5	13.029500
23.058333	0.5	13.067550
23.066667	0.5	13.124300
23.075000	0.5	13.173750
23.083333	0.5	13.229300
23.091667	0.5	13.278750
23.100000	0.5	13.329300
23.108333	0.5	13.368750
23.116667	0.5	13.421250
23.125000	0.5	13.466550
23.133333	0.5	13.524700
23.141667	0.5	13.575650
23.150000	0.5	13.609700
23.158333	0.5	13.648500
23.166667	0.5	13.691700
23.175000	0.5	13.740550
23.183333	0.5	13.781700
23.191667	0.5	13.840950
23.200000	0.5	13.867250
23.208333	0.5	13.914600
23.216667	0.5	13.939450
23.225000	0.5	13.989300
23.233333	0.5	14.020250
23.241667	0.5	14.065600
23.250000	0.5	14.105150
23.258333	0.5	14.150250
23.266667	0.5	14.182750
23.275000	0.5	14.233450
23.283333	0.5	14.253450
23.291667	0.5	14.292700
23.300000	0.5	14.330400
23.308333	0.5	14.372150
23.316667	0.5	14.408850
23.325000	0.5	14.482750
23.333333	0.5	14.504300
23.341667	0.5	14.534350
23.350000	0.5	14.559550
23.358333	0.5	14.605050
23.366667	0.5	14.655400
23.375000	0.5	14.699200
23.383333	0.5	14.752850
23.391667	0.5	14.817150
23.400000	0.5	14.867750
23.408333	0.5	14.983050
23.416667	0.5	15.003450
23.425000	0.5	15.081500
23.433333	0.5	15.172950
23.441667	0.5	15.262000
23.450000	0.5	15.367950
23.458333	0.5	15.478450
23.466667	0.5	15.621500
23.475000	0.5	15.762550
23.483333	0.5	15.926700
23.491667	0.5	16.090200
23.500000	0.5	16.305150
23.508333	0.5	16.533600
23.516667	0.5	16.748950
23.525000	0.5	16.991800
23.533333	0.5	17.234900
23.541667	0.5	17.466050
23.550000	0.5	17.683100
23.558333	0.5	17.889850
23.566667	0.5	18.055100
23.575000	0.5	18.211200
23.583333	0.5	18.329600
23.591667	0.5	18.427050
23.600000	0.5	18.498700
23.608333	0.5	18.556100
23.616667	0.5	18.589500
23.625000	0.5	18.617350
23.633333	0.5	18.645300
23.641667	0.5	18.652250
23.650000	0.5	18.659550
23.658333	0.5	18.666350
23.666667	0.5	18.665600
23.675000	0.5	18.659100
23.683333	0.5	18.663400
23.691667	0.5	18.657100
23.700000	0.5	18.635750
23.708333	0.5	18.609950
23.716667	0.5	18.596300
23.725000	0.5	18.566900
23.733333	0.5	18.548800
23.741667	0.5	18.517650
23.750000	0.5	18.515050
23.758333	0.5	18.515550
23.766667	0.5	18.564250
23.775000	0.5	18.621550
23.783333	0.5	18.703350
23.791667	0.5	18.813900
23.800000	0.5	18.869800
23.808333	0.5	18.945900
23.816667	0.5	19.001650
23.825000	0.5	19.017450
23.833333	0.5	19.006350
23.841667	0.5	18.968300
23.850000	0.5	18.937500
23.858333	0.5	18.907150
23.866667	0.5	18.858900
23.875000	0.5	18.829300
23.883333	0.5	18.789850
23.891667	0.5	18.770150
23.900000	0.5	18.816750
23.908333	0.5	18.760000
23.916667	0.5	18.690250
23.925000	0.5	18.669300
23.933333	0.5	18.638950
23.941667	0.5	18.623450
23.950000	0.5	18.600300
23.958333	0.5	18.584200
23.966667	0.5	18.557650
23.975000	0.5	18.542000
23.983333	0.5	18.516650
23.991667	0.5	18.506350
24.000000	0.5	18.481800
24.008333	0.5	18.465750
24.016667	0.5	18.460050
24.025000	0.5	18.438000
24.033333	0.5	18.428750
24.041667	0.5	18.407150
24.050000	0.5	18.388450
24.058333	0.5	18.389150
24.066667	0.5	18.370900
24.075000	0.5	18.355400
24.083333	0.5	18.368050
24.091667	0.5	18.341550
24.100000	0.5	18.333250
24.108333	0.5	18.322800
24.116667	0.5	18.310550
24.125000	0.5	18.315850
24.133333	0.5	18.296300
24.141667	0.5	18.289450
24.150000	0.5	18.276600
24.158333	0.5	18.281700
24.166667	0.5	18.278800
24.175000	0.5	18.278850
24.183333	0.5	18.274600
24.191667	0.5	18.266950
24.200000	0.5	18.268900
24.208333	0.5	18.244400
24.216667	0.5	18.231250
24.225000	0.5	18.221800
24.233333	0.5	18.197300
24.241667	0.5	18.193350
24.250000	0.5	18.169550
24.258333	0.5	18.489050
24.266667	0.5	24.566600
24.275000	0.5	35.820701
24.283333	0.5	45.455301
24.291667	0.5	53.314501
24.300000	0.5	54.311801
24.308333	0.5	48.222151
24.316667	0.5	38.291501
24.325000	0.5	28.602300
24.333333	0.5	21.669700
24.341667	0.5	17.400200
24.350000	0.5	14.975300
24.358333	0.5	13.638500
24.366667	0.5	12.911050
24.375000	0.5	12.502500
24.383333	0.5	12.271600
24.391667	0.5	12.126850
24.400000	0.5	12.045400
24.408333	0.5	12.002650
24.416667	0.5	11.972050
24.425000	0.5	11.948400
24.433333	0.5	11.917450
24.441667	0.5	11.874750
24.450000	0.5	11.816500
24.458333	0.5	11.747800
24.466667	0.5	11.684200
24.475000	0.5	11.635150
24.483333	0.5	11.605200
24.491667	0.5	11.610200
24.500000	0.5	11.644250
24.508333	0.5	11.705300
24.516667	0.5	11.775600
24.525000	0.5	11.839350
24.533333	0.5	11.885400
24.541667	0.5	11.897100
24.550000	0.5	11.869500
24.558333	0.5	11.820800
24.566667	0.5	11.738950
24.575000	0.5	11.654750
24.583333	0.5	11.565500
24.591667	0.5	11.483750
24.600000	0.5	11.418450
24.608333	0.5	11.374950
24.616667	0.5	11.342000
24.625000	0.5	11.331750
24.633333	0.5	11.329350
24.641667	0.5	11.352700
24.650000	0.5	11.350750
24.658333	0.5	11.353600
24.666667	0.5	11.356600
24.675000	0.5	11.344500
24.683333	0.5	11.329550
24.691667	0.5	11.308100
24.700000	0.5	11.287100
24.708333	0.5	11.262400
24.716667	0.5	11.244800
24.725000	0.5	11.214050
24.733333	0.5	11.201200
24.741667	0.5	11.194300
24.750000	0.5	11.178600
24.758333	0.5	11.177350
24.766667	0.5	11.174800
24.775000	0.5	11.182050
24.783333	0.5	11.182600
24.791667	0.5	11.212300
24.800000	0.5	11.198400
24.808333	0.5	11.203550
24.816667	0.5	11.203600
24.825000	0.5	11.197750
24.833333	0.5	11.186000
24.841667	0.5	11.166600
24.850000	0.5	11.147050
24.858333	0.5	11.112400
24.866667	0.5	11.093900
24.875000	0.5	11.076450
24.883333	0.5	11.053450
24.891667	0.5	11.039050
24.900000	0.5	11.034800
24.908333	0.5	11.025550
24.916667	0.5	11.020300
24.925000	0.5	11.020600
24.933333	0.5	11.014100
24.941667	0.5	11.010350
24.950000	0.5	11.009350
24.958333	0.5	11.011850
24.966667	0.5	11.021600
24.975000	0.5	11.039750
24.983333	0.5	11.070400
24.991667	0.5	11.103800
25.000000	0.5	11.144700
25.008333	0.5	11.184950
25.016667	0.5	11.241800
25.025000	0.5	11.325550
25.033333	0.5	11.281300
25.041667	0.5	11.294750
25.050000	0.5	11.288250
25.058333	0.5	11.277450
25.066667	0.5	11.268650
25.075000	0.5	11.228200
25.083333	0.5	11.203450
25.091667	0.5	11.182800
25.100000	0.5	11.167300
25.108333	0.5	11.156800
25.116667	0.5	11.153550
25.125000	0.5	11.138850
25.133333	0.5	11.131700
25.141667	0.5	11.107400
25.150000	0.5	11.078300
25.158333	0.5	11.053900
25.166667	0.5	11.027950
25.175000	0.5	10.994250
25.183333	0.5	10.979250
25.191667	0.5	10.942600
25.200000	0.5	10.924300
25.208333	0.5	10.913550
25.216667	0.5	10.899100
25.225000	0.5	10.897200
25.233333	0.5	10.887700
25.241667	0.5	10.894350
25.250000	0.5	10.875200
25.258333	0.5	10.877700
25.266667	0.5	10.880200
25.275000	0.5	10.882450
25.283333	0.5	10.880350
25.291667	0.5	10.893100
25.300000	0.5	10.900350
25.308333	0.5	10.926600
25.316667	0.5	10.937400
25.325000	0.5	10.951350
25.333333	0.5	10.970550
25.341667	0.5	10.993500
25.350000	0.5	11.006550
25.358333	0.5	11.015900
25.366667	0.5	11.031050
25.375000	0.5	11.036500
25.383333	0.5	11.039100
25.391667	0.5	11.038450
25.400000	0.5	11.040400
25.408333	0.5	11.043600
25.416667	0.5	11.037300
25.425000	0.5	11.025950
25.433333	0.5	11.018500
25.441667	0.5	11.011500
25.450000	0.5	11.000300
25.458333	0.5	10.988050
25.466667	0.5	10.978150
25.475000	0.5	10.963000
25.483333	0.5	10.960150
25.491667	0.5	10.933800
25.500000	0.5	10.920250
25.508333	0.5	10.904400
25.516667	0.5	10.886700
25.525000	0.5	10.869550
25.533333	0.5	10.861150
25.541667	0.5	10.857950
25.550000	0.5	10.846850
25.558333	0.5	10.855000
25.566667	0.5	10.864150
25.575000	0.5	10.888350
25.583333	0.5	10.917550
25.591667	0.5	10.962500
25.600000	0.5	11.013350
25.608333	0.5	11.059650
25.616667	0.5	11.116900
25.625000	0.5	11.170750
25.633333	0.5	11.202300
25.641667	0.5	11.245850
25.650000	0.5	11.258800
25.658333	0.5	11.252050
25.666667	0.5	11.290850
25.675000	0.5	11.254000
25.683333	0.5	11.158650
25.691667	0.5	11.114400
25.700000	0.5	11.055000
25.708333	0.5	10.999400
25.716667	0.5	10.951850
25.725000	0.5	10.909700
25.733333	0.5	10.874150
25.741667	0.5	10.874000
25.750000	0.5	10.822650
25.758333	0.5	10.806150
25.766667	0.5	10.787650
25.775000	0.5	10.774050
25.783333	0.5	10.781200
25.791667	0.5	10.760900
25.800000	0.5	10.758900
25.808333	0.5	10.754200
25.816667	0.5	10.738300
25.825000	0.5	10.733850
25.833333	0.5	10.730000
25.841667	0.5	10.723500
25.850000	0.5	10.722200
25.858333	0.5	10.721350
25.866667	0.5	10.736300
25.875000	0.5	10.722250
25.883333	0.5	10.722150
25.891667	0.5	10.719250
25.900000	0.5	10.723500
25.908333	0.5	10.729750
25.916667	0.5	10.725800
25.925000	0.5	10.717000
25.933333	0.5	10.720600
25.941667	0.5	10.728000
25.950000	0.5	10.717050
25.958333	0.5	10.712800
25.966667	0.5	10.710400
25.975000	0.5	10.711550
25.983333	0.5	10.706600
25.991667	0.5	10.707450
26.000000	0.5	10.702250
26.008333	0.5	10.719000
26.016667	0.5	10.701550
26.025000	0.5	10.708500
26.033333	0.5	10.707050
26.041667	0.5	10.710100
26.050000	0.5	10.723050
26.058333	0.5	10.733450
26.066667	0.5	10.751300
26.075000	0.5	10.762600
26.083333	0.5	10.787750
26.091667	0.5	10.798350
26.100000	0.5	10.812750
26.108333	0.5	10.834650
26.116667	0.5	10.844000
26.125000	0.5	10.851550
26.133333	0.5	10.855400
26.141667	0.5	10.868600
26.150000	0.5	10.854600
26.158333	0.5	10.858150
26.166667	0.5	10.856350
26.175000	0.5	10.830050
26.183333	0.5	10.823200
26.191667	0.5	10.806400
26.200000	0.5	10.795050
26.208333	0.5	10.777200
26.216667	0.5	10.770850
26.225000	0.5	10.752200
26.233333	0.5	10.742550
26.241667	0.5	10.805900
26.250000	0.5	10.724050
26.258333	0.5	10.704800
26.266667	0.5	10.705350
26.275000	0.5	10.703600
26.283333	0.5	10.692500
26.291667	0.5	10.685450
26.300000	0.5	10.679550
26.308333	0.5	10.687650
26.316667	0.5	10.673100
26.325000	0.5	10.686100
26.333333	0.5	10.672900
26.341667	0.5	10.680100
26.350000	0.5	10.683650
26.358333	0.5	10.685250
26.366667	0.5	10.684850
26.375000	0.5	10.690300
26.383333	0.5	10.699650
26.391667	0.5	10.701800
26.400000	0.5	10.703350
26.408333	0.5	10.707150
26.416667	0.5	10.707200
26.425000	0.5	10.722850
26.433333	0.5	10.707750
26.441667	0.5	10.719000
26.450000	0.5	10.706750
26.458333	0.5	10.702500
26.466667	0.5	10.710250
26.475000	0.5	10.695250
26.483333	0.5	10.686000
26.491667	0.5	10.692200
26.500000	0.5	10.685800
26.508333	0.5	10.685100
26.516667	0.5	10.685850
26.525000	0.5	10.678900
26.533333	0.5	10.675250
26.541667	0.5	10.678600
26.550000	0.5	10.678200
26.558333	0.5	10.677650
26.566667	0.5	10.685600
26.575000	0.5	10.691350
26.583333	0.5	10.684200
26.591667	0.5	10.698500
26.600000	0.5	10.688700
26.608333	0.5	10.691500
26.616667	0.5	10.694700
26.625000	0.5	10.702050
26.633333	0.5	10.685450
26.641667	0.5	10.681750
26.650000	0.5	10.678700
26.658333	0.5	10.679050
26.666667	0.5	10.682300
26.675000	0.5	10.672100
26.683333	0.5	10.672400
26.691667	0.5	10.684450
26.700000	0.5	10.666450
26.708333	0.5	10.664300
26.716667	0.5	10.664750
26.725000	0.5	10.669000
26.733333	0.5	10.662950
26.741667	0.5	10.668250
26.750000	0.5	10.670950
26.758333	0.5	10.671450
26.766667	0.5	10.668550
26.775000	0.5	10.680850
26.783333	0.5	10.673650
26.791667	0.5	10.675450
26.800000	0.5	10.681700
26.808333	0.5	10.693350
26.816667	0.5	10.699800
26.825000	0.5	10.690850
26.833333	0.5	10.692900
26.841667	0.5	10.708800
26.850000	0.5	10.695200
26.858333	0.5	10.714450
26.866667	0.5	10.700000
26.875000	0.5	10.699550
26.883333	0.5	10.709650
26.891667	0.5	10.705150
26.900000	0.5	10.704800
26.908333	0.5	10.700100
26.916667	0.5	10.700600
26.925000	0.5	10.705300
26.933333	0.5	10.693950
26.941667	0.5	10.696000
26.950000	0.5	10.694100
26.958333	0.5	10.700950
26.966667	0.5	10.690950
26.975000	0.5	10.689350
26.983333	0.5	10.694050
26.991667	0.5	10.686950
27.000000	0.5	10.693950
27.008333	0.5	10.680200
27.016667	0.5	10.676950
27.025000	0.5	10.680000
27.033333	0.5	10.688850
27.041667	0.5	10.671450
27.050000	0.5	10.667900
27.058333	0.5	10.661400
27.066667	0.5	10.659800
27.075000	0.5	10.662200
27.083333	0.5	10.650650
27.091667	0.5	10.652250
27.100000	0.5	10.652750
27.108333	0.5	10.650600
27.116667	0.5	10.642150
27.125000	0.5	10.639200
27.133333	0.5	10.716550
27.141667	0.5	10.638100
27.150000	0.5	10.643800
27.158333	0.5	10.634300
27.166667	0.5	10.631850
27.175000	0.5	10.630350
27.183333	0.5	10.631800
27.191667	0.5	10.625350
27.200000	0.5	10.625200
27.208333	0.5	10.637650
27.216667	0.5	10.620000
27.225000	0.5	10.619350
27.233333	0.5	10.627350
27.241667	0.5	10.613550
27.250000	0.5	10.621400
27.258333	0.5	10.615000
27.266667	0.5	10.617750
27.275000	0.5	10.608500
27.283333	0.5	10.606600
27.291667	0.5	10.604500
27.300000	0.5	10.609400
27.308333	0.5	10.616300
27.316667	0.5	10.610400
27.325000	0.5	10.603500
27.333333	0.5	10.604000
27.341667	0.5	10.606250
27.350000	0.5	10.597300
27.358333	0.5	10.596250
27.366667	0.5	10.597450
27.375000	0.5	10.594350
27.383333	0.5	10.595250
27.391667	0.5	10.593350
27.400000	0.5	10.591250
27.408333	0.5	10.598550
27.416667	0.5	10.592200
27.425000	0.5	10.605850
27.433333	0.5	10.599200
27.441667	0.5	10.603050
27.450000	0.5	10.614750
27.458333	0.5	10.624300
27.466667	0.5	10.629750
27.475000	0.5	10.638200
27.483333	0.5	10.667000
27.491667	0.5	10.668950
27.500000	0.5	10.687200
27.508333	0.5	10.708150
27.516667	0.5	10.743000
27.525000	0.5	10.751300
27.533333	0.5	10.771650
27.541667	0.5	10.794200
27.550000	0.5	10.814600
27.558333	0.5	10.909000
27.566667	0.5	10.854500
27.575000	0.5	10.868850
27.583333	0.5	10.892100
27.591667	0.5	10.886000
27.600000	0.5	10.890800
27.608333	0.5	10.896750
27.616667	0.5	10.882450
27.625000	0.5	10.882350
27.633333	0.5	10.867200
27.641667	0.5	10.856000
27.650000	0.5	10.837700
27.658333	0.5	10.820450
27.666667	0.5	10.801850
27.675000	0.5	10.787150
27.683333	0.5	10.776000
27.691667	0.5	10.747050
27.700000	0.5	10.750850
27.708333	0.5	10.712100
27.716667	0.5	10.700500
27.725000	0.5	10.687050
27.733333	0.5	10.681450
27.741667	0.5	10.680800
27.750000	0.5	10.673750
27.758333	0.5	10.666200
27.766667	0.5	10.647600
27.775000	0.5	10.643600
27.783333	0.5	10.639100
27.791667	0.5	10.643100
27.800000	0.5	10.634900
27.808333	0.5	10.633250
27.816667	0.5	10.629250
27.825000	0.5	10.630450
27.833333	0.5	10.635550
27.841667	0.5	10.626850
27.850000	0.5	10.626300
27.858333	0.5	10.626350
27.866667	0.5	10.623150
27.875000	0.5	10.621850
27.883333	0.5	10.618800
27.891667	0.5	10.615550
27.900000	0.5	10.618400
27.908333	0.5	10.616150
27.916667	0.5	10.612700
27.925000	0.5	10.623500
27.933333	0.5	10.619650
27.941667	0.5	10.612650
27.950000	0.5	10.621300
27.958333	0.5	10.614150
27.966667	0.5	10.608250
27.975000	0.5	10.600500
27.983333	0.5	10.601100
27.991667	0.5	10.598800
28.000000	0.5	10.599100
28.008333	0.5	10.605750
28.016667	0.5	10.610750
28.025000	0.5	10.606750
28.033333	0.5	10.607450
28.041667	0.5	10.619050
28.050000	0.5	10.607700
28.058333	0.5	10.604750
28.066667	0.5	10.606800
28.075000	0.5	10.609950
28.083333	0.5	10.604000
28.091667	0.5	10.610800
28.100000	0.5	10.615000
28.108333	0.5	10.607150
28.116667	0.5	10.613950
28.125000	0.5	10.665850
28.133333	0.5	10.663600
28.141667	0.5	10.611350
28.150000	0.5	10.607000
28.158333	0.5	10.605850
28.166667	0.5	10.603450
28.175000	0.5	10.603500
28.183333	0.5	10.610450
28.191667	0.5	10.607350
28.200000	0.5	10.599950
28.208333	0.5	10.600200
28.216667	0.5	10.614000
28.225000	0.5	10.617750
28.233333	0.5	10.599600
28.241667	0.5	10.598650
28.250000	0.5	10.599050
28.258333	0.5	10.600800
28.266667	0.5	10.602600
28.275000	0.5	10.609450
28.283333	0.5	10.611350
28.291667	0.5	10.613100
28.300000	0.5	10.612300
28.308333	0.5	10.597500
28.316667	0.5	10.598350
28.325000	0.5	10.599250
28.333333	0.5	10.609050
28.341667	0.5	10.604350
28.350000	0.5	10.595100
28.358333	0.5	10.604800
28.366667	0.5	10.605700
28.375000	0.5	10.593600
28.383333	0.5	10.595000
28.391667	0.5	10.601650
28.400000	0.5	10.589400
28.408333	0.5	10.596500
28.416667	0.5	10.630500
28.425000	0.5	10.587300
28.433333	0.5	10.590850
28.441667	0.5	10.586600
28.450000	0.5	10.590550
28.458333	0.5	10.585300
28.466667	0.5	10.590100
28.475000	0.5	10.586900
28.483333	0.5	10.580600
28.491667	0.5	10.581300
28.500000	0.5	10.582750
28.508333	0.5	10.586250
28.516667	0.5	10.586950
28.525000	0.5	10.587600
28.533333	0.5	10.582950
28.541667	0.5	10.585650
28.550000	0.5	10.587150
28.558333	0.5	10.587200
28.566667	0.5	10.586600
28.575000	0.5	10.597500
28.583333	0.5	10.594100
28.591667	0.5	10.599600
28.600000	0.5	10.591950
28.608333	0.5	10.616100
28.616667	0.5	10.600150
28.625000	0.5	10.605350
28.633333	0.5	10.604900
28.641667	0.5	10.603800
28.650000	0.5	10.625200
28.658333	0.5	10.609950
28.666667	0.5	10.610400
28.675000	0.5	10.609300
28.683333	0.5	10.622950
28.691667	0.5	10.626350
28.700000	0.5	10.616500
28.708333	0.5	10.631900
28.716667	0.5	10.626400
28.725000	0.5	10.622900
28.733333	0.5	10.633800
28.741667	0.5	10.629200
28.750000	0.5	10.631150
28.758333	0.5	10.632550
28.766667	0.5	10.644200
28.775000	0.5	10.633700
28.783333	0.5	10.649100
28.791667	0.5	10.708900
28.800000	0.5	10.655900
28.808333	0.5	10.641850
28.816667	0.5	10.642950
28.825000	0.5	10.646150
28.833333	0.5	10.655700
28.841667	0.5	10.642100
28.850000	0.5	10.644800
28.858333	0.5	10.665200
28.866667	0.5	10.642200
28.875000	0.5	10.639250
28.883333	0.5	10.637800
28.891667	0.5	10.634200
28.900000	0.5	10.633450
28.908333	0.5	10.636700
28.916667	0.5	10.628050
28.925000	0.5	10.627900
28.933333	0.5	10.636500
28.941667	0.5	10.629750
28.950000	0.5	10.622500
28.958333	0.5	10.628650
28.966667	0.5	10.615300
28.975000	0.5	10.614350
28.983333	0.5	10.607950
28.991667	0.5	10.628550
29.000000	0.5	10.606850
29.008333	0.5	10.605350
29.016667	0.5	10.599500
29.025000	0.5	10.599600
29.033333	0.5	10.604850
29.041667	0.5	10.599150
29.050000	0.5	10.602050
29.058333	0.5	10.607100
29.066667	0.5	10.597700
29.075000	0.5	10.593900
29.083333	0.5	10.591750
29.091667	0.5	10.592700
29.100000	0.5	10.593900
29.108333	0.5	10.592250
29.116667	0.5	10.590600
29.125000	0.5	10.591300
29.133333	0.5	10.602150
29.141667	0.5	10.598000
29.150000	0.5	10.589000
29.158333	0.5	10.589850
29.166667	0.5	10.590900
29.175000	0.5	10.587200
29.183333	0.5	10.588150
29.191667	0.5	10.587550
29.200000	0.5	10.588000
29.208333	0.5	10.594850
29.216667	0.5	10.591250
29.225000	0.5	10.591000
29.233333	0.5	10.593250
29.241667	0.5	10.592500
29.250000	0.5	10.591450
29.258333	0.5	10.595000
29.266667	0.5	10.590550
29.275000	0.5	10.589200
29.283333	0.5	10.598600
29.291667	0.5	10.590350
29.300000	0.5	10.593000
29.308333	0.5	10.607350
29.316667	0.5	10.604300
29.325000	0.5	10.598450
29.333333	0.5	10.590850
29.341667	0.5	10.601700
29.350000	0.5	10.606300
29.358333	0.5	10.593800
29.366667	0.5	10.662450
29.375000	0.5	10.652750
29.383333	0.5	10.614350
29.391667	0.5	10.606650
29.400000	0.5	10.608400
29.408333	0.5	10.606300
29.416667	0.5	10.630950
29.425000	0.5	10.611150
29.433333	0.5	10.611200
29.441667	0.5	10.619650
29.450000	0.5	10.617400
29.458333	0.5	10.627450
29.466667	0.5	10.638200
29.475000	0.5	10.626850
29.483333	0.5	10.629700
29.491667	0.5	10.634200
29.500000	0.5	10.638350
29.508333	0.5	10.659400
29.516667	0.5	10.636200
29.525000	0.5	10.643900
29.533333	0.5	10.656150
29.541667	0.5	10.644250
29.550000	0.5	10.667450
29.558333	0.5	10.643800
29.566667	0.5	10.648200
29.575000	0.5	10.662900
29.583333	0.5	10.652900
29.591667	0.5	10.645850
29.600000	0.5	10.659550
29.608333	0.5	10.646600
29.616667	0.5	10.644750
29.625000	0.5	10.643800
29.633333	0.5	10.639000
29.641667	0.5	10.640200
29.650000	0.5	10.638300
29.658333	0.5	10.646900
29.666667	0.5	10.660950
29.675000	0.5	10.633250
29.683333	0.5	10.636750
29.691667	0.5	10.626850
29.700000	0.5	10.636950
29.708333	0.5	10.654550
29.716667	0.5	10.630200
29.725000	0.5	10.626200
29.733333	0.5	10.628000
29.741667	0.5	10.636900
29.750000	0.5	10.643100
29.758333	0.5	10.622250
29.766667	0.5	10.623850
29.775000	0.5	10.628850
29.783333	0.5	10.634250
29.791667	0.5	10.632500
29.800000	0.5	10.654450
29.808333	0.5	10.654350
29.816667	0.5	10.652550
29.825000	0.5	10.646650
29.833333	0.5	10.664700
29.841667	0.5	10.657200
29.850000	0.5	10.658950
29.858333	0.5	10.665000
29.866667	0.5	10.670000
29.875000	0.5	10.695700
29.883333	0.5	10.683750
29.891667	0.5	10.688500
29.900000	0.5	10.693400
29.908333	0.5	10.698450
29.916667	0.5	10.699900
29.925000	0.5	10.715250
29.933333	0.5	10.703150
29.941667	0.5	10.704250
29.950000	0.5	10.709600
29.958333	0.5	10.701600
29.966667	0.5	10.717100
29.975000	0.5	10.708200
29.983333	0.5	10.699500
29.991667	0.5	10.683950
30.000000	0.5	10.693650
30.008333	0.5	10.666350
30.016667	0.5	10.659300
30.025000	0.5	10.656050
30.033333	0.5	10.653650
30.041667	0.5	10.651100
30.050000	0.5	10.635400
30.058333	0.5	10.648100
30.066667	0.5	10.624600
30.075000	0.5	10.622250
30.083333	0.5	10.616300
30.091667	0.5	10.611050
30.100000	0.5	10.619800
30.108333	0.5	10.610150
30.116667	0.5	10.611600
30.125000	0.5	10.601850
30.133333	0.5	10.602450
30.141667	0.5	10.672450
30.150000	0.5	10.621900
30.158333	0.5	10.620950
30.166667	0.5	10.622600
30.175000	0.5	10.616250
30.183333	0.5	10.626750
30.191667	0.5	10.630950
30.200000	0.5	10.638550
30.208333	0.5	10.647400
30.216667	0.5	10.646950
30.225000	0.5	10.652700
30.233333	0.5	10.661700
30.241667	0.5	10.672250
30.250000	0.5	10.687250
30.258333	0.5	10.696000
30.266667	0.5	10.693400
30.275000	0.5	10.705350
30.283333	0.5	10.704950
30.291667	0.5	10.723450
30.300000	0.5	10.718550
30.308333	0.5	10.723150
30.316667	0.5	10.731650
30.325000	0.5	10.744100
30.333333	0.5	10.768900
30.341667	0.5	10.735600
30.350000	0.5	10.737500
30.358333	0.5	10.760950
30.366667	0.5	10.739150
30.375000	0.5	10.735250
30.383333	0.5	10.734950
30.391667	0.5	10.740150
30.400000	0.5	10.724500
30.408333	0.5	10.731450
30.416667	0.5	10.717100
30.425000	0.5	10.721500
30.433333	0.5	10.710800
30.441667	0.5	10.699550
30.450000	0.5	10.690000
30.458333	0.5	10.695900
30.466667	0.5	10.684150
30.475000	0.5	10.691950
30.483333	0.5	10.672400
30.491667	0.5	10.662400
30.500000	0.5	10.658100
30.508333	0.5	10.666650
30.516667	0.5	10.650600
30.525000	0.5	10.670100
30.533333	0.5	10.639400
30.541667	0.5	10.645350
30.550000	0.5	10.637850
30.558333	0.5	10.633400
30.566667	0.5	10.652700
30.575000	0.5	10.622550
30.583333	0.5	10.632750
30.591667	0.5	10.618550
30.600000	0.5	10.620550
30.608333	0.5	10.634700
30.616667	0.5	10.610800
30.625000	0.5	10.606850
30.633333	0.5	10.607550
30.641667	0.5	10.608200
30.650000	0.5	10.615250
30.658333	0.5	10.602150
30.666667	0.5	10.600600
30.675000	0.5	10.607450
30.683333	0.5	10.603800
30.691667	0.5	10.608000
30.700000	0.5	10.602300
30.708333	0.5	10.612400
30.716667	0.5	10.602200
30.725000	0.5	10.677100
30.733333	0.5	10.617400
30.741667	0.5	10.607100
30.750000	0.5	10.605650
30.758333	0.5	10.613250
30.766667	0.5	10.608300
30.775000	0.5	10.610300
30.783333	0.5	10.645150
30.791667	0.5	10.615850
30.800000	0.5	10.631050
30.808333	0.5	10.635500
30.816667	0.5	10.626250
30.825000	0.5	10.629450
30.833333	0.5	10.635300
30.841667	0.5	10.636200
30.850000	0.5	10.647100
30.858333	0.5	10.656050
30.866667	0.5	10.655450
30.875000	0.5	10.659350
30.883333	0.5	10.667550
30.891667	0.5	10.676650
30.900000	0.5	10.686000
30.908333	0.5	10.682950
30.916667	0.5	10.690500
30.925000	0.5	10.708000
30.933333	0.5	10.713300
30.941667	0.5	10.715000
30.950000	0.5	10.716150
30.958333	0.5	10.733450
30.966667	0.5	10.729450
30.975000	0.5	10.726450
30.983333	0.5	10.732350
30.991667	0.5	10.733300
31.000000	0.5	10.739800
31.008333	0.5	10.758100
31.016667	0.5	10.750000
31.025000	0.5	10.741050
31.033333	0.5	10.745050
31.041667	0.5	10.774150
31.050000	0.5	10.738750
31.058333	0.5	10.739600
31.066667	0.5	10.743650
31.075000	0.5	10.739000
31.083333	0.5	10.737450
31.091667	0.5	10.741550
31.100000	0.5	10.734800
31.108333	0.5	10.731700
31.116667	0.5	10.730550
31.125000	0.5	10.739650
31.133333	0.5	10.736400
31.141667	0.5	10.728150
31.150000	0.5	10.740250
31.158333	0.5	10.732750
31.166667	0.5	10.725700
31.175000	0.5	10.731400
31.183333	0.5	10.747650
31.191667	0.5	10.739900
31.200000	0.5	10.748750
31.208333	0.5	10.757400
31.216667	0.5	10.780400
31.225000	0.5	10.792850
31.233333	0.5	10.805850
31.241667	0.5	10.833950
31.250000	0.5	10.848500
31.258333	0.5	10.881450
31.266667	0.5	10.911300
31.275000	0.5	10.952100
31.283333	0.5	10.995600
31.291667	0.5	11.048450
31.300000	0.5	11.101200
31.308333	0.5	11.163950
31.316667	0.5	11.236200
31.325000	0.5	11.309700
31.333333	0.5	11.390000
31.341667	0.5	11.486800
31.350000	0.5	11.568600
31.358333	0.5	11.672200
31.366667	0.5	11.768550
31.375000	0.5	11.878850
31.383333	0.5	11.991850
31.391667	0.5	12.101300
31.400000	0.5	12.198850
31.408333	0.5	12.307900
31.416667	0.5	12.409900
31.425000	0.5	12.504600
31.433333	0.5	12.594600
31.441667	0.5	12.743150
31.450000	0.5	12.752450
31.458333	0.5	12.798600
31.466667	0.5	12.847300
31.475000	0.5	12.873000
31.483333	0.5	12.890950
31.491667	0.5	12.892450
31.500000	0.5	12.875850
31.508333	0.5	12.855350
31.516667	0.5	12.812250
31.525000	0.5	12.759550
31.533333	0.5	12.695650
31.541667	0.5	12.611050
31.550000	0.5	12.535800
31.558333	0.5	12.425800
31.566667	0.5	12.328150
31.575000	0.5	12.221450
31.583333	0.5	12.111650
31.591667	0.5	12.001000
31.600000	0.5	11.896900
31.608333	0.5	11.789500
31.616667	0.5	11.691000
31.625000	0.5	11.577200
31.633333	0.5	11.480600
31.641667	0.5	11.398050
31.650000	0.5	11.311450
31.658333	0.5	11.221150
31.666667	0.5	11.160650
31.675000	0.5	11.084500
31.683333	0.5	11.023650
31.691667	0.5	10.970600
31.700000	0.5	10.924600
31.708333	0.5	10.883550
31.716667	0.5	10.848200
31.725000	0.5	10.823900
31.733333	0.5	10.787450
31.741667	0.5	10.760400
31.750000	0.5	10.738150
31.758333	0.5	10.715050
31.766667	0.5	10.715650
31.775000	0.5	10.691450
31.783333	0.5	10.679750
31.791667	0.5	10.688050
31.800000	0.5	10.662450
31.808333	0.5	10.661300
31.816667	0.5	10.653950
31.825000	0.5	10.644750
31.833333	0.5	10.641650
31.841667	0.5	10.634850
31.850000	0.5	10.631400
31.858333	0.5	10.629600
31.866667	0.5	10.630250
31.875000	0.5	10.627800
31.883333	0.5	10.620100
31.891667	0.5	10.622350
31.900000	0.5	10.632100
31.908333	0.5	10.627900
31.916667	0.5	10.623000
31.925000	0.5	10.618300
31.933333	0.5	10.616500
31.941667	0.5	10.619100
31.950000	0.5	10.613650
31.958333	0.5	10.680800
31.966667	0.5	10.613600
31.975000	0.5	10.610500
31.983333	0.5	10.610450
31.991667	0.5	10.632400
32.000000	0.5	10.610950
32.008333	0.5	10.608650
32.016667	0.5	10.618550
32.025000	0.5	10.606100
32.033333	0.5	10.609750
32.041667	0.5	10.609700
32.050000	0.5	10.606600
32.058333	0.5	10.620800
32.066667	0.5	10.606050
32.075000	0.5	10.604550
32.083333	0.5	10.599650
32.091667	0.5	10.598800
32.100000	0.5	10.596000
32.108333	0.5	10.603250
32.116667	0.5	10.595350
32.125000	0.5	10.587950
32.133333	0.5	10.587350
32.141667	0.5	10.593650
32.150000	0.5	10.580600
32.158333	0.5	10.581800
32.166667	0.5	10.573750
32.175000	0.5	10.575600
32.183333	0.5	10.585300
32.191667	0.5	10.572100
32.200000	0.5	10.565300
32.208333	0.5	10.565150
32.216667	0.5	10.560400
32.225000	0.5	10.557400
32.233333	0.5	10.558750
32.241667	0.5	10.555850
32.250000	0.5	10.548100
32.258333	0.5	10.549450
32.266667	0.5	10.561450
32.275000	0.5	10.542600
32.283333	0.5	10.556250
32.291667	0.5	10.539600
32.300000	0.5	10.542200
32.308333	0.5	10.535650
32.316667	0.5	10.536050
32.325000	0.5	10.533250
32.333333	0.5	10.533600
32.341667	0.5	10.546750
32.350000	0.5	10.528400
32.358333	0.5	10.528700
32.366667	0.5	10.532000
32.375000	0.5	10.528450
32.383333	0.5	10.533200
32.391667	0.5	10.523450
32.400000	0.5	10.525600
32.408333	0.5	10.541300
32.416667	0.5	10.523900
32.425000	0.5	10.523350
32.433333	0.5	10.521850
32.441667	0.5	10.523050
32.450000	0.5	10.523750
32.458333	0.5	10.531800
32.466667	0.5	10.521750
32.475000	0.5	10.520900
32.483333	0.5	10.522650
32.491667	0.5	10.541300
32.500000	0.5	10.604500
32.508333	0.5	10.521850
32.516667	0.5	10.521950
32.525000	0.5	10.523850
32.533333	0.5	10.531850
32.541667	0.5	10.526250
32.550000	0.5	10.526300
32.558333	0.5	10.527100
32.566667	0.5	10.525900
32.575000	0.5	10.546800
32.583333	0.5	10.524250
32.591667	0.5	10.525250
32.600000	0.5	10.545500
32.608333	0.5	10.524650
32.616667	0.5	10.528450
32.625000	0.5	10.524400
32.633333	0.5	10.527500
32.641667	0.5	10.528300
32.650000	0.5	10.529100
32.658333	0.5	10.533400
32.666667	0.5	10.527750
32.675000	0.5	10.558350
32.683333	0.5	10.524850
32.691667	0.5	10.524300
32.700000	0.5	10.527200
32.708333	0.5	10.527400
32.716667	0.5	10.523650
32.725000	0.5	10.525550
32.733333	0.5	10.522550
32.741667	0.5	10.526200
32.750000	0.5	10.526250
32.758333	0.5	10.535950
32.766667	0.5	10.539850
32.775000	0.5	10.518400
32.783333	0.5	10.522000
32.791667	0.5	10.518000
32.800000	0.5	10.515150
32.808333	0.5	10.519250
32.816667	0.5	10.523350
32.825000	0.5	10.522550
32.833333	0.5	10.520950
32.841667	0.5	10.514600
32.850000	0.5	10.515350
32.858333	0.5	10.519600
32.866667	0.5	10.516150
32.875000	0.5	10.516850
32.883333	0.5	10.526500
32.891667	0.5	10.519750
32.900000	0.5	10.526050
32.908333	0.5	10.518600
32.916667	0.5	10.531550
32.925000	0.5	10.520150
32.933333	0.5	10.522300
32.941667	0.5	10.524400
32.950000	0.5	10.522300
32.958333	0.5	10.529100
32.966667	0.5	10.525400
32.975000	0.5	10.533950
32.983333	0.5	10.524150
32.991667	0.5	10.527150
33.000000	0.5	10.528400
33.008333	0.5	10.533000
33.016667	0.5	10.527700
33.025000	0.5	10.527750
33.033333	0.5	10.535200
33.041667	0.5	10.537150
33.050000	0.5	10.534150
33.058333	0.5	10.532100
33.066667	0.5	10.535450
33.075000	0.5	10.533900
33.083333	0.5	10.533500
33.091667	0.5	10.538150
33.100000	0.5	10.534150
33.108333	0.5	10.545950
33.116667	0.5	10.538750
33.125000	0.5	10.539850
33.133333	0.5	10.544150
33.141667	0.5	10.537650
33.150000	0.5	10.540450
33.158333	0.5	10.660600
33.166667	0.5	10.604950
33.175000	0.5	10.541350
33.183333	0.5	10.555100
33.191667	0.5	10.542200
33.200000	0.5	10.544200
33.208333	0.5	10.552350
33.216667	0.5	10.543950
33.225000	0.5	10.550700
33.233333	0.5	10.548400
33.241667	0.5	10.552500
33.250000	0.5	10.557350
33.258333	0.5	10.554000
33.266667	0.5	10.556300
33.275000	0.5	10.559300
33.283333	0.5	10.568750
33.291667	0.5	10.571850
33.300000	0.5	10.582800
33.308333	0.5	10.591900
33.316667	0.5	10.609850
33.325000	0.5	10.629700
33.333333	0.5	10.679600
33.341667	0.5	10.694250
33.350000	0.5	10.727350
33.358333	0.5	10.781650
33.366667	0.5	10.834650
33.375000	0.5	10.915650
33.383333	0.5	11.009900
33.391667	0.5	11.120700
33.400000	0.5	11.203850
33.408333	0.5	11.335800
33.416667	0.5	11.484550
33.425000	0.5	11.650050
33.433333	0.5	11.831400
33.441667	0.5	12.026000
33.450000	0.5	12.236200
33.458333	0.5	12.465100
33.466667	0.5	12.690600
33.475000	0.5	12.939200
33.483333	0.5	13.163400
33.491667	0.5	13.395400
33.500000	0.5	13.611800
33.508333	0.5	13.829150
33.516667	0.5	14.015650
33.525000	0.5	14.185750
33.533333	0.5	14.323700
33.541667	0.5	14.443700
33.550000	0.5	14.508500
33.558333	0.5	14.554150
33.566667	0.5	14.558200
33.575000	0.5	14.529200
33.583333	0.5	14.465600
33.591667	0.5	14.362000
33.600000	0.5	14.237050
33.608333	0.5	14.078000
33.616667	0.5	13.894850
33.625000	0.5	13.696200
33.633333	0.5	13.485200
33.641667	0.5	13.260350
33.650000	0.5	13.032500
33.658333	0.5	12.806450
33.666667	0.5	12.585550
33.675000	0.5	12.362150
33.683333	0.5	12.176700
33.691667	0.5	11.971150
33.700000	0.5	11.780200
33.708333	0.5	11.637450
33.716667	0.5	11.462500
33.725000	0.5	11.331400
33.733333	0.5	11.213400
33.741667	0.5	11.105600
33.750000	0.5	11.024550
33.758333	0.5	10.959350
33.766667	0.5	10.934700
33.775000	0.5	10.947400
33.783333	0.5	11.060900
33.791667	0.5	11.144400
33.800000	0.5	11.208150
33.808333	0.5	11.322650
33.816667	0.5	11.462750
33.825000	0.5	11.628850
33.833333	0.5	11.803150
33.841667	0.5	11.998500
33.850000	0.5	12.187850
33.858333	0.5	12.302000
33.866667	0.5	12.372500
33.875000	0.5	12.376300
33.883333	0.5	12.319800
33.891667	0.5	12.207850
33.900000	0.5	12.086900
33.908333	0.5	11.890400
33.916667	0.5	11.707850
33.925000	0.5	11.536650
33.933333	0.5	11.360800
33.941667	0.5	11.217450
33.950000	0.5	11.090200
33.958333	0.5	10.988250
33.966667	0.5	10.892500
33.975000	0.5	10.823050
33.983333	0.5	10.772300
33.991667	0.5	10.724300
34.000000	0.5	10.688000
34.008333	0.5	10.662850
34.016667	0.5	10.650800
34.025000	0.5	10.621250
34.033333	0.5	10.607150
34.041667	0.5	10.595600
34.050000	0.5	10.589500
34.058333	0.5	10.604750
34.066667	0.5	10.577900
34.075000	0.5	10.576150
34.083333	0.5	10.570100
34.091667	0.5	10.565850
34.100000	0.5	10.568450
34.108333	0.5	10.566050
34.116667	0.5	10.571750
34.125000	0.5	10.571950
34.133333	0.5	10.562050
34.141667	0.5	10.560350
34.150000	0.5	10.561800
34.158333	0.5	10.567550
34.166667	0.5	10.575800
34.175000	0.5	10.559000
34.183333	0.5	10.560250
34.191667	0.5	10.570500
34.200000	0.5	10.557000
34.208333	0.5	10.555550
34.216667	0.5	10.557750
34.225000	0.5	10.575750
34.233333	0.5	10.553800
34.241667	0.5	10.557750
34.250000	0.5	10.556800
34.258333	0.5	10.557750
34.266667	0.5	10.557550
34.275000	0.5	10.557450
34.283333	0.5	10.568550
34.291667	0.5	10.554850
34.300000	0.5	10.561250
34.308333	0.5	10.555300
34.316667	0.5	10.552250
34.325000	0.5	10.552800
34.333333	0.5	10.561950
34.341667	0.5	10.552000
34.350000	0.5	10.549700
34.358333	0.5	10.553600
34.366667	0.5	10.553900
34.375000	0.5	10.562450
34.383333	0.5	10.552100
34.391667	0.5	10.555050
34.400000	0.5	10.558650
34.408333	0.5	10.553000
34.416667	0.5	10.560450
34.425000	0.5	10.551700
34.433333	0.5	10.552650
34.441667	0.5	10.554800
34.450000	0.5	10.557850
34.458333	0.5	10.550600
34.466667	0.5	10.550250
34.475000	0.5	10.549300
34.483333	0.5	10.544050
34.491667	0.5	10.547750
34.500000	0.5	10.546800
34.508333	0.5	10.542900
34.516667	0.5	10.557350
34.525000	0.5	10.547200
34.533333	0.5	10.550200
34.541667	0.5	10.543650
34.550000	0.5	10.547400
34.558333	0.5	10.569850
34.566667	0.5	10.542800
34.575000	0.5	10.545050
34.583333	0.5	10.550050
34.591667	0.5	10.547450
34.600000	0.5	10.544800
34.608333	0.5	10.552350
34.616667	0.5	10.557100
34.625000	0.5	10.560150
34.633333	0.5	10.545850
34.641667	0.5	10.540800
34.650000	0.5	10.551450
34.658333	0.5	10.550400
34.666667	0.5	10.545050
34.675000	0.5	10.541600
34.683333	0.5	10.560050
34.691667	0.5	10.548000
34.700000	0.5	10.563150
34.708333	0.5	10.542750
34.716667	0.5	10.543450
34.725000	0.5	10.551150
34.733333	0.5	10.542800
34.741667	0.5	10.556500
34.750000	0.5	10.548350
34.758333	0.5	10.543500
34.766667	0.5	10.546750
34.775000	0.5	10.543950
34.783333	0.5	10.561000
34.791667	0.5	10.554200
34.800000	0.5	10.543000
34.808333	0.5	10.569150
34.816667	0.5	10.557100
34.825000	0.5	10.550550
34.833333	0.5	10.553700
34.841667	0.5	10.549950
34.850000	0.5	10.555700
34.858333	0.5	10.546250
34.866667	0.5	10.554700
34.875000	0.5	10.549850
34.883333	0.5	10.556250
34.891667	0.5	10.543300
34.900000	0.5	10.551200
34.908333	0.5	10.559300
34.916667	0.5	10.545950
34.925000	0.5	10.540600
34.933333	0.5	10.555800
34.941667	0.5	10.546800
34.950000	0.5	10.547150
34.958333	0.5	10.548850
34.966667	0.5	10.558050
34.975000	0.5	10.617550
34.983333	0.5	10.557650
34.991667	0.5	10.548000
35.000000	0.5	10.548200
35.008333	0.5	10.553800
35.016667	0.5	10.546400
35.025000	0.5	10.547750
35.033333	0.5	10.552100
35.041667	0.5	10.557500
35.050000	0.5	10.548100
35.058333	0.5	10.549350
35.066667	0.5	10.578850
35.075000	0.5	10.562550
35.083333	0.5	10.567000
35.091667	0.5	10.550550
35.100000	0.5	10.566050
35.108333	0.5	10.563100
35.116667	0.5	10.554850
35.125000	0.5	10.557200
35.133333	0.5	10.548350
35.141667	0.5	10.555450
35.150000	0.5	10.554050
35.158333	0.5	10.550250
35.166667	0.5	10.563550
35.175000	0.5	10.548150
35.183333	0.5	10.559950
35.191667	0.5	10.551750
35.200000	0.5	10.550350
35.208333	0.5	10.556200
35.216667	0.5	10.560950
35.225000	0.5	10.550500
35.233333	0.5	10.576800
35.241667	0.5	10.554150
35.250000	0.5	10.555500
35.258333	0.5	10.566050
35.266667	0.5	10.555250
35.275000	0.5	10.551150
35.283333	0.5	10.561900
35.291667	0.5	10.555400
35.300000	0.5	10.557000
35.308333	0.5	10.553750
35.316667	0.5	10.553800
35.325000	0.5	10.552900
35.333333	0.5	10.563550
35.341667	0.5	10.568650
35.350000	0.5	10.551550
35.358333	0.5	10.566700
35.366667	0.5	10.555600
35.375000	0.5	10.555100
35.383333	0.5	10.558450
35.391667	0.5	10.550350
35.400000	0.5	10.553050
35.408333	0.5	10.557450
35.416667	0.5	10.554700
35.425000	0.5	10.564400
35.433333	0.5	10.559700
35.441667	0.5	10.557500
35.450000	0.5	10.556400
35.458333	0.5	10.563300
35.466667	0.5	10.574750
35.475000	0.5	10.559500
35.483333	0.5	10.581950
35.491667	0.5	10.571250
35.500000	0.5	10.587700
35.508333	0.5	10.587150
35.516667	0.5	10.592600
35.525000	0.5	10.570700
35.533333	0.5	10.573800
35.541667	0.5	10.572950
35.550000	0.5	10.577550
35.558333	0.5	10.592900
35.566667	0.5	10.582600
35.575000	0.5	10.579350
35.583333	0.5	10.584300
35.591667	0.5	10.585050
35.600000	0.5	10.589450
35.608333	0.5	10.592750
35.616667	0.5	10.592850
35.625000	0.5	10.597400
35.633333	0.5	10.617100
35.641667	0.5	10.605250
35.650000	0.5	10.606700
35.658333	0.5	10.611850
35.666667	0.5	10.617300
35.675000	0.5	10.622050
35.683333	0.5	10.626350
35.691667	0.5	10.629550
35.700000	0.5	10.638450
35.708333	0.5	10.667200
35.716667	0.5	10.644500
35.725000	0.5	10.649300
35.733333	0.5	10.666400
35.741667	0.5	10.659350
35.750000	0.5	10.660900
35.758333	0.5	10.670900
35.766667	0.5	10.675150
35.775000	0.5	10.677550
35.783333	0.5	10.683150
35.791667	0.5	10.709600
35.800000	0.5	10.687800
35.808333	0.5	10.697900
35.816667	0.5	10.691950
35.825000	0.5	10.713300
35.833333	0.5	10.698250
35.841667	0.5	10.703400
35.850000	0.5	10.703100
35.858333	0.5	10.702550
35.866667	0.5	10.712800
35.875000	0.5	10.712250
35.883333	0.5	10.710350
35.891667	0.5	10.718650
35.900000	0.5	10.733350
35.908333	0.5	10.711000
35.916667	0.5	10.714050
35.925000	0.5	10.712750
35.933333	0.5	10.709400
35.941667	0.5	10.713250
35.950000	0.5	10.708800
35.958333	0.5	10.709250
35.966667	0.5	10.703950
35.975000	0.5	10.709500
35.983333	0.5	10.723400
35.991667	0.5	10.789900
36.000000	0.5	10.701200
36.008333	0.5	10.705350
36.016667	0.5	10.702200
36.025000	0.5	10.697700
36.033333	0.5	10.698250
36.041667	0.5	10.694950
36.050000	0.5	10.688150
36.058333	0.5	10.691300
36.066667	0.5	10.694900
36.075000	0.5	10.692850
36.083333	0.5	10.685150
36.091667	0.5	10.681650
36.100000	0.5	10.676450
36.108333	0.5	10.689600
36.116667	0.5	10.676150
36.125000	0.5	10.669850
36.133333	0.5	10.680550
36.141667	0.5	10.666500
36.150000	0.5	10.663400
36.158333	0.5	10.666050
36.166667	0.5	10.679850
36.175000	0.5	10.659650
36.183333	0.5	10.658100
36.191667	0.5	10.671100
36.200000	0.5	10.677650
36.208333	0.5	10.652950
36.216667	0.5	10.650950
36.225000	0.5	10.662400
36.233333	0.5	10.659000
36.241667	0.5	10.649200
36.250000	0.5	10.652050
36.258333	0.5	10.671500
36.266667	0.5	10.640150
36.275000	0.5	10.655800
36.283333	0.5	10.637000
36.291667	0.5	10.634600
36.300000	0.5	10.634200
36.308333	0.5	10.633050
36.316667	0.5	10.634650
36.325000	0.5	10.649450
36.333333	0.5	10.630900
36.341667	0.5	10.649400
36.350000	0.5	10.643150
36.358333	0.5	10.631200
36.366667	0.5	10.643300
36.375000	0.5	10.629200
36.383333	0.5	10.635750
36.391667	0.5	10.625050
36.400000	0.5	10.626050
36.408333	0.5	10.640400
36.416667	0.5	10.619950
36.425000	0.5	10.622400
36.433333	0.5	10.626050
36.441667	0.5	10.626000
36.450000	0.5	10.646850
36.458333	0.5	10.624750
36.466667	0.5	10.623000
36.475000	0.5	10.624900
36.483333	0.5	10.621300
36.491667	0.5	10.676150
36.500000	0.5	10.671200
36.508333	0.5	10.657150
36.516667	0.5	10.631050
36.525000	0.5	10.618700
36.533333	0.5	10.629650
36.541667	0.5	10.627450
36.550000	0.5	10.623400
36.558333	0.5	10.613900
36.566667	0.5	10.620100
36.575000	0.5	10.620250
36.583333	0.5	10.618450
36.591667	0.5	10.614900
36.600000	0.5	10.643800
36.608333	0.5	10.612750
36.616667	0.5	10.637600
36.625000	0.5	10.632050
36.633333	0.5	10.632850
36.641667	0.5	10.625500
36.650000	0.5	10.632450
36.658333	0.5	10.628800
36.666667	0.5	10.611850
36.675000	0.5	10.612250
36.683333	0.5	10.610500
36.691667	0.5	10.624850
36.700000	0.5	10.627700
36.708333	0.5	10.612100
36.716667	0.5	10.627100
36.725000	0.5	10.630950
36.733333	0.5	10.616300
36.741667	0.5	10.634000
36.750000	0.5	10.618100
36.758333	0.5	10.608100
36.766667	0.5	10.625900
36.775000	0.5	10.613250
36.783333	0.5	10.611800
36.791667	0.5	10.613750
36.800000	0.5	10.624150
36.808333	0.5	10.611350
36.816667	0.5	10.615400
36.825000	0.5	10.610500
36.833333	0.5	10.621800
36.841667	0.5	10.621900
36.850000	0.5	10.624500
36.858333	0.5	10.615700
36.866667	0.5	10.624050
36.875000	0.5	10.614000
36.883333	0.5	10.614400
36.891667	0.5	10.621050
36.900000	0.5	10.609600
36.908333	0.5	10.612600
36.916667	0.5	10.614250
36.925000	0.5	10.621750
36.933333	0.5	10.612950
36.941667	0.5	10.621900
36.950000	0.5	10.622400
36.958333	0.5	10.622550
36.966667	0.5	10.635750
36.975000	0.5	10.638250
36.983333	0.5	10.621800
36.991667	0.5	10.618700
37.000000	0.5	10.629400
37.008333	0.5	10.640350
37.016667	0.5	10.638900
37.025000	0.5	10.623600
37.033333	0.5	10.637000
37.041667	0.5	10.635800
37.050000	0.5	10.641150
37.058333	0.5	10.629800
37.066667	0.5	10.634250
37.075000	0.5	10.643550
37.083333	0.5	10.635600
37.091667	0.5	10.638300
37.100000	0.5	10.648150
37.108333	0.5	10.650300
37.116667	0.5	10.661650
37.125000	0.5	10.657250
37.133333	0.5	10.649700
37.141667	0.5	10.677300
37.150000	0.5	10.659500
37.158333	0.5	10.662150
37.166667	0.5	10.662100
37.175000	0.5	10.668100
37.183333	0.5	10.689950
37.191667	0.5	10.687900
37.200000	0.5	10.686600
37.208333	0.5	10.757900
37.216667	0.5	10.710700
37.225000	0.5	10.690050
37.233333	0.5	10.693900
37.241667	0.5	10.699500
37.250000	0.5	10.714250
37.258333	0.5	10.707450
37.266667	0.5	10.733400
37.275000	0.5	10.713000
37.283333	0.5	10.717900
37.291667	0.5	10.724800
37.300000	0.5	10.742600
37.308333	0.5	10.730150
37.316667	0.5	10.760850
37.325000	0.5	10.739900
37.333333	0.5	10.745450
37.341667	0.5	10.745650
37.350000	0.5	10.753900
37.358333	0.5	10.756550
37.366667	0.5	10.767900
37.375000	0.5	10.766950
37.383333	0.5	10.795050
37.391667	0.5	10.775050
37.400000	0.5	10.778700
37.408333	0.5	10.788500
37.416667	0.5	10.781750
37.425000	0.5	10.791750
37.433333	0.5	10.809750
37.441667	0.5	10.797600
37.450000	0.5	10.802200
37.458333	0.5	10.810600
37.466667	0.5	10.817600
37.475000	0.5	10.815700
37.483333	0.5	10.821350
37.491667	0.5	10.823800
37.500000	0.5	10.829500
37.508333	0.5	10.833050
37.516667	0.5	10.836950
37.525000	0.5	10.832950
37.533333	0.5	10.830350
37.541667	0.5	10.828300
37.550000	0.5	10.850750
37.558333	0.5	10.848550
37.566667	0.5	10.847300
37.575000	0.5	10.849750
37.583333	0.5	10.860850
37.591667	0.5	10.845000
37.600000	0.5	10.841400
37.608333	0.5	10.842350
37.616667	0.5	10.843200
37.625000	0.5	10.843900
37.633333	0.5	10.858950
37.641667	0.5	10.850450
37.650000	0.5	10.847850
37.658333	0.5	10.863200
37.666667	0.5	10.851550
37.675000	0.5	10.853200
37.683333	0.5	10.851300
37.691667	0.5	10.855700
37.700000	0.5	10.845750
37.708333	0.5	10.846800
37.716667	0.5	10.859100
37.725000	0.5	10.844750
37.733333	0.5	10.851300
37.741667	0.5	10.855700
37.750000	0.5	10.847500
37.758333	0.5	10.835350
37.766667	0.5	10.844100
37.775000	0.5	10.835300
37.783333	0.5	10.835550
37.791667	0.5	10.898900
37.800000	0.5	10.879100
37.808333	0.5	10.825350
37.816667	0.5	10.818550
37.825000	0.5	10.817500
37.833333	0.5	10.808700
37.841667	0.5	10.805200
37.850000	0.5	10.792050
37.858333	0.5	10.791850
37.866667	0.5	10.788400
37.875000	0.5	10.772750
37.883333	0.5	10.776450
37.891667	0.5	10.759950
37.900000	0.5	10.764950
37.908333	0.5	10.766700
37.916667	0.5	10.745750
37.925000	0.5	10.752250
37.933333	0.5	10.742550
37.941667	0.5	10.741800
37.950000	0.5	10.730500
37.958333	0.5	10.723200
37.966667	0.5	10.715550
37.975000	0.5	10.714550
37.983333	0.5	10.713200
37.991667	0.5	10.703400
38.000000	0.5	10.698700
38.008333	0.5	10.699150
38.016667	0.5	10.705300
38.025000	0.5	10.693950
38.033333	0.5	10.685300
38.041667	0.5	10.679150
38.050000	0.5	10.678550
38.058333	0.5	10.669050
38.066667	0.5	10.673900
38.075000	0.5	10.665350
38.083333	0.5	10.660650
38.091667	0.5	10.674000
38.100000	0.5	10.655850
38.108333	0.5	10.657050
38.116667	0.5	10.651650
38.125000	0.5	10.653050
38.133333	0.5	10.666050
38.141667	0.5	10.645350
38.150000	0.5	10.650200
38.158333	0.5	10.661500
38.166667	0.5	10.653600
38.175000	0.5	10.661500
38.183333	0.5	10.644500
38.191667	0.5	10.650050
38.200000	0.5	10.656300
38.208333	0.5	10.649600
38.216667	0.5	10.646100
38.225000	0.5	10.647850
38.233333	0.5	10.661600
38.241667	0.5	10.644650
38.250000	0.5	10.654300
38.258333	0.5	10.651300
38.266667	0.5	10.651200
38.275000	0.5	10.654400
38.283333	0.5	10.649450
38.291667	0.5	10.662300
38.300000	0.5	10.646900
38.308333	0.5	10.651500
38.316667	0.5	10.653550
38.325000	0.5	10.674850
38.333333	0.5	10.669200
38.341667	0.5	10.664050
38.350000	0.5	10.660500
38.358333	0.5	10.653400
38.366667	0.5	10.673500
38.375000	0.5	10.660250
38.383333	0.5	10.661200
38.391667	0.5	10.672550
38.400000	0.5	10.687750
38.408333	0.5	10.666700
38.416667	0.5	10.668400
38.425000	0.5	10.681300
38.433333	0.5	10.702400
38.441667	0.5	10.692800
38.450000	0.5	10.683600
38.458333	0.5	10.702050
38.466667	0.5	10.674450
38.475000	0.5	10.684850
38.483333	0.5	10.688300
38.491667	0.5	10.693450
38.500000	0.5	10.675900
38.508333	0.5	10.708850
38.516667	0.5	10.682550
38.525000	0.5	10.699700
38.533333	0.5	10.686950
38.541667	0.5	10.690750
38.550000	0.5	10.701000
38.558333	0.5	10.698000
38.566667	0.5	10.691150
38.575000	0.5	10.700800
38.583333	0.5	10.706900
38.591667	0.5	10.723200
38.600000	0.5	10.700850
38.608333	0.5	10.713700
38.616667	0.5	10.707350
38.625000	0.5	10.711700
38.633333	0.5	10.736300
38.641667	0.5	10.729950
38.650000	0.5	10.730350
38.658333	0.5	10.718000
38.666667	0.5	10.718650
38.675000	0.5	10.715000
38.683333	0.5	10.712350
38.691667	0.5	10.727400
38.700000	0.5	10.726650
38.708333	0.5	10.731900
38.716667	0.5	10.732350
38.725000	0.5	10.728600
38.733333	0.5	10.735750
38.741667	0.5	10.760300
38.750000	0.5	10.735150
38.758333	0.5	10.742200
38.766667	0.5	10.742900
38.775000	0.5	10.740850
38.783333	0.5	10.766100
38.791667	0.5	10.758000
38.800000	0.5	10.754300
38.808333	0.5	10.752800
38.816667	0.5	10.758050
38.825000	0.5	10.759500
38.833333	0.5	10.762800
38.841667	0.5	10.759800
38.850000	0.5	10.756850
38.858333	0.5	10.765750
38.866667	0.5	10.761050
38.875000	0.5	10.765000
38.883333	0.5	10.763700
38.891667	0.5	10.780950
38.900000	0.5	10.780650
38.908333	0.5	10.771250
38.916667	0.5	10.832200
38.925000	0.5	10.835050
38.933333	0.5	10.773600
38.941667	0.5	10.770800
38.950000	0.5	10.780100
38.958333	0.5	10.776200
38.966667	0.5	10.769250
38.975000	0.5	10.775200
38.983333	0.5	10.786250
38.991667	0.5	10.776700
39.000000	0.5	10.781250
39.008333	0.5	10.779300
39.016667	0.5	10.777650
39.025000	0.5	10.783550
39.033333	0.5	10.781700
39.041667	0.5	10.786850
39.050000	0.5	10.783650
39.058333	0.5	10.792650
39.066667	0.5	10.781750
39.075000	0.5	10.795000
39.083333	0.5	10.793800
39.091667	0.5	10.794650
39.100000	0.5	10.789050
39.108333	0.5	10.792550
39.116667	0.5	10.796200
39.125000	0.5	10.798150
39.133333	0.5	10.795950
39.141667	0.5	10.800050
39.150000	0.5	10.795000
39.158333	0.5	10.799350
39.166667	0.5	10.790850
39.175000	0.5	10.807300
39.183333	0.5	10.814650
39.191667	0.5	10.794850
39.200000	0.5	10.793200
39.208333	0.5	10.802100
39.216667	0.5	10.818350
39.225000	0.5	10.796150
39.233333	0.5	10.805450
39.241667	0.5	10.806450
39.250000	0.5	10.812200
39.258333	0.5	10.797200
39.266667	0.5	10.810550
39.275000	0.5	10.796700
39.283333	0.5	10.801000
39.291667	0.5	10.810450
39.300000	0.5	10.813600
39.308333	0.5	10.800600
39.316667	0.5	10.801600
39.325000	0.5	10.797850
39.333333	0.5	10.798000
39.341667	0.5	10.803950
39.350000	0.5	10.801100
39.358333	0.5	10.809300
39.366667	0.5	10.816350
39.375000	0.5	10.807450
39.383333	0.5	10.803350
39.391667	0.5	10.808550
39.400000	0.5	10.812100
39.408333	0.5	10.806050
39.416667	0.5	10.800400
39.425000	0.5	10.805100
39.433333	0.5	10.867750
39.441667	0.5	10.876350
39.450000	0.5	10.863050
39.458333	0.5	10.840550
39.466667	0.5	10.839450
39.475000	0.5	10.830950
39.483333	0.5	10.830050
39.491667	0.5	10.805100
39.500000	0.5	10.818000
39.508333	0.5	10.807450
39.516667	0.5	10.808600
39.525000	0.5	10.812850
39.533333	0.5	10.821550
39.541667	0.5	10.846700
39.550000	0.5	10.840900
39.558333	0.5	10.849450
39.566667	0.5	10.827350
39.575000	0.5	10.843450
39.583333	0.5	10.815350
39.591667	0.5	10.827050
39.600000	0.5	10.812600
39.608333	0.5	10.814500
39.616667	0.5	10.813100
39.625000	0.5	10.814300
39.633333	0.5	10.812350
39.641667	0.5	10.809650
39.650000	0.5	10.813500
39.658333	0.5	10.811500
39.666667	0.5	10.819000
39.675000	0.5	10.813650
39.683333	0.5	10.823850
39.691667	0.5	10.825550
39.700000	0.5	10.809300
39.708333	0.5	10.813050
39.716667	0.5	10.809450
39.725000	0.5	10.831650
39.733333	0.5	10.826650
39.741667	0.5	10.825400
39.750000	0.5	10.827050
39.758333	0.5	10.824350
39.766667	0.5	10.813900
39.775000	0.5	10.818100
39.783333	0.5	10.819500
39.791667	0.5	10.817850
39.800000	0.5	10.819300
39.808333	0.5	10.828200
39.816667	0.5	10.818600
39.825000	0.5	10.818750
39.833333	0.5	10.820950
39.841667	0.5	10.811750
39.850000	0.5	10.813500
39.858333	0.5	10.820750
39.866667	0.5	10.839950
39.875000	0.5	10.822500
39.883333	0.5	10.826150
39.891667	0.5	10.815750
39.900000	0.5	10.823950
39.908333	0.5	10.822100
39.916667	0.5	10.819750
39.925000	0.5	10.832400
39.933333	0.5	10.816450
39.941667	0.5	10.834400
39.950000	0.5	10.808400
39.958333	0.5	10.831950
39.966667	0.5	10.821750
39.975000	0.5	10.811850
39.983333	0.5	10.806500
39.991667	0.5	10.836300
40.000000	0.5	10.877550
