# Supplementary material for: Degraded Polysaccharides from Noni (Morinda citrifolia L.) juice Mitigate Glucose Metabolism Disorders by Regulating PI3K/AKT-Nrf2-GSK3β Signaling Pathways in HepG2 Cells
Source: Foods. 2025 Aug 27;14(17):2989. doi: 10.3390/foods14172989 (PMC12427753; doi:10.3390/foods14172989)
Supplement: Supplementary file 1 [file foods-14-02989-s001.zip › The composition of monosaccharides in DNJP.txt]

URL	chrom://desktop-1a4mdbt/Data/2025/20250519 - Copy.seq/290.smp/ED_1.channel/ED_1.chm
Channel	ED_1

Injection Information:
Data Vault	Data
Sequence	20250519 - Copy
Name	4
Number	15
Position	GE6
Comment	
Processing Method	Quantitative(1)
Instrument Method	PAD-9S-240706 2%D
Type	Unknown
Status	Finished
Inject Time	5/27/2025 8:32:44 PM +08:00
Volume (µl)	10.0
Dilution Factor	1.0000
Weight	1.0000

Chromatogram Data Information:
Time Min. (min)	0.000000
Time Max. (min)	40.000000
Data Points	4801
Detector	EDet1
Generating Data System	Chromeleon 7.2.10.23925
Exporting Data System	Chromeleon 7.2.10.0
Operator	Instrument Controller
Signal Quantity	
Signal Unit	nC
Signal Min.	-3.893250
Signal Max.	78.379351
Channel	ED_1
Driver Name	DC-6000
Channel Type	Evaluation
Min. Step (s)	0.5
Max. Step (s)	0.5
Average Step (s)	0.5

Signal Parameter Information:
Signal Info	

Chromatogram Data:
Time (min)	Step (s)	Value (nC)
0.000000	n.a.	-0.012150
0.008333	0.5	0.017250
0.016667	0.5	0.057000
0.025000	0.5	0.067400
0.033333	0.5	0.069650
0.041667	0.5	0.061700
0.050000	0.5	0.053600
0.058333	0.5	0.044750
0.066667	0.5	0.038100
0.075000	0.5	0.032150
0.083333	0.5	0.027300
0.091667	0.5	0.022750
0.100000	0.5	0.019350
0.108333	0.5	0.015900
0.116667	0.5	0.014250
0.125000	0.5	0.011750
0.133333	0.5	0.007950
0.141667	0.5	0.005850
0.150000	0.5	0.005200
0.158333	0.5	0.004400
0.166667	0.5	0.004450
0.175000	0.5	0.003400
0.183333	0.5	0.003300
0.191667	0.5	0.003750
0.200000	0.5	0.003400
0.208333	0.5	0.002400
0.216667	0.5	0.000750
0.225000	0.5	-0.001500
0.233333	0.5	-0.002900
0.241667	0.5	-0.004550
0.250000	0.5	-0.005650
0.258333	0.5	-0.006500
0.266667	0.5	-0.007300
0.275000	0.5	-0.009950
0.283333	0.5	-0.010250
0.291667	0.5	-0.010850
0.300000	0.5	-0.012000
0.308333	0.5	-0.011950
0.316667	0.5	-0.013950
0.325000	0.5	-0.017050
0.333333	0.5	-0.015800
0.341667	0.5	-0.018000
0.350000	0.5	-0.019600
0.358333	0.5	-0.020050
0.366667	0.5	-0.020050
0.375000	0.5	-0.019550
0.383333	0.5	-0.022500
0.391667	0.5	-0.026400
0.400000	0.5	-0.027850
0.408333	0.5	-0.028350
0.416667	0.5	-0.031250
0.425000	0.5	-0.032150
0.433333	0.5	-0.033650
0.441667	0.5	-0.036550
0.450000	0.5	-0.037650
0.458333	0.5	-0.039700
0.466667	0.5	-0.042800
0.475000	0.5	-0.040000
0.483333	0.5	-0.037750
0.491667	0.5	-0.041900
0.500000	0.5	-0.043900
0.508333	0.5	-0.042600
0.516667	0.5	-0.046500
0.525000	0.5	-0.045000
0.533333	0.5	-0.045050
0.541667	0.5	-0.045050
0.550000	0.5	-0.046650
0.558333	0.5	-0.051700
0.566667	0.5	-0.053200
0.575000	0.5	-0.052750
0.583333	0.5	-0.055250
0.591667	0.5	-0.055000
0.600000	0.5	-0.057450
0.608333	0.5	-0.059200
0.616667	0.5	-0.062450
0.625000	0.5	-0.062500
0.633333	0.5	-0.062850
0.641667	0.5	-0.062400
0.650000	0.5	-0.058250
0.658333	0.5	-0.057650
0.666667	0.5	-0.059950
0.675000	0.5	-0.060600
0.683333	0.5	-0.064450
0.691667	0.5	-0.061850
0.700000	0.5	-0.063500
0.708333	0.5	-0.062500
0.716667	0.5	-0.064950
0.725000	0.5	-0.067500
0.733333	0.5	-0.070300
0.741667	0.5	-0.071350
0.750000	0.5	-0.073700
0.758333	0.5	-0.073400
0.766667	0.5	-0.076900
0.775000	0.5	-0.079550
0.783333	0.5	-0.084750
0.791667	0.5	-0.085200
0.800000	0.5	-0.083550
0.808333	0.5	-0.083100
0.816667	0.5	-0.080300
0.825000	0.5	-0.075150
0.833333	0.5	-0.070200
0.841667	0.5	-0.069550
0.850000	0.5	-0.067750
0.858333	0.5	-0.064450
0.866667	0.5	-0.061650
0.875000	0.5	-0.058100
0.883333	0.5	-0.059300
0.891667	0.5	-0.060750
0.900000	0.5	-0.061250
0.908333	0.5	-0.059200
0.916667	0.5	-0.059600
0.925000	0.5	-0.058600
0.933333	0.5	-0.060350
0.941667	0.5	-0.060500
0.950000	0.5	-0.062050
0.958333	0.5	-0.059350
0.966667	0.5	-0.059600
0.975000	0.5	-0.060700
0.983333	0.5	-0.060550
0.991667	0.5	-0.061000
1.000000	0.5	-0.060750
1.008333	0.5	-0.062050
1.016667	0.5	-0.062950
1.025000	0.5	-0.061950
1.033333	0.5	-0.061300
1.041667	0.5	-0.060050
1.050000	0.5	-0.060900
1.058333	0.5	-0.061000
1.066667	0.5	-0.059800
1.075000	0.5	-0.053050
1.083333	0.5	-0.044350
1.091667	0.5	-0.026650
1.100000	0.5	0.006400
1.108333	0.5	0.069000
1.116667	0.5	0.150650
1.125000	0.5	0.233950
1.133333	0.5	0.296850
1.141667	0.5	0.337750
1.150000	0.5	0.371900
1.158333	0.5	0.402400
1.166667	0.5	0.430150
1.175000	0.5	0.514000
1.183333	0.5	1.133750
1.191667	0.5	4.231300
1.200000	0.5	12.090650
1.208333	0.5	22.087750
1.216667	0.5	29.045450
1.225000	0.5	32.057250
1.233333	0.5	32.310950
1.241667	0.5	30.878050
1.250000	0.5	28.416450
1.258333	0.5	25.359350
1.266667	0.5	22.047900
1.275000	0.5	18.765250
1.283333	0.5	15.736700
1.291667	0.5	13.091450
1.300000	0.5	10.859100
1.308333	0.5	9.017150
1.316667	0.5	7.464700
1.325000	0.5	6.160400
1.333333	0.5	5.055950
1.341667	0.5	4.121500
1.350000	0.5	3.350000
1.358333	0.5	2.722600
1.366667	0.5	2.221650
1.375000	0.5	1.828400
1.383333	0.5	1.519100
1.391667	0.5	1.280250
1.400000	0.5	1.096700
1.408333	0.5	0.952500
1.416667	0.5	0.837800
1.425000	0.5	0.748300
1.433333	0.5	0.680650
1.441667	0.5	0.636950
1.450000	0.5	0.618600
1.458333	0.5	0.621900
1.466667	0.5	0.638100
1.475000	0.5	0.655200
1.483333	0.5	0.660750
1.491667	0.5	0.653700
1.500000	0.5	0.635300
1.508333	0.5	0.600150
1.516667	0.5	0.565050
1.525000	0.5	0.530900
1.533333	0.5	0.503850
1.541667	0.5	0.480600
1.550000	0.5	0.458300
1.558333	0.5	0.437050
1.566667	0.5	0.422050
1.575000	0.5	0.408500
1.583333	0.5	0.405450
1.591667	0.5	0.415950
1.600000	0.5	0.442950
1.608333	0.5	0.480800
1.616667	0.5	0.526250
1.625000	0.5	0.565150
1.633333	0.5	0.589600
1.641667	0.5	0.598450
1.650000	0.5	0.591450
1.658333	0.5	0.573800
1.666667	0.5	0.551000
1.675000	0.5	0.522450
1.683333	0.5	0.499700
1.691667	0.5	0.479250
1.700000	0.5	0.457100
1.708333	0.5	0.429050
1.716667	0.5	0.394700
1.725000	0.5	0.358500
1.733333	0.5	0.329800
1.741667	0.5	0.306250
1.750000	0.5	0.297250
1.758333	0.5	0.296150
1.766667	0.5	0.301700
1.775000	0.5	0.303000
1.783333	0.5	0.301400
1.791667	0.5	0.288850
1.800000	0.5	0.267250
1.808333	0.5	0.236650
1.816667	0.5	0.202600
1.825000	0.5	0.175000
1.833333	0.5	0.153900
1.841667	0.5	0.132450
1.850000	0.5	0.133300
1.858333	0.5	0.169700
1.866667	0.5	0.287800
1.875000	0.5	0.566400
1.883333	0.5	1.099500
1.891667	0.5	1.949050
1.900000	0.5	3.065400
1.908333	0.5	4.257400
1.916667	0.5	5.291300
1.925000	0.5	5.957000
1.933333	0.5	6.165100
1.941667	0.5	5.929000
1.950000	0.5	5.371300
1.958333	0.5	4.627350
1.966667	0.5	3.841700
1.975000	0.5	3.111350
1.983333	0.5	2.480000
1.991667	0.5	1.967000
2.000000	0.5	1.572450
2.008333	0.5	1.260300
2.016667	0.5	1.025650
2.025000	0.5	0.844200
2.033333	0.5	0.707750
2.041667	0.5	0.602150
2.050000	0.5	0.516850
2.058333	0.5	0.447800
2.066667	0.5	0.395550
2.075000	0.5	0.350900
2.083333	0.5	0.317000
2.091667	0.5	0.286600
2.100000	0.5	0.262700
2.108333	0.5	0.240300
2.116667	0.5	0.226150
2.125000	0.5	0.211850
2.133333	0.5	0.200250
2.141667	0.5	0.195450
2.150000	0.5	0.190200
2.158333	0.5	0.184350
2.166667	0.5	0.187250
2.175000	0.5	0.198400
2.183333	0.5	0.228700
2.191667	0.5	0.284750
2.200000	0.5	0.373150
2.208333	0.5	0.490500
2.216667	0.5	0.626350
2.225000	0.5	0.759200
2.233333	0.5	0.873100
2.241667	0.5	0.944400
2.250000	0.5	0.967400
2.258333	0.5	0.939950
2.266667	0.5	0.876350
2.275000	0.5	0.875050
2.283333	0.5	0.685000
2.291667	0.5	0.595500
2.300000	0.5	0.519550
2.308333	0.5	0.463400
2.316667	0.5	0.430550
2.325000	0.5	0.422100
2.333333	0.5	0.442300
2.341667	0.5	0.481350
2.350000	0.5	0.539200
2.358333	0.5	0.604000
2.366667	0.5	0.661650
2.375000	0.5	0.701700
2.383333	0.5	0.716350
2.391667	0.5	0.704400
2.400000	0.5	0.675600
2.408333	0.5	0.630200
2.416667	0.5	0.576250
2.425000	0.5	0.520300
2.433333	0.5	0.467350
2.441667	0.5	0.418400
2.450000	0.5	0.378350
2.458333	0.5	0.345900
2.466667	0.5	0.320000
2.475000	0.5	0.300700
2.483333	0.5	0.282700
2.491667	0.5	0.264650
2.500000	0.5	0.255800
2.508333	0.5	0.242950
2.516667	0.5	0.234800
2.525000	0.5	0.228450
2.533333	0.5	0.223000
2.541667	0.5	0.219500
2.550000	0.5	0.214500
2.558333	0.5	0.211250
2.566667	0.5	0.211550
2.575000	0.5	0.211300
2.583333	0.5	0.211800
2.591667	0.5	0.212150
2.600000	0.5	0.210600
2.608333	0.5	0.208900
2.616667	0.5	0.204450
2.625000	0.5	0.204750
2.633333	0.5	0.204200
2.641667	0.5	0.205900
2.650000	0.5	0.208000
2.658333	0.5	0.205800
2.666667	0.5	0.207800
2.675000	0.5	0.210550
2.683333	0.5	0.214200
2.691667	0.5	0.219600
2.700000	0.5	0.223350
2.708333	0.5	0.226650
2.716667	0.5	0.227350
2.725000	0.5	0.227900
2.733333	0.5	0.228750
2.741667	0.5	0.229950
2.750000	0.5	0.230100
2.758333	0.5	0.231800
2.766667	0.5	0.231050
2.775000	0.5	0.230200
2.783333	0.5	0.227900
2.791667	0.5	0.228650
2.800000	0.5	0.225000
2.808333	0.5	0.220550
2.816667	0.5	0.220350
2.825000	0.5	0.219350
2.833333	0.5	0.214100
2.841667	0.5	0.210250
2.850000	0.5	0.206550
2.858333	0.5	0.208150
2.866667	0.5	0.206400
2.875000	0.5	0.206300
2.883333	0.5	0.203650
2.891667	0.5	0.205650
2.900000	0.5	0.209050
2.908333	0.5	0.216950
2.916667	0.5	0.224450
2.925000	0.5	0.236550
2.933333	0.5	0.246100
2.941667	0.5	0.258000
2.950000	0.5	0.268700
2.958333	0.5	0.278300
2.966667	0.5	0.281350
2.975000	0.5	0.278450
2.983333	0.5	0.273700
2.991667	0.5	0.266950
3.000000	0.5	0.256750
3.008333	0.5	0.241600
3.016667	0.5	0.228650
3.025000	0.5	0.218300
3.033333	0.5	0.205950
3.041667	0.5	0.195700
3.050000	0.5	0.182100
3.058333	0.5	0.172500
3.066667	0.5	0.163200
3.075000	0.5	0.157900
3.083333	0.5	0.150200
3.091667	0.5	0.145850
3.100000	0.5	0.138950
3.108333	0.5	0.135250
3.116667	0.5	0.132200
3.125000	0.5	0.133350
3.133333	0.5	0.136050
3.141667	0.5	0.141700
3.150000	0.5	0.150250
3.158333	0.5	0.159800
3.166667	0.5	0.171100
3.175000	0.5	0.179900
3.183333	0.5	0.191450
3.191667	0.5	0.202200
3.200000	0.5	0.210300
3.208333	0.5	0.215500
3.216667	0.5	0.215050
3.225000	0.5	0.213300
3.233333	0.5	0.210250
3.241667	0.5	0.206900
3.250000	0.5	0.200050
3.258333	0.5	0.196300
3.266667	0.5	0.188600
3.275000	0.5	0.183800
3.283333	0.5	0.180100
3.291667	0.5	0.179750
3.300000	0.5	0.179600
3.308333	0.5	0.181900
3.316667	0.5	0.192300
3.325000	0.5	0.214000
3.333333	0.5	0.242900
3.341667	0.5	0.285300
3.350000	0.5	0.345900
3.358333	0.5	0.424200
3.366667	0.5	0.512800
3.375000	0.5	0.608650
3.383333	0.5	0.700150
3.391667	0.5	0.783650
3.400000	0.5	0.848950
3.408333	0.5	0.891900
3.416667	0.5	0.904000
3.425000	0.5	0.889950
3.433333	0.5	0.847050
3.441667	0.5	0.786150
3.450000	0.5	0.712200
3.458333	0.5	0.628950
3.466667	0.5	0.545950
3.475000	0.5	0.463250
3.483333	0.5	0.386000
3.491667	0.5	0.322800
3.500000	0.5	0.270000
3.508333	0.5	0.221700
3.516667	0.5	0.184700
3.525000	0.5	0.157100
3.533333	0.5	0.133900
3.541667	0.5	0.116600
3.550000	0.5	0.098600
3.558333	0.5	0.085450
3.566667	0.5	0.075350
3.575000	0.5	0.066700
3.583333	0.5	0.060150
3.591667	0.5	0.053900
3.600000	0.5	0.047150
3.608333	0.5	0.042300
3.616667	0.5	0.041500
3.625000	0.5	0.034350
3.633333	0.5	0.030250
3.641667	0.5	0.027700
3.650000	0.5	0.022500
3.658333	0.5	0.019150
3.666667	0.5	0.020250
3.675000	0.5	0.014700
3.683333	0.5	0.015350
3.691667	0.5	0.014250
3.700000	0.5	0.013900
3.708333	0.5	0.013000
3.716667	0.5	0.009050
3.725000	0.5	0.005600
3.733333	0.5	0.003950
3.741667	0.5	0.001450
3.750000	0.5	0.001200
3.758333	0.5	-0.000700
3.766667	0.5	-0.002500
3.775000	0.5	-0.004450
3.783333	0.5	-0.002000
3.791667	0.5	-0.004000
3.800000	0.5	-0.006400
3.808333	0.5	-0.007100
3.816667	0.5	-0.007300
3.825000	0.5	-0.006600
3.833333	0.5	-0.005650
3.841667	0.5	-0.008400
3.850000	0.5	-0.006200
3.858333	0.5	-0.005400
3.866667	0.5	-0.002000
3.875000	0.5	-0.002000
3.883333	0.5	-0.002450
3.891667	0.5	-0.002200
3.900000	0.5	0.000800
3.908333	0.5	0.002800
3.916667	0.5	0.006550
3.925000	0.5	0.009700
3.933333	0.5	0.014400
3.941667	0.5	0.018900
3.950000	0.5	0.027850
3.958333	0.5	0.036350
3.966667	0.5	0.049250
3.975000	0.5	0.065600
3.983333	0.5	0.087250
3.991667	0.5	0.120400
4.000000	0.5	0.166200
4.008333	0.5	0.220350
4.016667	0.5	0.292650
4.025000	0.5	0.379550
4.033333	0.5	0.482000
4.041667	0.5	0.592100
4.050000	0.5	0.707300
4.058333	0.5	0.823050
4.066667	0.5	0.936950
4.075000	0.5	1.034950
4.083333	0.5	1.116200
4.091667	0.5	1.171300
4.100000	0.5	1.200500
4.108333	0.5	1.201100
4.116667	0.5	1.179700
4.125000	0.5	1.132350
4.133333	0.5	1.069600
4.141667	0.5	0.995150
4.150000	0.5	0.905850
4.158333	0.5	0.809200
4.166667	0.5	0.720650
4.175000	0.5	0.627050
4.183333	0.5	0.544050
4.191667	0.5	0.465200
4.200000	0.5	0.394450
4.208333	0.5	0.329150
4.216667	0.5	0.271050
4.225000	0.5	0.218250
4.233333	0.5	0.175800
4.241667	0.5	0.136900
4.250000	0.5	0.105600
4.258333	0.5	0.077500
4.266667	0.5	0.054650
4.275000	0.5	0.034150
4.283333	0.5	0.017950
4.291667	0.5	0.006950
4.300000	0.5	-0.003200
4.308333	0.5	-0.008650
4.316667	0.5	-0.013250
4.325000	0.5	-0.021400
4.333333	0.5	-0.026350
4.341667	0.5	-0.032250
4.350000	0.5	-0.033850
4.358333	0.5	-0.036600
4.366667	0.5	-0.037500
4.375000	0.5	-0.040900
4.383333	0.5	-0.044750
4.391667	0.5	-0.048350
4.400000	0.5	-0.048450
4.408333	0.5	-0.051500
4.416667	0.5	-0.052000
4.425000	0.5	-0.054750
4.433333	0.5	-0.056550
4.441667	0.5	-0.059700
4.450000	0.5	-0.060950
4.458333	0.5	-0.060700
4.466667	0.5	-0.062750
4.475000	0.5	-0.065250
4.483333	0.5	-0.065150
4.491667	0.5	-0.066450
4.500000	0.5	-0.068150
4.508333	0.5	-0.069550
4.516667	0.5	-0.069750
4.525000	0.5	-0.070150
4.533333	0.5	-0.070100
4.541667	0.5	-0.071800
4.550000	0.5	-0.074450
4.558333	0.5	-0.076550
4.566667	0.5	-0.076650
4.575000	0.5	-0.078950
4.583333	0.5	-0.078950
4.591667	0.5	-0.080700
4.600000	0.5	-0.081900
4.608333	0.5	-0.084200
4.616667	0.5	-0.083650
4.625000	0.5	-0.084650
4.633333	0.5	-0.087300
4.641667	0.5	-0.087900
4.650000	0.5	-0.089200
4.658333	0.5	-0.091550
4.666667	0.5	-0.092200
4.675000	0.5	-0.095500
4.683333	0.5	-0.095300
4.691667	0.5	-0.096250
4.700000	0.5	-0.097000
4.708333	0.5	-0.098650
4.716667	0.5	-0.102900
4.725000	0.5	-0.105450
4.733333	0.5	-0.106850
4.741667	0.5	-0.107700
4.750000	0.5	-0.109100
4.758333	0.5	-0.110450
4.766667	0.5	-0.112300
4.775000	0.5	-0.114900
4.783333	0.5	-0.115250
4.791667	0.5	-0.113900
4.800000	0.5	-0.116550
4.808333	0.5	-0.117350
4.816667	0.5	-0.113900
4.825000	0.5	-0.115050
4.833333	0.5	-0.117500
4.841667	0.5	-0.120000
4.850000	0.5	-0.119300
4.858333	0.5	-0.119100
4.866667	0.5	-0.118900
4.875000	0.5	-0.121000
4.883333	0.5	-0.124300
4.891667	0.5	-0.125150
4.900000	0.5	-0.127000
4.908333	0.5	-0.126350
4.916667	0.5	-0.127600
4.925000	0.5	-0.128400
4.933333	0.5	-0.130350
4.941667	0.5	-0.130800
4.950000	0.5	-0.130000
4.958333	0.5	-0.127850
4.966667	0.5	-0.129600
4.975000	0.5	-0.132950
4.983333	0.5	-0.130700
4.991667	0.5	-0.127750
5.000000	0.5	-0.131700
5.008333	0.5	-0.131350
5.016667	0.5	-0.132050
5.025000	0.5	-0.129700
5.033333	0.5	-0.130000
5.041667	0.5	-0.132450
5.050000	0.5	-0.136800
5.058333	0.5	-0.137350
5.066667	0.5	-0.139650
5.075000	0.5	-0.139800
5.083333	0.5	-0.142000
5.091667	0.5	-0.142000
5.100000	0.5	-0.146000
5.108333	0.5	-0.145700
5.116667	0.5	-0.146100
5.125000	0.5	-0.148100
5.133333	0.5	-0.149800
5.141667	0.5	-0.152800
5.150000	0.5	-0.156000
5.158333	0.5	-0.155950
5.166667	0.5	-0.159050
5.175000	0.5	-0.160350
5.183333	0.5	-0.161750
5.191667	0.5	-0.160200
5.200000	0.5	-0.162600
5.208333	0.5	-0.164250
5.216667	0.5	-0.169600
5.225000	0.5	-0.171900
5.233333	0.5	-0.175550
5.241667	0.5	-0.177000
5.250000	0.5	-0.180200
5.258333	0.5	-0.180700
5.266667	0.5	-0.184950
5.275000	0.5	-0.184750
5.283333	0.5	-0.186050
5.291667	0.5	-0.188000
5.300000	0.5	-0.188550
5.308333	0.5	-0.189650
5.316667	0.5	-0.190750
5.325000	0.5	-0.190650
5.333333	0.5	-0.192800
5.341667	0.5	-0.194450
5.350000	0.5	-0.194050
5.358333	0.5	-0.192850
5.366667	0.5	-0.193700
5.375000	0.5	-0.194750
5.383333	0.5	-0.196700
5.391667	0.5	-0.200100
5.400000	0.5	-0.201850
5.408333	0.5	-0.201400
5.416667	0.5	-0.202150
5.425000	0.5	-0.200750
5.433333	0.5	-0.201800
5.441667	0.5	-0.198800
5.450000	0.5	-0.196200
5.458333	0.5	-0.193400
5.466667	0.5	-0.192000
5.475000	0.5	-0.192350
5.483333	0.5	-0.189800
5.491667	0.5	-0.182700
5.500000	0.5	-0.182750
5.508333	0.5	-0.180600
5.516667	0.5	-0.177550
5.525000	0.5	-0.174900
5.533333	0.5	-0.172200
5.541667	0.5	-0.174050
5.550000	0.5	-0.179300
5.558333	0.5	-0.178250
5.566667	0.5	-0.181300
5.575000	0.5	-0.182600
5.583333	0.5	-0.186250
5.591667	0.5	-0.189000
5.600000	0.5	-0.195250
5.608333	0.5	-0.197050
5.616667	0.5	-0.199900
5.625000	0.5	-0.205900
5.633333	0.5	-0.209400
5.641667	0.5	-0.215450
5.650000	0.5	-0.222300
5.658333	0.5	-0.222300
5.666667	0.5	-0.226300
5.675000	0.5	-0.229100
5.683333	0.5	-0.230550
5.691667	0.5	-0.231100
5.700000	0.5	-0.232550
5.708333	0.5	-0.235800
5.716667	0.5	-0.241000
5.725000	0.5	-0.242650
5.733333	0.5	-0.245000
5.741667	0.5	-0.246400
5.750000	0.5	-0.247750
5.758333	0.5	-0.248550
5.766667	0.5	-0.250750
5.775000	0.5	-0.249800
5.783333	0.5	-0.249700
5.791667	0.5	-0.254850
5.800000	0.5	-0.254250
5.808333	0.5	-0.252900
5.816667	0.5	-0.255100
5.825000	0.5	-0.255800
5.833333	0.5	-0.256900
5.841667	0.5	-0.258900
5.850000	0.5	-0.257750
5.858333	0.5	-0.256900
5.866667	0.5	-0.256350
5.875000	0.5	-0.257500
5.883333	0.5	-0.260800
5.891667	0.5	-0.262050
5.900000	0.5	-0.261700
5.908333	0.5	-0.261050
5.916667	0.5	-0.260000
5.925000	0.5	-0.258550
5.933333	0.5	-0.256850
5.941667	0.5	-0.252500
5.950000	0.5	-0.245000
5.958333	0.5	-0.240350
5.966667	0.5	-0.233900
5.975000	0.5	-0.221450
5.983333	0.5	-0.207800
5.991667	0.5	-0.193500
6.000000	0.5	-0.178750
6.008333	0.5	-0.160650
6.016667	0.5	-0.138550
6.025000	0.5	-0.115600
6.033333	0.5	-0.089050
6.041667	0.5	-0.064350
6.050000	0.5	-0.038700
6.058333	0.5	-0.011950
6.066667	0.5	0.016550
6.075000	0.5	0.042400
6.083333	0.5	0.069700
6.091667	0.5	0.092850
6.100000	0.5	0.112600
6.108333	0.5	0.130000
6.116667	0.5	0.145950
6.125000	0.5	0.157450
6.133333	0.5	0.165000
6.141667	0.5	0.167650
6.150000	0.5	0.163050
6.158333	0.5	0.157400
6.166667	0.5	0.144000
6.175000	0.5	0.127650
6.183333	0.5	0.109250
6.191667	0.5	0.087750
6.200000	0.5	0.064100
6.208333	0.5	0.034850
6.216667	0.5	0.004700
6.225000	0.5	-0.025650
6.233333	0.5	-0.053300
6.241667	0.5	-0.084300
6.250000	0.5	-0.110500
6.258333	0.5	-0.139150
6.266667	0.5	-0.165050
6.275000	0.5	-0.189300
6.283333	0.5	-0.210900
6.291667	0.5	-0.234400
6.300000	0.5	-0.253900
6.308333	0.5	-0.269650
6.316667	0.5	-0.286400
6.325000	0.5	-0.302100
6.333333	0.5	-0.314100
6.341667	0.5	-0.327400
6.350000	0.5	-0.334950
6.358333	0.5	-0.343950
6.366667	0.5	-0.350600
6.375000	0.5	-0.360000
6.383333	0.5	-0.368650
6.391667	0.5	-0.377000
6.400000	0.5	-0.381550
6.408333	0.5	-0.388100
6.416667	0.5	-0.391050
6.425000	0.5	-0.396650
6.433333	0.5	-0.400550
6.441667	0.5	-0.405050
6.450000	0.5	-0.405200
6.458333	0.5	-0.406200
6.466667	0.5	-0.410500
6.475000	0.5	-0.411450
6.483333	0.5	-0.410400
6.491667	0.5	-0.412950
6.500000	0.5	-0.416300
6.508333	0.5	-0.418800
6.516667	0.5	-0.417050
6.525000	0.5	-0.419600
6.533333	0.5	-0.418650
6.541667	0.5	-0.422400
6.550000	0.5	-0.424000
6.558333	0.5	-0.425600
6.566667	0.5	-0.425050
6.575000	0.5	-0.426050
6.583333	0.5	-0.425100
6.591667	0.5	-0.426850
6.600000	0.5	-0.425950
6.608333	0.5	-0.426100
6.616667	0.5	-0.424000
6.625000	0.5	-0.421700
6.633333	0.5	-0.423150
6.641667	0.5	-0.424850
6.650000	0.5	-0.422950
6.658333	0.5	-0.421600
6.666667	0.5	-0.425300
6.675000	0.5	-0.424950
6.683333	0.5	-0.424700
6.691667	0.5	-0.425450
6.700000	0.5	-0.425750
6.708333	0.5	-0.430750
6.716667	0.5	-0.434600
6.725000	0.5	-0.437800
6.733333	0.5	-0.439950
6.741667	0.5	-0.443450
6.750000	0.5	-0.445300
6.758333	0.5	-0.449350
6.766667	0.5	-0.451950
6.775000	0.5	-0.452200
6.783333	0.5	-0.454750
6.791667	0.5	-0.458350
6.800000	0.5	-0.461300
6.808333	0.5	-0.462450
6.816667	0.5	-0.462600
6.825000	0.5	-0.462500
6.833333	0.5	-0.466100
6.841667	0.5	-0.465600
6.850000	0.5	-0.465600
6.858333	0.5	-0.464050
6.866667	0.5	-0.464700
6.875000	0.5	-0.467100
6.883333	0.5	-0.469000
6.891667	0.5	-0.470650
6.900000	0.5	-0.471500
6.908333	0.5	-0.471700
6.916667	0.5	-0.471650
6.925000	0.5	-0.472950
6.933333	0.5	-0.473950
6.941667	0.5	-0.473750
6.950000	0.5	-0.472650
6.958333	0.5	-0.472450
6.966667	0.5	-0.475250
6.975000	0.5	-0.476700
6.983333	0.5	-0.474350
6.991667	0.5	-0.474950
7.000000	0.5	-0.479300
7.008333	0.5	-0.480550
7.016667	0.5	-0.480550
7.025000	0.5	-0.481300
7.033333	0.5	-0.483500
7.041667	0.5	-0.488800
7.050000	0.5	-0.492700
7.058333	0.5	-0.494400
7.066667	0.5	-0.497400
7.075000	0.5	-0.500200
7.083333	0.5	-0.503150
7.091667	0.5	-0.506100
7.100000	0.5	-0.509850
7.108333	0.5	-0.509750
7.116667	0.5	-0.513100
7.125000	0.5	-0.514500
7.133333	0.5	-0.517500
7.141667	0.5	-0.523350
7.150000	0.5	-0.525200
7.158333	0.5	-0.522750
7.166667	0.5	-0.528400
7.175000	0.5	-0.528700
7.183333	0.5	-0.530000
7.191667	0.5	-0.525450
7.200000	0.5	-0.526800
7.208333	0.5	-0.531600
7.216667	0.5	-0.536950
7.225000	0.5	-0.536500
7.233333	0.5	-0.539150
7.241667	0.5	-0.540000
7.250000	0.5	-0.540950
7.258333	0.5	-0.542800
7.266667	0.5	-0.545200
7.275000	0.5	-0.543900
7.283333	0.5	-0.546550
7.291667	0.5	-0.546550
7.300000	0.5	-0.544050
7.308333	0.5	-0.545900
7.316667	0.5	-0.550100
7.325000	0.5	-0.547400
7.333333	0.5	-0.550450
7.341667	0.5	-0.549750
7.350000	0.5	-0.550300
7.358333	0.5	-0.549350
7.366667	0.5	-0.550200
7.375000	0.5	-0.552650
7.383333	0.5	-0.556650
7.391667	0.5	-0.557250
7.400000	0.5	-0.560600
7.408333	0.5	-0.560000
7.416667	0.5	-0.562000
7.425000	0.5	-0.563050
7.433333	0.5	-0.565800
7.441667	0.5	-0.565750
7.450000	0.5	-0.566200
7.458333	0.5	-0.566750
7.466667	0.5	-0.566550
7.475000	0.5	-0.567000
7.483333	0.5	-0.567700
7.491667	0.5	-0.566950
7.500000	0.5	-0.570600
7.508333	0.5	-0.571300
7.516667	0.5	-0.571100
7.525000	0.5	-0.570800
7.533333	0.5	-0.572400
7.541667	0.5	-0.575000
7.550000	0.5	-0.578900
7.558333	0.5	-0.579000
7.566667	0.5	-0.581500
7.575000	0.5	-0.581550
7.583333	0.5	-0.583450
7.591667	0.5	-0.583650
7.600000	0.5	-0.587200
7.608333	0.5	-0.586000
7.616667	0.5	-0.586600
7.625000	0.5	-0.587600
7.633333	0.5	-0.588050
7.641667	0.5	-0.589300
7.650000	0.5	-0.590900
7.658333	0.5	-0.587800
7.666667	0.5	-0.592050
7.675000	0.5	-0.591100
7.683333	0.5	-0.591450
7.691667	0.5	-0.590850
7.700000	0.5	-0.591000
7.708333	0.5	-0.593400
7.716667	0.5	-0.596250
7.725000	0.5	-0.595250
7.733333	0.5	-0.596900
7.741667	0.5	-0.596950
7.750000	0.5	-0.598050
7.758333	0.5	-0.597850
7.766667	0.5	-0.600400
7.775000	0.5	-0.599100
7.783333	0.5	-0.599950
7.791667	0.5	-0.599400
7.800000	0.5	-0.595800
7.808333	0.5	-0.594650
7.816667	0.5	-0.597550
7.825000	0.5	-0.595400
7.833333	0.5	-0.597750
7.841667	0.5	-0.596400
7.850000	0.5	-0.596300
7.858333	0.5	-0.594450
7.866667	0.5	-0.593550
7.875000	0.5	-0.594750
7.883333	0.5	-0.597150
7.891667	0.5	-0.597350
7.900000	0.5	-0.597650
7.908333	0.5	-0.596850
7.916667	0.5	-0.596400
7.925000	0.5	-0.596050
7.933333	0.5	-0.597300
7.941667	0.5	-0.597400
7.950000	0.5	-0.593100
7.958333	0.5	-0.591950
7.966667	0.5	-0.588200
7.975000	0.5	-0.583650
7.983333	0.5	-0.583100
7.991667	0.5	-0.583550
8.000000	0.5	-0.582100
8.008333	0.5	-0.582000
8.016667	0.5	-0.579650
8.025000	0.5	-0.578750
8.033333	0.5	-0.578750
8.041667	0.5	-0.579700
8.050000	0.5	-0.581450
8.058333	0.5	-0.581850
8.066667	0.5	-0.581950
8.075000	0.5	-0.583150
8.083333	0.5	-0.582650
8.091667	0.5	-0.584250
8.100000	0.5	-0.574650
8.108333	0.5	-0.576600
8.116667	0.5	-0.578900
8.125000	0.5	-0.583000
8.133333	0.5	-0.586300
8.141667	0.5	-0.587400
8.150000	0.5	-0.588600
8.158333	0.5	-0.590150
8.166667	0.5	-0.593800
8.175000	0.5	-0.595450
8.183333	0.5	-0.594800
8.191667	0.5	-0.596700
8.200000	0.5	-0.598250
8.208333	0.5	-0.602450
8.216667	0.5	-0.604900
8.225000	0.5	-0.606350
8.233333	0.5	-0.606250
8.241667	0.5	-0.608250
8.250000	0.5	-0.607150
8.258333	0.5	-0.609200
8.266667	0.5	-0.608950
8.275000	0.5	-0.607600
8.283333	0.5	-0.606500
8.291667	0.5	-0.606450
8.300000	0.5	-0.605000
8.308333	0.5	-0.602000
8.316667	0.5	-0.601100
8.325000	0.5	-0.598000
8.333333	0.5	-0.597000
8.341667	0.5	-0.593600
8.350000	0.5	-0.589000
8.358333	0.5	-0.585400
8.366667	0.5	-0.581400
8.375000	0.5	-0.581000
8.383333	0.5	-0.578750
8.391667	0.5	-0.576550
8.400000	0.5	-0.573600
8.408333	0.5	-0.571400
8.416667	0.5	-0.567700
8.425000	0.5	-0.567150
8.433333	0.5	-0.564650
8.441667	0.5	-0.564000
8.450000	0.5	-0.558300
8.458333	0.5	-0.556750
8.466667	0.5	-0.557500
8.475000	0.5	-0.555000
8.483333	0.5	-0.553250
8.491667	0.5	-0.555850
8.500000	0.5	-0.558050
8.508333	0.5	-0.559350
8.516667	0.5	-0.559400
8.525000	0.5	-0.562100
8.533333	0.5	-0.565950
8.541667	0.5	-0.571850
8.550000	0.5	-0.575150
8.558333	0.5	-0.580750
8.566667	0.5	-0.585100
8.575000	0.5	-0.590100
8.583333	0.5	-0.593550
8.591667	0.5	-0.599600
8.600000	0.5	-0.603100
8.608333	0.5	-0.607600
8.616667	0.5	-0.609200
8.625000	0.5	-0.611700
8.633333	0.5	-0.618800
8.641667	0.5	-0.623350
8.650000	0.5	-0.623650
8.658333	0.5	-0.627100
8.666667	0.5	-0.631050
8.675000	0.5	-0.633200
8.683333	0.5	-0.632750
8.691667	0.5	-0.635200
8.700000	0.5	-0.636950
8.708333	0.5	-0.642650
8.716667	0.5	-0.642750
8.725000	0.5	-0.644400
8.733333	0.5	-0.643750
8.741667	0.5	-0.645050
8.750000	0.5	-0.644200
8.758333	0.5	-0.645350
8.766667	0.5	-0.643550
8.775000	0.5	-0.641100
8.783333	0.5	-0.641250
8.791667	0.5	-0.638850
8.800000	0.5	-0.636500
8.808333	0.5	-0.635050
8.816667	0.5	-0.631350
8.825000	0.5	-0.625700
8.833333	0.5	-0.622850
8.841667	0.5	-0.615550
8.850000	0.5	-0.608050
8.858333	0.5	-0.600200
8.866667	0.5	-0.573650
8.875000	0.5	-0.576600
8.883333	0.5	-0.576400
8.891667	0.5	-0.563150
8.900000	0.5	-0.548500
8.908333	0.5	-0.532200
8.916667	0.5	-0.511700
8.925000	0.5	-0.490350
8.933333	0.5	-0.462850
8.941667	0.5	-0.429650
8.950000	0.5	-0.392450
8.958333	0.5	-0.347300
8.966667	0.5	-0.293350
8.975000	0.5	-0.229500
8.983333	0.5	-0.154000
8.991667	0.5	-0.065550
9.000000	0.5	0.037250
9.008333	0.5	0.160400
9.016667	0.5	0.303900
9.025000	0.5	0.471000
9.033333	0.5	0.661000
9.041667	0.5	0.874850
9.050000	0.5	1.121100
9.058333	0.5	1.397900
9.066667	0.5	1.705500
9.075000	0.5	2.044100
9.083333	0.5	2.414100
9.091667	0.5	2.811450
9.100000	0.5	3.237650
9.108333	0.5	3.690600
9.116667	0.5	4.160400
9.125000	0.5	4.646400
9.133333	0.5	5.139550
9.141667	0.5	5.634250
9.150000	0.5	6.131750
9.158333	0.5	6.617100
9.166667	0.5	7.080200
9.175000	0.5	7.522000
9.183333	0.5	7.936450
9.191667	0.5	8.315200
9.200000	0.5	8.649300
9.208333	0.5	8.932200
9.216667	0.5	9.167000
9.225000	0.5	9.350150
9.233333	0.5	9.474250
9.241667	0.5	9.544450
9.250000	0.5	9.556550
9.258333	0.5	9.509750
9.266667	0.5	9.409850
9.275000	0.5	9.260050
9.283333	0.5	9.054800
9.291667	0.5	8.811150
9.300000	0.5	8.528250
9.308333	0.5	8.199350
9.316667	0.5	7.840950
9.325000	0.5	7.463400
9.333333	0.5	7.054100
9.341667	0.5	6.637700
9.350000	0.5	6.208000
9.358333	0.5	5.775150
9.366667	0.5	5.339850
9.375000	0.5	4.900850
9.383333	0.5	4.471550
9.391667	0.5	4.059550
9.400000	0.5	3.660500
9.408333	0.5	3.283450
9.416667	0.5	2.922350
9.425000	0.5	2.584500
9.433333	0.5	2.267750
9.441667	0.5	1.982700
9.450000	0.5	1.719700
9.458333	0.5	1.483650
9.466667	0.5	1.277350
9.475000	0.5	1.096200
9.483333	0.5	0.937450
9.491667	0.5	0.808350
9.500000	0.5	0.702150
9.508333	0.5	0.626800
9.516667	0.5	0.573700
9.525000	0.5	0.548950
9.533333	0.5	0.545700
9.541667	0.5	0.567350
9.550000	0.5	0.613450
9.558333	0.5	0.686600
9.566667	0.5	0.781400
9.575000	0.5	0.902550
9.583333	0.5	1.043450
9.591667	0.5	1.207400
9.600000	0.5	1.387950
9.608333	0.5	1.589000
9.616667	0.5	1.808900
9.625000	0.5	2.039500
9.633333	0.5	2.279600
9.641667	0.5	2.527100
9.650000	0.5	2.779100
9.658333	0.5	3.028550
9.666667	0.5	3.274600
9.675000	0.5	3.514200
9.683333	0.5	3.743350
9.691667	0.5	3.959650
9.700000	0.5	4.153150
9.708333	0.5	4.326450
9.716667	0.5	4.474150
9.725000	0.5	4.598950
9.733333	0.5	4.692000
9.741667	0.5	4.759250
9.750000	0.5	4.792900
9.758333	0.5	4.797350
9.766667	0.5	4.769250
9.775000	0.5	4.715800
9.783333	0.5	4.632200
9.791667	0.5	4.522200
9.800000	0.5	4.391600
9.808333	0.5	4.236050
9.816667	0.5	4.059350
9.825000	0.5	3.867650
9.833333	0.5	3.658500
9.841667	0.5	3.443100
9.850000	0.5	3.218050
9.858333	0.5	2.987800
9.866667	0.5	2.752050
9.875000	0.5	2.515000
9.883333	0.5	2.278000
9.891667	0.5	2.049000
9.900000	0.5	1.823900
9.908333	0.5	1.608600
9.916667	0.5	1.401400
9.925000	0.5	1.204000
9.933333	0.5	1.016250
9.941667	0.5	0.843350
9.950000	0.5	0.684550
9.958333	0.5	0.536000
9.966667	0.5	0.402500
9.975000	0.5	0.280500
9.983333	0.5	0.164900
9.991667	0.5	0.060800
10.000000	0.5	-0.033550
10.008333	0.5	-0.114750
10.016667	0.5	-0.188600
10.025000	0.5	-0.253600
10.033333	0.5	-0.313950
10.041667	0.5	-0.367600
10.050000	0.5	-0.414650
10.058333	0.5	-0.453950
10.066667	0.5	-0.489800
10.075000	0.5	-0.519500
10.083333	0.5	-0.545500
10.091667	0.5	-0.569250
10.100000	0.5	-0.590750
10.108333	0.5	-0.607850
10.116667	0.5	-0.619250
10.125000	0.5	-0.633050
10.133333	0.5	-0.646250
10.141667	0.5	-0.652900
10.150000	0.5	-0.659350
10.158333	0.5	-0.670050
10.166667	0.5	-0.679700
10.175000	0.5	-0.681750
10.183333	0.5	-0.684700
10.191667	0.5	-0.687750
10.200000	0.5	-0.693650
10.208333	0.5	-0.698450
10.216667	0.5	-0.701550
10.225000	0.5	-0.704100
10.233333	0.5	-0.706350
10.241667	0.5	-0.707750
10.250000	0.5	-0.708950
10.258333	0.5	-0.710750
10.266667	0.5	-0.710700
10.275000	0.5	-0.710600
10.283333	0.5	-0.709200
10.291667	0.5	-0.708750
10.300000	0.5	-0.708750
10.308333	0.5	-0.707650
10.316667	0.5	-0.705100
10.325000	0.5	-0.705400
10.333333	0.5	-0.704150
10.341667	0.5	-0.702700
10.350000	0.5	-0.699050
10.358333	0.5	-0.697650
10.366667	0.5	-0.696600
10.375000	0.5	-0.700050
10.383333	0.5	-0.697100
10.391667	0.5	-0.695700
10.400000	0.5	-0.693000
10.408333	0.5	-0.691600
10.416667	0.5	-0.690000
10.425000	0.5	-0.689850
10.433333	0.5	-0.688600
10.441667	0.5	-0.683800
10.450000	0.5	-0.683000
10.458333	0.5	-0.683650
10.466667	0.5	-0.682650
10.475000	0.5	-0.680150
10.483333	0.5	-0.677100
10.491667	0.5	-0.677750
10.500000	0.5	-0.676550
10.508333	0.5	-0.673850
10.516667	0.5	-0.670850
10.525000	0.5	-0.669500
10.533333	0.5	-0.667850
10.541667	0.5	-0.668950
10.550000	0.5	-0.667450
10.558333	0.5	-0.668150
10.566667	0.5	-0.664600
10.575000	0.5	-0.663650
10.583333	0.5	-0.661500
10.591667	0.5	-0.661300
10.600000	0.5	-0.659250
10.608333	0.5	-0.656750
10.616667	0.5	-0.652050
10.625000	0.5	-0.651350
10.633333	0.5	-0.651450
10.641667	0.5	-0.646500
10.650000	0.5	-0.639900
10.658333	0.5	-0.641050
10.666667	0.5	-0.638100
10.675000	0.5	-0.634900
10.683333	0.5	-0.629850
10.691667	0.5	-0.625600
10.700000	0.5	-0.624900
10.708333	0.5	-0.623950
10.716667	0.5	-0.619950
10.725000	0.5	-0.618400
10.733333	0.5	-0.613700
10.741667	0.5	-0.611400
10.750000	0.5	-0.605750
10.758333	0.5	-0.604050
10.766667	0.5	-0.597200
10.775000	0.5	-0.592300
10.783333	0.5	-0.587600
10.791667	0.5	-0.580650
10.800000	0.5	-0.577500
10.808333	0.5	-0.573800
10.816667	0.5	-0.562950
10.825000	0.5	-0.558250
10.833333	0.5	-0.550650
10.841667	0.5	-0.543100
10.850000	0.5	-0.532200
10.858333	0.5	-0.523050
10.866667	0.5	-0.515450
10.875000	0.5	-0.510150
10.883333	0.5	-0.499250
10.891667	0.5	-0.489950
10.900000	0.5	-0.477950
10.908333	0.5	-0.467300
10.916667	0.5	-0.454550
10.925000	0.5	-0.444800
10.933333	0.5	-0.429500
10.941667	0.5	-0.416400
10.950000	0.5	-0.404900
10.958333	0.5	-0.388900
10.966667	0.5	-0.373150
10.975000	0.5	-0.360750
10.983333	0.5	-0.345700
10.991667	0.5	-0.331150
11.000000	0.5	-0.316950
11.008333	0.5	-0.300050
11.016667	0.5	-0.283250
11.025000	0.5	-0.268000
11.033333	0.5	-0.253800
11.041667	0.5	-0.243850
11.050000	0.5	-0.227900
11.058333	0.5	-0.213900
11.066667	0.5	-0.200050
11.075000	0.5	-0.187300
11.083333	0.5	-0.174400
11.091667	0.5	-0.164750
11.100000	0.5	-0.153200
11.108333	0.5	-0.141650
11.116667	0.5	-0.131150
11.125000	0.5	-0.121300
11.133333	0.5	-0.112500
11.141667	0.5	-0.105150
11.150000	0.5	-0.096750
11.158333	0.5	-0.093850
11.166667	0.5	-0.089850
11.175000	0.5	-0.085100
11.183333	0.5	-0.082250
11.191667	0.5	-0.079850
11.200000	0.5	-0.081750
11.208333	0.5	-0.085600
11.216667	0.5	-0.086800
11.225000	0.5	-0.088650
11.233333	0.5	-0.091200
11.241667	0.5	-0.095000
11.250000	0.5	-0.100850
11.258333	0.5	-0.107500
11.266667	0.5	-0.112600
11.275000	0.5	-0.119750
11.283333	0.5	-0.127800
11.291667	0.5	-0.133750
11.300000	0.5	-0.142250
11.308333	0.5	-0.152300
11.316667	0.5	-0.157250
11.325000	0.5	-0.167600
11.333333	0.5	-0.176150
11.341667	0.5	-0.184500
11.350000	0.5	-0.192550
11.358333	0.5	-0.200050
11.366667	0.5	-0.210400
11.375000	0.5	-0.221650
11.383333	0.5	-0.230900
11.391667	0.5	-0.239650
11.400000	0.5	-0.248500
11.408333	0.5	-0.255400
11.416667	0.5	-0.263800
11.425000	0.5	-0.271850
11.433333	0.5	-0.278900
11.441667	0.5	-0.284050
11.450000	0.5	-0.290850
11.458333	0.5	-0.294150
11.466667	0.5	-0.295650
11.475000	0.5	-0.302050
11.483333	0.5	-0.306750
11.491667	0.5	-0.310500
11.500000	0.5	-0.314600
11.508333	0.5	-0.315200
11.516667	0.5	-0.317450
11.525000	0.5	-0.319650
11.533333	0.5	-0.322750
11.541667	0.5	-0.326850
11.550000	0.5	-0.329000
11.558333	0.5	-0.331450
11.566667	0.5	-0.333150
11.575000	0.5	-0.332550
11.583333	0.5	-0.333250
11.591667	0.5	-0.333650
11.600000	0.5	-0.335400
11.608333	0.5	-0.331150
11.616667	0.5	-0.328350
11.625000	0.5	-0.326950
11.633333	0.5	-0.322900
11.641667	0.5	-0.319300
11.650000	0.5	-0.318400
11.658333	0.5	-0.318000
11.666667	0.5	-0.317450
11.675000	0.5	-0.313350
11.683333	0.5	-0.312050
11.691667	0.5	-0.308750
11.700000	0.5	-0.308750
11.708333	0.5	-0.307100
11.716667	0.5	-0.306400
11.725000	0.5	-0.303000
11.733333	0.5	-0.301500
11.741667	0.5	-0.298400
11.750000	0.5	-0.296500
11.758333	0.5	-0.294500
11.766667	0.5	-0.292750
11.775000	0.5	-0.288000
11.783333	0.5	-0.283650
11.791667	0.5	-0.280250
11.800000	0.5	-0.276150
11.808333	0.5	-0.271800
11.816667	0.5	-0.267600
11.825000	0.5	-0.265900
11.833333	0.5	-0.261750
11.841667	0.5	-0.256900
11.850000	0.5	-0.252600
11.858333	0.5	-0.247700
11.866667	0.5	-0.246250
11.875000	0.5	-0.243650
11.883333	0.5	-0.241600
11.891667	0.5	-0.235400
11.900000	0.5	-0.232200
11.908333	0.5	-0.225500
11.916667	0.5	-0.221700
11.925000	0.5	-0.215850
11.933333	0.5	-0.209400
11.941667	0.5	-0.202000
11.950000	0.5	-0.196350
11.958333	0.5	-0.188850
11.966667	0.5	-0.178150
11.975000	0.5	-0.168900
11.983333	0.5	-0.160600
11.991667	0.5	-0.151700
12.000000	0.5	-0.140850
12.008333	0.5	-0.127050
12.016667	0.5	-0.113500
12.025000	0.5	-0.099000
12.033333	0.5	-0.085300
12.041667	0.5	-0.069900
12.050000	0.5	-0.053900
12.058333	0.5	-0.033000
12.066667	0.5	-0.012050
12.075000	0.5	0.014400
12.083333	0.5	0.040300
12.091667	0.5	0.071250
12.100000	0.5	0.105050
12.108333	0.5	0.144950
12.116667	0.5	0.190200
12.125000	0.5	0.235850
12.133333	0.5	0.291000
12.141667	0.5	0.355050
12.150000	0.5	0.424250
12.158333	0.5	0.498850
12.166667	0.5	0.585400
12.175000	0.5	0.686150
12.183333	0.5	0.795600
12.191667	0.5	0.921200
12.200000	0.5	1.056650
12.208333	0.5	1.210650
12.216667	0.5	1.384950
12.225000	0.5	1.579200
12.233333	0.5	1.793250
12.241667	0.5	2.030400
12.250000	0.5	2.289300
12.258333	0.5	2.575200
12.266667	0.5	2.887950
12.275000	0.5	3.229000
12.283333	0.5	3.598850
12.291667	0.5	3.993100
12.300000	0.5	4.413150
12.308333	0.5	4.866700
12.316667	0.5	5.351200
12.325000	0.5	5.851600
12.333333	0.5	6.381750
12.341667	0.5	6.935150
12.350000	0.5	7.506950
12.358333	0.5	8.098800
12.366667	0.5	8.697100
12.375000	0.5	9.308250
12.383333	0.5	9.926400
12.391667	0.5	10.544000
12.400000	0.5	11.157900
12.408333	0.5	11.763000
12.416667	0.5	12.352600
12.425000	0.5	12.924250
12.433333	0.5	13.478550
12.441667	0.5	13.999700
12.450000	0.5	14.488700
12.458333	0.5	14.944800
12.466667	0.5	15.359750
12.475000	0.5	15.731650
12.483333	0.5	16.063300
12.491667	0.5	16.339050
12.500000	0.5	16.572700
12.508333	0.5	16.755150
12.516667	0.5	16.892100
12.525000	0.5	16.977000
12.533333	0.5	17.004800
12.541667	0.5	16.979500
12.550000	0.5	16.907650
12.558333	0.5	16.784300
12.566667	0.5	16.616300
12.575000	0.5	16.399500
12.583333	0.5	16.139900
12.591667	0.5	15.835350
12.600000	0.5	15.496600
12.608333	0.5	15.120850
12.616667	0.5	14.711950
12.625000	0.5	14.270600
12.633333	0.5	13.803900
12.641667	0.5	13.319500
12.650000	0.5	12.817100
12.658333	0.5	12.290200
12.666667	0.5	11.754850
12.675000	0.5	11.212550
12.683333	0.5	10.668650
12.691667	0.5	10.120050
12.700000	0.5	9.568400
12.708333	0.5	9.017250
12.716667	0.5	8.478250
12.725000	0.5	7.946200
12.733333	0.5	7.430850
12.741667	0.5	6.926200
12.750000	0.5	6.439850
12.758333	0.5	5.968650
12.766667	0.5	5.523950
12.775000	0.5	5.093950
12.783333	0.5	4.686150
12.791667	0.5	4.299000
12.800000	0.5	3.930000
12.808333	0.5	3.586250
12.816667	0.5	3.270700
12.825000	0.5	2.966250
12.833333	0.5	2.690050
12.841667	0.5	2.431750
12.850000	0.5	2.195300
12.858333	0.5	1.976350
12.866667	0.5	1.772300
12.875000	0.5	1.584150
12.883333	0.5	1.416550
12.891667	0.5	1.261150
12.900000	0.5	1.122650
12.908333	0.5	0.995650
12.916667	0.5	0.881250
12.925000	0.5	0.776100
12.933333	0.5	0.687500
12.941667	0.5	0.602150
12.950000	0.5	0.527750
12.958333	0.5	0.465300
12.966667	0.5	0.406700
12.975000	0.5	0.350650
12.983333	0.5	0.307000
12.991667	0.5	0.262800
13.000000	0.5	0.227900
13.008333	0.5	0.194900
13.016667	0.5	0.167400
13.025000	0.5	0.141500
13.033333	0.5	0.117700
13.041667	0.5	0.093950
13.050000	0.5	0.076450
13.058333	0.5	0.059100
13.066667	0.5	0.044550
13.075000	0.5	0.030900
13.083333	0.5	0.019500
13.091667	0.5	0.007700
13.100000	0.5	-0.000950
13.108333	0.5	-0.008950
13.116667	0.5	-0.015750
13.125000	0.5	-0.020250
13.133333	0.5	-0.024850
13.141667	0.5	-0.031600
13.150000	0.5	-0.035750
13.158333	0.5	-0.041100
13.166667	0.5	-0.045500
13.175000	0.5	-0.047900
13.183333	0.5	-0.051000
13.191667	0.5	-0.055150
13.200000	0.5	-0.061150
13.208333	0.5	-0.066800
13.216667	0.5	-0.068250
13.225000	0.5	-0.072450
13.233333	0.5	-0.073650
13.241667	0.5	-0.077000
13.250000	0.5	-0.079900
13.258333	0.5	-0.084100
13.266667	0.5	-0.084400
13.275000	0.5	-0.085250
13.283333	0.5	-0.088600
13.291667	0.5	-0.091150
13.300000	0.5	-0.092800
13.308333	0.5	-0.095000
13.316667	0.5	-0.094350
13.325000	0.5	-0.098050
13.333333	0.5	-0.098750
13.341667	0.5	-0.098850
13.350000	0.5	-0.100200
13.358333	0.5	-0.101250
13.366667	0.5	-0.104600
13.375000	0.5	-0.108100
13.383333	0.5	-0.109700
13.391667	0.5	-0.111500
13.400000	0.5	-0.113000
13.408333	0.5	-0.114350
13.416667	0.5	-0.116000
13.425000	0.5	-0.118300
13.433333	0.5	-0.118300
13.441667	0.5	-0.118250
13.450000	0.5	-0.119550
13.458333	0.5	-0.118100
13.466667	0.5	-0.116550
13.475000	0.5	-0.119400
13.483333	0.5	-0.119350
13.491667	0.5	-0.121900
13.500000	0.5	-0.120650
13.508333	0.5	-0.121000
13.516667	0.5	-0.120450
13.525000	0.5	-0.121350
13.533333	0.5	-0.123850
13.541667	0.5	-0.126950
13.550000	0.5	-0.128750
13.558333	0.5	-0.129050
13.566667	0.5	-0.130700
13.575000	0.5	-0.131700
13.583333	0.5	-0.133150
13.591667	0.5	-0.134650
13.600000	0.5	-0.136950
13.608333	0.5	-0.133050
13.616667	0.5	-0.133100
13.625000	0.5	-0.133000
13.633333	0.5	-0.129700
13.641667	0.5	-0.129250
13.650000	0.5	-0.132050
13.658333	0.5	-0.133600
13.666667	0.5	-0.134050
13.675000	0.5	-0.132850
13.683333	0.5	-0.132400
13.691667	0.5	-0.133950
13.700000	0.5	-0.137800
13.708333	0.5	-0.138250
13.716667	0.5	-0.139300
13.725000	0.5	-0.138450
13.733333	0.5	-0.139700
13.741667	0.5	-0.139200
13.750000	0.5	-0.141300
13.758333	0.5	-0.142250
13.766667	0.5	-0.143600
13.775000	0.5	-0.139850
13.783333	0.5	-0.138300
13.791667	0.5	-0.140000
13.800000	0.5	-0.139950
13.808333	0.5	-0.137650
13.816667	0.5	-0.137550
13.825000	0.5	-0.138250
13.833333	0.5	-0.138150
13.841667	0.5	-0.134150
13.850000	0.5	-0.134950
13.858333	0.5	-0.134500
13.866667	0.5	-0.137350
13.875000	0.5	-0.136950
13.883333	0.5	-0.137100
13.891667	0.5	-0.134850
13.900000	0.5	-0.134800
13.908333	0.5	-0.132350
13.916667	0.5	-0.133150
13.925000	0.5	-0.130550
13.933333	0.5	-0.128200
13.941667	0.5	-0.126950
13.950000	0.5	-0.124250
13.958333	0.5	-0.121200
13.966667	0.5	-0.118500
13.975000	0.5	-0.116150
13.983333	0.5	-0.112450
13.991667	0.5	-0.110800
14.000000	0.5	-0.106250
14.008333	0.5	-0.099000
14.016667	0.5	-0.094700
14.025000	0.5	-0.088700
14.033333	0.5	-0.086600
14.041667	0.5	-0.081550
14.050000	0.5	-0.076050
14.058333	0.5	-0.068200
14.066667	0.5	-0.061700
14.075000	0.5	-0.051200
14.083333	0.5	-0.043350
14.091667	0.5	-0.031050
14.100000	0.5	-0.017300
14.108333	0.5	-0.004000
14.116667	0.5	0.009050
14.125000	0.5	0.023800
14.133333	0.5	0.043850
14.141667	0.5	0.066500
14.150000	0.5	0.087100
14.158333	0.5	0.111150
14.166667	0.5	0.139250
14.175000	0.5	0.170850
14.183333	0.5	0.204750
14.191667	0.5	0.241000
14.200000	0.5	0.277500
14.208333	0.5	0.321250
14.216667	0.5	0.367800
14.225000	0.5	0.419850
14.233333	0.5	0.475800
14.241667	0.5	0.536900
14.250000	0.5	0.600150
14.258333	0.5	0.672200
14.266667	0.5	0.750200
14.275000	0.5	0.831800
14.283333	0.5	0.917600
14.291667	0.5	1.005650
14.300000	0.5	1.100300
14.308333	0.5	1.207300
14.316667	0.5	1.314800
14.325000	0.5	1.425000
14.333333	0.5	1.542500
14.341667	0.5	1.665450
14.350000	0.5	1.790850
14.358333	0.5	1.918750
14.366667	0.5	2.045350
14.375000	0.5	2.180400
14.383333	0.5	2.314600
14.391667	0.5	2.450550
14.400000	0.5	2.586950
14.408333	0.5	2.722450
14.416667	0.5	2.855300
14.425000	0.5	2.988100
14.433333	0.5	3.119700
14.441667	0.5	3.242800
14.450000	0.5	3.365150
14.458333	0.5	3.481300
14.466667	0.5	3.587200
14.475000	0.5	3.690550
14.483333	0.5	3.788200
14.491667	0.5	3.870900
14.500000	0.5	3.951050
14.508333	0.5	4.021050
14.516667	0.5	4.081850
14.525000	0.5	4.132400
14.533333	0.5	4.167600
14.541667	0.5	4.194500
14.550000	0.5	4.210150
14.558333	0.5	4.215600
14.566667	0.5	4.209750
14.575000	0.5	4.194050
14.583333	0.5	4.164750
14.591667	0.5	4.128300
14.600000	0.5	4.082900
14.608333	0.5	4.023600
14.616667	0.5	3.957350
14.625000	0.5	3.885700
14.633333	0.5	3.803350
14.641667	0.5	3.714500
14.650000	0.5	3.618150
14.658333	0.5	3.513750
14.666667	0.5	3.407250
14.675000	0.5	3.295350
14.683333	0.5	3.182450
14.691667	0.5	3.061850
14.700000	0.5	2.935900
14.708333	0.5	2.808900
14.716667	0.5	2.683300
14.725000	0.5	2.555850
14.733333	0.5	2.429700
14.741667	0.5	2.302900
14.750000	0.5	2.176350
14.758333	0.5	2.052000
14.766667	0.5	1.931400
14.775000	0.5	1.813900
14.783333	0.5	1.700200
14.791667	0.5	1.588350
14.800000	0.5	1.479050
14.808333	0.5	1.375600
14.816667	0.5	1.273700
14.825000	0.5	1.175300
14.833333	0.5	1.082750
14.841667	0.5	0.995700
14.850000	0.5	0.912850
14.858333	0.5	0.831150
14.866667	0.5	0.752650
14.875000	0.5	0.679350
14.883333	0.5	0.614100
14.891667	0.5	0.549650
14.900000	0.5	0.492250
14.908333	0.5	0.435850
14.916667	0.5	0.383650
14.925000	0.5	0.334900
14.933333	0.5	0.290600
14.941667	0.5	0.250950
14.950000	0.5	0.216800
14.958333	0.5	0.185900
14.966667	0.5	0.153200
14.975000	0.5	0.123050
14.983333	0.5	0.098150
14.991667	0.5	0.071400
15.000000	0.5	0.051650
15.008333	0.5	0.031850
15.016667	0.5	0.013850
15.025000	0.5	-0.003800
15.033333	0.5	-0.022100
15.041667	0.5	-0.037950
15.050000	0.5	-0.049550
15.058333	0.5	-0.062850
15.066667	0.5	-0.071650
15.075000	0.5	-0.082200
15.083333	0.5	-0.089900
15.091667	0.5	-0.098700
15.100000	0.5	-0.103650
15.108333	0.5	-0.109600
15.116667	0.5	-0.115000
15.125000	0.5	-0.116400
15.133333	0.5	-0.118200
15.141667	0.5	-0.123800
15.150000	0.5	-0.126650
15.158333	0.5	-0.132000
15.166667	0.5	-0.131550
15.175000	0.5	-0.134500
15.183333	0.5	-0.135050
15.191667	0.5	-0.138100
15.200000	0.5	-0.141800
15.208333	0.5	-0.145750
15.216667	0.5	-0.146300
15.225000	0.5	-0.148900
15.233333	0.5	-0.148550
15.241667	0.5	-0.151550
15.250000	0.5	-0.152050
15.258333	0.5	-0.154250
15.266667	0.5	-0.151850
15.275000	0.5	-0.151350
15.283333	0.5	-0.154150
15.291667	0.5	-0.155450
15.300000	0.5	-0.154300
15.308333	0.5	-0.153050
15.316667	0.5	-0.154300
15.325000	0.5	-0.154450
15.333333	0.5	-0.153250
15.341667	0.5	-0.153100
15.350000	0.5	-0.151400
15.358333	0.5	-0.154100
15.366667	0.5	-0.155750
15.375000	0.5	-0.156450
15.383333	0.5	-0.156400
15.391667	0.5	-0.157350
15.400000	0.5	-0.157300
15.408333	0.5	-0.158250
15.416667	0.5	-0.158250
15.425000	0.5	-0.159900
15.433333	0.5	-0.158550
15.441667	0.5	-0.156800
15.450000	0.5	-0.157350
15.458333	0.5	-0.156400
15.466667	0.5	-0.155850
15.475000	0.5	-0.155850
15.483333	0.5	-0.157450
15.491667	0.5	-0.158000
15.500000	0.5	-0.156750
15.508333	0.5	-0.155700
15.516667	0.5	-0.155500
15.525000	0.5	-0.157750
15.533333	0.5	-0.160400
15.541667	0.5	-0.161350
15.550000	0.5	-0.161100
15.558333	0.5	-0.161250
15.566667	0.5	-0.161250
15.575000	0.5	-0.162350
15.583333	0.5	-0.163050
15.591667	0.5	-0.163400
15.600000	0.5	-0.161350
15.608333	0.5	-0.162200
15.616667	0.5	-0.165250
15.625000	0.5	-0.163550
15.633333	0.5	-0.159950
15.641667	0.5	-0.159800
15.650000	0.5	-0.162750
15.658333	0.5	-0.162600
15.666667	0.5	-0.160900
15.675000	0.5	-0.159700
15.683333	0.5	-0.158650
15.691667	0.5	-0.159900
15.700000	0.5	-0.162000
15.708333	0.5	-0.163900
15.716667	0.5	-0.164050
15.725000	0.5	-0.164550
15.733333	0.5	-0.165050
15.741667	0.5	-0.165100
15.750000	0.5	-0.167150
15.758333	0.5	-0.167550
15.766667	0.5	-0.167450
15.775000	0.5	-0.162550
15.783333	0.5	-0.162800
15.791667	0.5	-0.164400
15.800000	0.5	-0.162150
15.808333	0.5	-0.158500
15.816667	0.5	-0.162300
15.825000	0.5	-0.160850
15.833333	0.5	-0.160300
15.841667	0.5	-0.158500
15.850000	0.5	-0.157300
15.858333	0.5	-0.159850
15.866667	0.5	-0.161950
15.875000	0.5	-0.160300
15.883333	0.5	-0.160600
15.891667	0.5	-0.160050
15.900000	0.5	-0.160200
15.908333	0.5	-0.158900
15.916667	0.5	-0.160200
15.925000	0.5	-0.158700
15.933333	0.5	-0.159300
15.941667	0.5	-0.157200
15.950000	0.5	-0.154950
15.958333	0.5	-0.156450
15.966667	0.5	-0.157450
15.975000	0.5	-0.154250
15.983333	0.5	-0.155400
15.991667	0.5	-0.154750
16.000000	0.5	-0.154150
16.008333	0.5	-0.150850
16.016667	0.5	-0.150550
16.025000	0.5	-0.150800
16.033333	0.5	-0.153350
16.041667	0.5	-0.152700
16.050000	0.5	-0.153500
16.058333	0.5	-0.152000
16.066667	0.5	-0.152500
16.075000	0.5	-0.151300
16.083333	0.5	-0.152750
16.091667	0.5	-0.149500
16.100000	0.5	-0.148750
16.108333	0.5	-0.149550
16.116667	0.5	-0.147950
16.125000	0.5	-0.147000
16.133333	0.5	-0.145550
16.141667	0.5	-0.143500
16.150000	0.5	-0.144250
16.158333	0.5	-0.143400
16.166667	0.5	-0.140900
16.175000	0.5	-0.138700
16.183333	0.5	-0.137550
16.191667	0.5	-0.137500
16.200000	0.5	-0.140450
16.208333	0.5	-0.138450
16.216667	0.5	-0.139600
16.225000	0.5	-0.137800
16.233333	0.5	-0.137700
16.241667	0.5	-0.136000
16.250000	0.5	-0.137650
16.258333	0.5	-0.135700
16.266667	0.5	-0.135300
16.275000	0.5	-0.133450
16.283333	0.5	-0.132450
16.291667	0.5	-0.133350
16.300000	0.5	-0.132350
16.308333	0.5	-0.128300
16.316667	0.5	-0.130850
16.325000	0.5	-0.129250
16.333333	0.5	-0.128250
16.341667	0.5	-0.127250
16.350000	0.5	-0.125950
16.358333	0.5	-0.128150
16.366667	0.5	-0.131150
16.375000	0.5	-0.130250
16.383333	0.5	-0.132100
16.391667	0.5	-0.130600
16.400000	0.5	-0.131900
16.408333	0.5	-0.130850
16.416667	0.5	-0.133300
16.425000	0.5	-0.131000
16.433333	0.5	-0.131650
16.441667	0.5	-0.133900
16.450000	0.5	-0.132650
16.458333	0.5	-0.133950
16.466667	0.5	-0.135900
16.475000	0.5	-0.131800
16.483333	0.5	-0.134800
16.491667	0.5	-0.134050
16.500000	0.5	-0.134700
16.508333	0.5	-0.133350
16.516667	0.5	-0.133100
16.525000	0.5	-0.135300
16.533333	0.5	-0.139350
16.541667	0.5	-0.139600
16.550000	0.5	-0.141000
16.558333	0.5	-0.141150
16.566667	0.5	-0.142650
16.575000	0.5	-0.142400
16.583333	0.5	-0.145050
16.591667	0.5	-0.143300
16.600000	0.5	-0.143600
16.608333	0.5	-0.146650
16.616667	0.5	-0.144850
16.625000	0.5	-0.142400
16.633333	0.5	-0.144900
16.641667	0.5	-0.145050
16.650000	0.5	-0.145550
16.658333	0.5	-0.146500
16.666667	0.5	-0.144650
16.675000	0.5	-0.143900
16.683333	0.5	-0.144800
16.691667	0.5	-0.146000
16.700000	0.5	-0.148650
16.708333	0.5	-0.149500
16.716667	0.5	-0.150150
16.725000	0.5	-0.150450
16.733333	0.5	-0.150050
16.741667	0.5	-0.150800
16.750000	0.5	-0.152950
16.758333	0.5	-0.152600
16.766667	0.5	-0.151200
16.775000	0.5	-0.150750
16.783333	0.5	-0.149900
16.791667	0.5	-0.148300
16.800000	0.5	-0.148500
16.808333	0.5	-0.147650
16.816667	0.5	-0.148250
16.825000	0.5	-0.148950
16.833333	0.5	-0.145500
16.841667	0.5	-0.145850
16.850000	0.5	-0.144350
16.858333	0.5	-0.147050
16.866667	0.5	-0.148150
16.875000	0.5	-0.147650
16.883333	0.5	-0.146800
16.891667	0.5	-0.147350
16.900000	0.5	-0.145800
16.908333	0.5	-0.146000
16.916667	0.5	-0.146100
16.925000	0.5	-0.146700
16.933333	0.5	-0.143350
16.941667	0.5	-0.139850
16.950000	0.5	-0.136050
16.958333	0.5	-0.134250
16.966667	0.5	-0.134450
16.975000	0.5	-0.130350
16.983333	0.5	-0.130350
16.991667	0.5	-0.128600
17.000000	0.5	-0.125650
17.008333	0.5	-0.123050
17.016667	0.5	-0.120200
17.025000	0.5	-0.121750
17.033333	0.5	-0.122150
17.041667	0.5	-0.118800
17.050000	0.5	-0.113650
17.058333	0.5	-0.111100
17.066667	0.5	-0.106200
17.075000	0.5	-0.103300
17.083333	0.5	-0.098450
17.091667	0.5	-0.093200
17.100000	0.5	-0.085400
17.108333	0.5	-0.081600
17.116667	0.5	-0.075400
17.125000	0.5	-0.065500
17.133333	0.5	-0.059150
17.141667	0.5	-0.052100
17.150000	0.5	-0.043600
17.158333	0.5	-0.034650
17.166667	0.5	-0.022900
17.175000	0.5	-0.011900
17.183333	0.5	0.000400
17.191667	0.5	0.010700
17.200000	0.5	0.022850
17.208333	0.5	0.035650
17.216667	0.5	0.051550
17.225000	0.5	0.066900
17.233333	0.5	0.085950
17.241667	0.5	0.102350
17.250000	0.5	0.122400
17.258333	0.5	0.140100
17.266667	0.5	0.167000
17.275000	0.5	0.192950
17.283333	0.5	0.215800
17.291667	0.5	0.243000
17.300000	0.5	0.272800
17.308333	0.5	0.300050
17.316667	0.5	0.326300
17.325000	0.5	0.354700
17.333333	0.5	0.387600
17.341667	0.5	0.417600
17.350000	0.5	0.449800
17.358333	0.5	0.478000
17.366667	0.5	0.509650
17.375000	0.5	0.542250
17.383333	0.5	0.576000
17.391667	0.5	0.607950
17.400000	0.5	0.641550
17.408333	0.5	0.672600
17.416667	0.5	0.703900
17.425000	0.5	0.734200
17.433333	0.5	0.767350
17.441667	0.5	0.799000
17.450000	0.5	0.827350
17.458333	0.5	0.852800
17.466667	0.5	0.879650
17.475000	0.5	0.907500
17.483333	0.5	0.926550
17.491667	0.5	0.948750
17.500000	0.5	0.969400
17.508333	0.5	0.987650
17.516667	0.5	1.004200
17.525000	0.5	1.013750
17.533333	0.5	1.024050
17.541667	0.5	1.033100
17.550000	0.5	1.040650
17.558333	0.5	1.044500
17.566667	0.5	1.047350
17.575000	0.5	1.045700
17.583333	0.5	1.042200
17.591667	0.5	1.038250
17.600000	0.5	1.031150
17.608333	0.5	1.020900
17.616667	0.5	1.008600
17.625000	0.5	0.996700
17.633333	0.5	0.981550
17.641667	0.5	0.963850
17.650000	0.5	0.943100
17.658333	0.5	0.922450
17.666667	0.5	0.901500
17.675000	0.5	0.879450
17.683333	0.5	0.854700
17.691667	0.5	0.825950
17.700000	0.5	0.796050
17.708333	0.5	0.766350
17.716667	0.5	0.737000
17.725000	0.5	0.706700
17.733333	0.5	0.677050
17.741667	0.5	0.644850
17.750000	0.5	0.613200
17.758333	0.5	0.581500
17.766667	0.5	0.552550
17.775000	0.5	0.524350
17.783333	0.5	0.493700
17.791667	0.5	0.462650
17.800000	0.5	0.435100
17.808333	0.5	0.406200
17.816667	0.5	0.374750
17.825000	0.5	0.346850
17.833333	0.5	0.320750
17.841667	0.5	0.295000
17.850000	0.5	0.268450
17.858333	0.5	0.241300
17.866667	0.5	0.215350
17.875000	0.5	0.192800
17.883333	0.5	0.169200
17.891667	0.5	0.147750
17.900000	0.5	0.126700
17.908333	0.5	0.106650
17.916667	0.5	0.088150
17.925000	0.5	0.071450
17.933333	0.5	0.054750
17.941667	0.5	0.041500
17.950000	0.5	0.026950
17.958333	0.5	0.009700
17.966667	0.5	-0.002650
17.975000	0.5	-0.009350
17.983333	0.5	-0.025000
17.991667	0.5	-0.032300
18.000000	0.5	-0.040500
18.008333	0.5	-0.048800
18.016667	0.5	-0.055150
18.025000	0.5	-0.065650
18.033333	0.5	-0.074450
18.041667	0.5	-0.077450
18.050000	0.5	-0.083850
18.058333	0.5	-0.087250
18.066667	0.5	-0.092000
18.075000	0.5	-0.095300
18.083333	0.5	-0.099250
18.091667	0.5	-0.097750
18.100000	0.5	-0.100550
18.108333	0.5	-0.102100
18.116667	0.5	-0.100600
18.125000	0.5	-0.101450
18.133333	0.5	-0.102350
18.141667	0.5	-0.097150
18.150000	0.5	-0.098650
18.158333	0.5	-0.094350
18.166667	0.5	-0.091750
18.175000	0.5	-0.086250
18.183333	0.5	-0.083350
18.191667	0.5	-0.081550
18.200000	0.5	-0.079450
18.208333	0.5	-0.073900
18.216667	0.5	-0.069550
18.225000	0.5	-0.061350
18.233333	0.5	-0.055200
18.241667	0.5	-0.046600
18.250000	0.5	-0.039150
18.258333	0.5	-0.026750
18.266667	0.5	-0.017350
18.275000	0.5	-0.005750
18.283333	0.5	0.007350
18.291667	0.5	0.020700
18.300000	0.5	0.036650
18.308333	0.5	0.054400
18.316667	0.5	0.069700
18.325000	0.5	0.089900
18.333333	0.5	0.111600
18.341667	0.5	0.135300
18.350000	0.5	0.158200
18.358333	0.5	0.182150
18.366667	0.5	0.207650
18.375000	0.5	0.238800
18.383333	0.5	0.268650
18.391667	0.5	0.303600
18.400000	0.5	0.338400
18.408333	0.5	0.377900
18.416667	0.5	0.416600
18.425000	0.5	0.461250
18.433333	0.5	0.507500
18.441667	0.5	0.557400
18.450000	0.5	0.609650
18.458333	0.5	0.662350
18.466667	0.5	0.717350
18.475000	0.5	0.778950
18.483333	0.5	0.836950
18.491667	0.5	0.902200
18.500000	0.5	0.967900
18.508333	0.5	1.037150
18.516667	0.5	1.107150
18.525000	0.5	1.176900
18.533333	0.5	1.248050
18.541667	0.5	1.324950
18.550000	0.5	1.400900
18.558333	0.5	1.480350
18.566667	0.5	1.557600
18.575000	0.5	1.637500
18.583333	0.5	1.715500
18.591667	0.5	1.796000
18.600000	0.5	1.876650
18.608333	0.5	1.956700
18.616667	0.5	2.040400
18.625000	0.5	2.119900
18.633333	0.5	2.192250
18.641667	0.5	2.268950
18.650000	0.5	2.339700
18.658333	0.5	2.412250
18.666667	0.5	2.479600
18.675000	0.5	2.547250
18.683333	0.5	2.609750
18.691667	0.5	2.667800
18.700000	0.5	2.719600
18.708333	0.5	2.771450
18.716667	0.5	2.817900
18.725000	0.5	2.861300
18.733333	0.5	2.899850
18.741667	0.5	2.933150
18.750000	0.5	2.959750
18.758333	0.5	2.979950
18.766667	0.5	3.003200
18.775000	0.5	3.017600
18.783333	0.5	3.028150
18.791667	0.5	3.036000
18.800000	0.5	3.034600
18.808333	0.5	3.027200
18.816667	0.5	3.014950
18.825000	0.5	2.998900
18.833333	0.5	2.980150
18.841667	0.5	2.955750
18.850000	0.5	2.925000
18.858333	0.5	2.889150
18.866667	0.5	2.847650
18.875000	0.5	2.805400
18.883333	0.5	2.757150
18.891667	0.5	2.706500
18.900000	0.5	2.653350
18.908333	0.5	2.594550
18.916667	0.5	2.534250
18.925000	0.5	2.533550
18.933333	0.5	2.405700
18.941667	0.5	2.342550
18.950000	0.5	2.274350
18.958333	0.5	2.204550
18.966667	0.5	2.132850
18.975000	0.5	2.062800
18.983333	0.5	1.987400
18.991667	0.5	1.912950
19.000000	0.5	1.841050
19.008333	0.5	1.766550
19.016667	0.5	1.693500
19.025000	0.5	1.616450
19.033333	0.5	1.542200
19.041667	0.5	1.469000
19.050000	0.5	1.397000
19.058333	0.5	1.325900
19.066667	0.5	1.256850
19.075000	0.5	1.186700
19.083333	0.5	1.119850
19.091667	0.5	1.054500
19.100000	0.5	0.992650
19.108333	0.5	0.930250
19.116667	0.5	0.872000
19.125000	0.5	0.815400
19.133333	0.5	0.758900
19.141667	0.5	0.705600
19.150000	0.5	0.651700
19.158333	0.5	0.603050
19.166667	0.5	0.557600
19.175000	0.5	0.511500
19.183333	0.5	0.469400
19.191667	0.5	0.424550
19.200000	0.5	0.384050
19.208333	0.5	0.344850
19.216667	0.5	0.309800
19.225000	0.5	0.275100
19.233333	0.5	0.243850
19.241667	0.5	0.211750
19.250000	0.5	0.183250
19.258333	0.5	0.157850
19.266667	0.5	0.135200
19.275000	0.5	0.109250
19.283333	0.5	0.085400
19.291667	0.5	0.068100
19.300000	0.5	0.051100
19.308333	0.5	0.030450
19.316667	0.5	0.012950
19.325000	0.5	-0.001650
19.333333	0.5	-0.013850
19.341667	0.5	-0.026350
19.350000	0.5	-0.039450
19.358333	0.5	-0.053650
19.366667	0.5	-0.063900
19.375000	0.5	-0.075050
19.383333	0.5	-0.082800
19.391667	0.5	-0.092000
19.400000	0.5	-0.098300
19.408333	0.5	-0.106750
19.416667	0.5	-0.112250
19.425000	0.5	-0.116400
19.433333	0.5	-0.120150
19.441667	0.5	-0.125150
19.450000	0.5	-0.132700
19.458333	0.5	-0.137400
19.466667	0.5	-0.136850
19.475000	0.5	-0.139550
19.483333	0.5	-0.143450
19.491667	0.5	-0.145550
19.500000	0.5	-0.144700
19.508333	0.5	-0.146700
19.516667	0.5	-0.148150
19.525000	0.5	-0.153550
19.533333	0.5	-0.153500
19.541667	0.5	-0.154750
19.550000	0.5	-0.153900
19.558333	0.5	-0.155100
19.566667	0.5	-0.153700
19.575000	0.5	-0.155750
19.583333	0.5	-0.154150
19.591667	0.5	-0.151450
19.600000	0.5	-0.152900
19.608333	0.5	-0.153300
19.616667	0.5	-0.153350
19.625000	0.5	-0.153850
19.633333	0.5	-0.152450
19.641667	0.5	-0.149050
19.650000	0.5	-0.149050
19.658333	0.5	-0.146050
19.666667	0.5	-0.143200
19.675000	0.5	-0.141350
19.683333	0.5	-0.139450
19.691667	0.5	-0.141050
19.700000	0.5	-0.140000
19.708333	0.5	-0.140100
19.716667	0.5	-0.138250
19.725000	0.5	-0.137350
19.733333	0.5	-0.134150
19.741667	0.5	-0.134900
19.750000	0.5	-0.131400
19.758333	0.5	-0.128050
19.766667	0.5	-0.127050
19.775000	0.5	-0.125950
19.783333	0.5	-0.123800
19.791667	0.5	-0.122100
19.800000	0.5	-0.119300
19.808333	0.5	-0.117900
19.816667	0.5	-0.116750
19.825000	0.5	-0.114500
19.833333	0.5	-0.111900
19.841667	0.5	-0.109750
19.850000	0.5	-0.108400
19.858333	0.5	-0.110300
19.866667	0.5	-0.108650
19.875000	0.5	-0.107100
19.883333	0.5	-0.106400
19.891667	0.5	-0.105350
19.900000	0.5	-0.104200
19.908333	0.5	-0.105400
19.916667	0.5	-0.103500
19.925000	0.5	-0.102700
19.933333	0.5	-0.102000
19.941667	0.5	-0.099800
19.950000	0.5	-0.100250
19.958333	0.5	-0.101200
19.966667	0.5	-0.098350
19.975000	0.5	-0.097750
19.983333	0.5	-0.098300
19.991667	0.5	-0.097800
20.000000	0.5	-0.095650
20.008333	0.5	-0.095000
20.016667	0.5	-0.096350
20.025000	0.5	-0.100050
20.033333	0.5	-0.100950
20.041667	0.5	-0.101150
20.050000	0.5	-0.102750
20.058333	0.5	-0.102050
20.066667	0.5	-0.103700
20.075000	0.5	-0.105250
20.083333	0.5	-0.106900
20.091667	0.5	-0.107050
20.100000	0.5	-0.107850
20.108333	0.5	-0.106100
20.116667	0.5	-0.104900
20.125000	0.5	-0.108000
20.133333	0.5	-0.109350
20.141667	0.5	-0.108450
20.150000	0.5	-0.112300
20.158333	0.5	-0.110800
20.166667	0.5	-0.112050
20.175000	0.5	-0.112200
20.183333	0.5	-0.114950
20.191667	0.5	-0.118600
20.200000	0.5	-0.122300
20.208333	0.5	-0.124200
20.216667	0.5	-0.126650
20.225000	0.5	-0.126800
20.233333	0.5	-0.128450
20.241667	0.5	-0.130500
20.250000	0.5	-0.133050
20.258333	0.5	-0.133450
20.266667	0.5	-0.133900
20.275000	0.5	-0.133950
20.283333	0.5	-0.131700
20.291667	0.5	-0.131300
20.300000	0.5	-0.133700
20.308333	0.5	-0.134800
20.316667	0.5	-0.138800
20.325000	0.5	-0.136950
20.333333	0.5	-0.138950
20.341667	0.5	-0.138850
20.350000	0.5	-0.141450
20.358333	0.5	-0.144700
20.366667	0.5	-0.147600
20.375000	0.5	-0.147600
20.383333	0.5	-0.150550
20.391667	0.5	-0.150800
20.400000	0.5	-0.152400
20.408333	0.5	-0.153650
20.416667	0.5	-0.156150
20.425000	0.5	-0.155150
20.433333	0.5	-0.154250
20.441667	0.5	-0.155550
20.450000	0.5	-0.155800
20.458333	0.5	-0.155650
20.466667	0.5	-0.155300
20.475000	0.5	-0.156150
20.483333	0.5	-0.157850
20.491667	0.5	-0.157600
20.500000	0.5	-0.157500
20.508333	0.5	-0.156650
20.516667	0.5	-0.160250
20.525000	0.5	-0.162000
20.533333	0.5	-0.164500
20.541667	0.5	-0.163150
20.550000	0.5	-0.164450
20.558333	0.5	-0.163550
20.566667	0.5	-0.165600
20.575000	0.5	-0.165600
20.583333	0.5	-0.167250
20.591667	0.5	-0.165850
20.600000	0.5	-0.164500
20.608333	0.5	-0.162700
20.616667	0.5	-0.160400
20.625000	0.5	-0.160150
20.633333	0.5	-0.162550
20.641667	0.5	-0.161550
20.650000	0.5	-0.162450
20.658333	0.5	-0.161500
20.666667	0.5	-0.160250
20.675000	0.5	-0.160400
20.683333	0.5	-0.162050
20.691667	0.5	-0.163850
20.700000	0.5	-0.166600
20.708333	0.5	-0.165600
20.716667	0.5	-0.167100
20.725000	0.5	-0.166200
20.733333	0.5	-0.166550
20.741667	0.5	-0.166750
20.750000	0.5	-0.167200
20.758333	0.5	-0.164750
20.766667	0.5	-0.164850
20.775000	0.5	-0.166700
20.783333	0.5	-0.164150
20.791667	0.5	-0.161200
20.800000	0.5	-0.162400
20.808333	0.5	-0.163800
20.816667	0.5	-0.163950
20.825000	0.5	-0.161800
20.833333	0.5	-0.161350
20.841667	0.5	-0.160200
20.850000	0.5	-0.161900
20.858333	0.5	-0.164000
20.866667	0.5	-0.165600
20.875000	0.5	-0.166000
20.883333	0.5	-0.166750
20.891667	0.5	-0.166150
20.900000	0.5	-0.166600
20.908333	0.5	-0.166600
20.916667	0.5	-0.167600
20.925000	0.5	-0.167450
20.933333	0.5	-0.162800
20.941667	0.5	-0.163100
20.950000	0.5	-0.164000
20.958333	0.5	-0.161600
20.966667	0.5	-0.158850
20.975000	0.5	-0.162650
20.983333	0.5	-0.162600
20.991667	0.5	-0.161850
21.000000	0.5	-0.160700
21.008333	0.5	-0.160400
21.016667	0.5	-0.161700
21.025000	0.5	-0.164750
21.033333	0.5	-0.163650
21.041667	0.5	-0.162750
21.050000	0.5	-0.162300
21.058333	0.5	-0.162250
21.066667	0.5	-0.162650
21.075000	0.5	-0.163700
21.083333	0.5	-0.164050
21.091667	0.5	-0.162250
21.100000	0.5	-0.160000
21.108333	0.5	-0.159550
21.116667	0.5	-0.161600
21.125000	0.5	-0.161500
21.133333	0.5	-0.158500
21.141667	0.5	-0.159400
21.150000	0.5	-0.159250
21.158333	0.5	-0.158250
21.166667	0.5	-0.156550
21.175000	0.5	-0.156500
21.183333	0.5	-0.157500
21.191667	0.5	-0.159600
21.200000	0.5	-0.159100
21.208333	0.5	-0.160500
21.216667	0.5	-0.159150
21.225000	0.5	-0.160100
21.233333	0.5	-0.158950
21.241667	0.5	-0.160850
21.250000	0.5	-0.158900
21.258333	0.5	-0.157200
21.266667	0.5	-0.157600
21.275000	0.5	-0.158100
21.283333	0.5	-0.157950
21.291667	0.5	-0.156750
21.300000	0.5	-0.155350
21.308333	0.5	-0.157800
21.316667	0.5	-0.157700
21.325000	0.5	-0.155700
21.333333	0.5	-0.154050
21.341667	0.5	-0.154000
21.350000	0.5	-0.155250
21.358333	0.5	-0.158150
21.366667	0.5	-0.157750
21.375000	0.5	-0.159250
21.383333	0.5	-0.158200
21.391667	0.5	-0.159300
21.400000	0.5	-0.157950
21.408333	0.5	-0.159850
21.416667	0.5	-0.159200
21.425000	0.5	-0.159550
21.433333	0.5	-0.157800
21.441667	0.5	-0.157700
21.450000	0.5	-0.159950
21.458333	0.5	-0.158350
21.466667	0.5	-0.155050
21.475000	0.5	-0.158850
21.483333	0.5	-0.158300
21.491667	0.5	-0.158800
21.500000	0.5	-0.156300
21.508333	0.5	-0.156350
21.516667	0.5	-0.157900
21.525000	0.5	-0.162150
21.533333	0.5	-0.160950
21.541667	0.5	-0.161700
21.550000	0.5	-0.160350
21.558333	0.5	-0.162250
21.566667	0.5	-0.161200
21.575000	0.5	-0.164200
21.583333	0.5	-0.162200
21.591667	0.5	-0.161600
21.600000	0.5	-0.163050
21.608333	0.5	-0.162750
21.616667	0.5	-0.164900
21.625000	0.5	-0.167250
21.633333	0.5	-0.163300
21.641667	0.5	-0.165350
21.650000	0.5	-0.164400
21.658333	0.5	-0.164950
21.666667	0.5	-0.162800
21.675000	0.5	-0.163100
21.683333	0.5	-0.164200
21.691667	0.5	-0.168350
21.700000	0.5	-0.167750
21.708333	0.5	-0.169450
21.716667	0.5	-0.169000
21.725000	0.5	-0.170050
21.733333	0.5	-0.168850
21.741667	0.5	-0.171800
21.750000	0.5	-0.169200
21.758333	0.5	-0.170050
21.766667	0.5	-0.172450
21.775000	0.5	-0.170700
21.783333	0.5	-0.169450
21.791667	0.5	-0.171150
21.800000	0.5	-0.170550
21.808333	0.5	-0.170600
21.816667	0.5	-0.171700
21.825000	0.5	-0.169900
21.833333	0.5	-0.168800
21.841667	0.5	-0.168600
21.850000	0.5	-0.169750
21.858333	0.5	-0.173450
21.866667	0.5	-0.173850
21.875000	0.5	-0.175050
21.883333	0.5	-0.174950
21.891667	0.5	-0.174650
21.900000	0.5	-0.175000
21.908333	0.5	-0.176950
21.916667	0.5	-0.176400
21.925000	0.5	-0.175900
21.933333	0.5	-0.175900
21.941667	0.5	-0.175250
21.950000	0.5	-0.175050
21.958333	0.5	-0.175400
21.966667	0.5	-0.172800
21.975000	0.5	-0.173950
21.983333	0.5	-0.175300
21.991667	0.5	-0.173500
22.000000	0.5	-0.173650
22.008333	0.5	-0.173000
22.016667	0.5	-0.175150
22.025000	0.5	-0.179200
22.033333	0.5	-0.179050
22.041667	0.5	-0.178850
22.050000	0.5	-0.178900
22.058333	0.5	-0.178900
22.066667	0.5	-0.180100
22.075000	0.5	-0.180950
22.083333	0.5	-0.181050
22.091667	0.5	-0.180700
22.100000	0.5	-0.179950
22.108333	0.5	-0.177900
22.116667	0.5	-0.177500
22.125000	0.5	-0.181650
22.133333	0.5	-0.181200
22.141667	0.5	-0.184050
22.150000	0.5	-0.187200
22.158333	0.5	-0.189100
22.166667	0.5	-0.193150
22.175000	0.5	-0.198550
22.183333	0.5	-0.208100
22.191667	0.5	-0.220150
22.200000	0.5	-0.234850
22.208333	0.5	-0.251800
22.216667	0.5	-0.276650
22.225000	0.5	-0.311050
22.233333	0.5	-0.369300
22.241667	0.5	-0.478600
22.250000	0.5	-0.676800
22.258333	0.5	-0.982600
22.266667	0.5	-1.389800
22.275000	0.5	-1.848400
22.283333	0.5	-2.302550
22.291667	0.5	-2.720700
22.300000	0.5	-3.079750
22.308333	0.5	-3.372900
22.316667	0.5	-3.600450
22.325000	0.5	-3.759100
22.333333	0.5	-3.856500
22.341667	0.5	-3.893250
22.350000	0.5	-3.878950
22.358333	0.5	-3.819950
22.366667	0.5	-3.722850
22.375000	0.5	-3.597750
22.383333	0.5	-3.460600
22.391667	0.5	-3.301250
22.400000	0.5	-3.129350
22.408333	0.5	-2.941250
22.416667	0.5	-2.745700
22.425000	0.5	-2.523000
22.433333	0.5	-2.312050
22.441667	0.5	-2.094650
22.450000	0.5	-1.858900
22.458333	0.5	-1.619600
22.466667	0.5	-1.366650
22.475000	0.5	-1.092150
22.483333	0.5	-0.804150
22.491667	0.5	-0.491750
22.500000	0.5	-0.170300
22.508333	0.5	0.169250
22.516667	0.5	0.521800
22.525000	0.5	0.889700
22.533333	0.5	1.269350
22.541667	0.5	1.660150
22.550000	0.5	2.052300
22.558333	0.5	2.454550
22.566667	0.5	2.857700
22.575000	0.5	3.263000
22.583333	0.5	3.665900
22.591667	0.5	4.070000
22.600000	0.5	4.467350
22.608333	0.5	4.858600
22.616667	0.5	5.244100
22.625000	0.5	5.619700
22.633333	0.5	5.987700
22.641667	0.5	6.345850
22.650000	0.5	6.694550
22.658333	0.5	7.034300
22.666667	0.5	7.363550
22.675000	0.5	7.690300
22.683333	0.5	8.004400
22.691667	0.5	8.314400
22.700000	0.5	8.619200
22.708333	0.5	8.923700
22.716667	0.5	9.215050
22.725000	0.5	9.515300
22.733333	0.5	9.790300
22.741667	0.5	10.061850
22.750000	0.5	10.319850
22.758333	0.5	10.561750
22.766667	0.5	10.784950
22.775000	0.5	10.982700
22.783333	0.5	11.163050
22.791667	0.5	11.315850
22.800000	0.5	11.441150
22.808333	0.5	11.552800
22.816667	0.5	11.647250
22.825000	0.5	11.728950
22.833333	0.5	11.804500
22.841667	0.5	11.876650
22.850000	0.5	11.940900
22.858333	0.5	12.024850
22.866667	0.5	12.086100
22.875000	0.5	12.174750
22.883333	0.5	12.264150
22.891667	0.5	12.348200
22.900000	0.5	12.435650
22.908333	0.5	12.543750
22.916667	0.5	12.590500
22.925000	0.5	12.703750
22.933333	0.5	12.751650
22.941667	0.5	12.834250
22.950000	0.5	12.923500
22.958333	0.5	12.995350
22.966667	0.5	13.068250
22.975000	0.5	13.161950
22.983333	0.5	13.263750
22.991667	0.5	13.297550
23.000000	0.5	13.365450
23.008333	0.5	13.457850
23.016667	0.5	13.518350
23.025000	0.5	13.586150
23.033333	0.5	13.656150
23.041667	0.5	13.732850
23.050000	0.5	13.774050
23.058333	0.5	13.851100
23.066667	0.5	13.905650
23.075000	0.5	13.977550
23.083333	0.5	14.020750
23.091667	0.5	14.118450
23.100000	0.5	14.161300
23.108333	0.5	14.174600
23.116667	0.5	14.201700
23.125000	0.5	14.257000
23.133333	0.5	14.315150
23.141667	0.5	14.331750
23.150000	0.5	14.380700
23.158333	0.5	14.447200
23.166667	0.5	14.490750
23.175000	0.5	14.504600
23.183333	0.5	14.549150
23.191667	0.5	14.606150
23.200000	0.5	14.680600
23.208333	0.5	14.717500
23.216667	0.5	14.774650
23.225000	0.5	14.792800
23.233333	0.5	14.885250
23.241667	0.5	14.923250
23.250000	0.5	14.979950
23.258333	0.5	15.054750
23.266667	0.5	15.064300
23.275000	0.5	15.103200
23.283333	0.5	15.140950
23.291667	0.5	15.175250
23.300000	0.5	15.208150
23.308333	0.5	15.249600
23.316667	0.5	15.278950
23.325000	0.5	15.326450
23.333333	0.5	15.349200
23.341667	0.5	15.433800
23.350000	0.5	15.473650
23.358333	0.5	15.464800
23.366667	0.5	15.502050
23.375000	0.5	15.541900
23.383333	0.5	15.579250
23.391667	0.5	15.624550
23.400000	0.5	15.674200
23.408333	0.5	15.707450
23.416667	0.5	15.768650
23.425000	0.5	15.873800
23.433333	0.5	15.900500
23.441667	0.5	16.022600
23.450000	0.5	16.099450
23.458333	0.5	16.181700
23.466667	0.5	16.283900
23.475000	0.5	16.381400
23.483333	0.5	16.488600
23.491667	0.5	16.604000
23.500000	0.5	16.714250
23.508333	0.5	16.873350
23.516667	0.5	16.987450
23.525000	0.5	17.152100
23.533333	0.5	17.342650
23.541667	0.5	17.546550
23.550000	0.5	17.793550
23.558333	0.5	18.035300
23.566667	0.5	18.224000
23.575000	0.5	18.491700
23.583333	0.5	18.679950
23.591667	0.5	18.901050
23.600000	0.5	19.103300
23.608333	0.5	19.318600
23.616667	0.5	19.439600
23.625000	0.5	19.527900
23.633333	0.5	19.593400
23.641667	0.5	19.637250
23.650000	0.5	19.678100
23.658333	0.5	19.665150
23.666667	0.5	19.655650
23.675000	0.5	19.643850
23.683333	0.5	19.645150
23.691667	0.5	19.646400
23.700000	0.5	19.679300
23.708333	0.5	19.715350
23.716667	0.5	19.775150
23.725000	0.5	19.822000
23.733333	0.5	19.871850
23.741667	0.5	19.894300
23.750000	0.5	19.900650
23.758333	0.5	19.899300
23.766667	0.5	19.877050
23.775000	0.5	19.858200
23.783333	0.5	19.846200
23.791667	0.5	19.859450
23.800000	0.5	19.932250
23.808333	0.5	20.127750
23.816667	0.5	20.482350
23.825000	0.5	21.038350
23.833333	0.5	21.792100
23.841667	0.5	22.693100
23.850000	0.5	23.635400
23.858333	0.5	24.402050
23.866667	0.5	24.878600
23.875000	0.5	24.951450
23.883333	0.5	24.707850
23.891667	0.5	24.167250
23.900000	0.5	23.498800
23.908333	0.5	22.865400
23.916667	0.5	22.273750
23.925000	0.5	21.822850
23.933333	0.5	21.499850
23.941667	0.5	21.218900
23.950000	0.5	21.030050
23.958333	0.5	20.925900
23.966667	0.5	20.807450
23.975000	0.5	20.740550
23.983333	0.5	20.682450
23.991667	0.5	20.623350
24.000000	0.5	20.559250
24.008333	0.5	20.488550
24.016667	0.5	20.388550
24.025000	0.5	20.301500
24.033333	0.5	20.234200
24.041667	0.5	20.177500
24.050000	0.5	20.184450
24.058333	0.5	20.133500
24.066667	0.5	20.098600
24.075000	0.5	20.068700
24.083333	0.5	20.036100
24.091667	0.5	20.014550
24.100000	0.5	20.000400
24.108333	0.5	19.995300
24.116667	0.5	19.998450
24.125000	0.5	19.983650
24.133333	0.5	19.976950
24.141667	0.5	19.968350
24.150000	0.5	19.937350
24.158333	0.5	19.920500
24.166667	0.5	19.893850
24.175000	0.5	19.872950
24.183333	0.5	19.843200
24.191667	0.5	19.823300
24.200000	0.5	19.785500
24.208333	0.5	19.765250
24.216667	0.5	19.739800
24.225000	0.5	19.710500
24.233333	0.5	19.687500
24.241667	0.5	19.669550
24.250000	0.5	19.646900
24.258333	0.5	19.638050
24.266667	0.5	19.620950
24.275000	0.5	19.617000
24.283333	0.5	19.578800
24.291667	0.5	19.555850
24.300000	0.5	19.786000
24.308333	0.5	25.933600
24.316667	0.5	43.649151
24.325000	0.5	59.457451
24.333333	0.5	73.319051
24.341667	0.5	78.379351
24.350000	0.5	71.873901
24.358333	0.5	58.091051
24.366667	0.5	42.930201
24.375000	0.5	31.069350
24.383333	0.5	23.477800
24.391667	0.5	19.074900
24.400000	0.5	16.607900
24.408333	0.5	15.241150
24.416667	0.5	14.497250
24.425000	0.5	14.115700
24.433333	0.5	13.884050
24.441667	0.5	13.802750
24.450000	0.5	13.806100
24.458333	0.5	13.858650
24.466667	0.5	13.931300
24.475000	0.5	14.010050
24.483333	0.5	14.007600
24.491667	0.5	13.973800
24.500000	0.5	13.884500
24.508333	0.5	13.771800
24.516667	0.5	13.649950
24.525000	0.5	13.545550
24.533333	0.5	13.508150
24.541667	0.5	13.506000
24.550000	0.5	13.577750
24.558333	0.5	13.725700
24.566667	0.5	13.914900
24.575000	0.5	14.120800
24.583333	0.5	14.286900
24.591667	0.5	14.418400
24.600000	0.5	14.424400
24.608333	0.5	14.342550
24.616667	0.5	14.170900
24.625000	0.5	13.936650
24.633333	0.5	13.679050
24.641667	0.5	13.421550
24.650000	0.5	13.201300
24.658333	0.5	13.032450
24.666667	0.5	12.921700
24.675000	0.5	12.864850
24.683333	0.5	12.833900
24.691667	0.5	12.840900
24.700000	0.5	12.805300
24.708333	0.5	12.778950
24.716667	0.5	12.742000
24.725000	0.5	12.682900
24.733333	0.5	12.616050
24.741667	0.5	12.540400
24.750000	0.5	12.464950
24.758333	0.5	12.397750
24.766667	0.5	12.339300
24.775000	0.5	12.288250
24.783333	0.5	12.254450
24.791667	0.5	12.238500
24.800000	0.5	12.232750
24.808333	0.5	12.245250
24.816667	0.5	12.266850
24.825000	0.5	12.305350
24.833333	0.5	12.344900
24.841667	0.5	12.388650
24.850000	0.5	12.414550
24.858333	0.5	12.425900
24.866667	0.5	12.420650
24.875000	0.5	12.392950
24.883333	0.5	12.357450
24.891667	0.5	12.303450
24.900000	0.5	12.253350
24.908333	0.5	12.209400
24.916667	0.5	12.170750
24.925000	0.5	12.150950
24.933333	0.5	12.146400
24.941667	0.5	12.152500
24.950000	0.5	12.172050
24.958333	0.5	12.193850
24.966667	0.5	12.217350
24.975000	0.5	12.238300
24.983333	0.5	12.268350
24.991667	0.5	12.305700
25.000000	0.5	12.371250
25.008333	0.5	12.473200
25.016667	0.5	12.626000
25.025000	0.5	12.857000
25.033333	0.5	13.169950
25.041667	0.5	13.554150
25.050000	0.5	13.994550
25.058333	0.5	14.444950
25.066667	0.5	14.854150
25.075000	0.5	15.165350
25.083333	0.5	15.339050
25.091667	0.5	15.349900
25.100000	0.5	15.211550
25.108333	0.5	14.929550
25.116667	0.5	14.563650
25.125000	0.5	14.172150
25.133333	0.5	13.783700
25.141667	0.5	13.426450
25.150000	0.5	13.131300
25.158333	0.5	12.893400
25.166667	0.5	12.710100
25.175000	0.5	12.570150
25.183333	0.5	12.452000
25.191667	0.5	12.355950
25.200000	0.5	12.278700
25.208333	0.5	12.200250
25.216667	0.5	12.141450
25.225000	0.5	12.088600
25.233333	0.5	12.033900
25.241667	0.5	11.999350
25.250000	0.5	11.962450
25.258333	0.5	11.930600
25.266667	0.5	11.907400
25.275000	0.5	11.895800
25.283333	0.5	11.875050
25.291667	0.5	11.862150
25.300000	0.5	11.850250
25.308333	0.5	11.852500
25.316667	0.5	11.829550
25.325000	0.5	11.827100
25.333333	0.5	11.829950
25.341667	0.5	11.834400
25.350000	0.5	11.843750
25.358333	0.5	11.859700
25.366667	0.5	11.879800
25.375000	0.5	11.898700
25.383333	0.5	11.920650
25.391667	0.5	11.951600
25.400000	0.5	11.974300
25.408333	0.5	12.030900
25.416667	0.5	12.044750
25.425000	0.5	12.063250
25.433333	0.5	12.078650
25.441667	0.5	12.075300
25.450000	0.5	12.084950
25.458333	0.5	12.092600
25.466667	0.5	12.114800
25.475000	0.5	12.086250
25.483333	0.5	12.070500
25.491667	0.5	12.055500
25.500000	0.5	12.028150
25.508333	0.5	12.000350
25.516667	0.5	11.976950
25.525000	0.5	11.952700
25.533333	0.5	11.917500
25.541667	0.5	11.896750
25.550000	0.5	11.865550
25.558333	0.5	11.844700
25.566667	0.5	11.824550
25.575000	0.5	11.805800
25.583333	0.5	11.794900
25.591667	0.5	11.794900
25.600000	0.5	11.798200
25.608333	0.5	11.814700
25.616667	0.5	11.837600
25.625000	0.5	11.878050
25.633333	0.5	11.926500
25.641667	0.5	11.989000
25.650000	0.5	12.056900
25.658333	0.5	12.127050
25.666667	0.5	12.200300
25.675000	0.5	12.260050
25.683333	0.5	12.320950
25.691667	0.5	12.359650
25.700000	0.5	12.374000
25.708333	0.5	12.374250
25.716667	0.5	12.356200
25.725000	0.5	12.327100
25.733333	0.5	12.272800
25.741667	0.5	12.220400
25.750000	0.5	12.158950
25.758333	0.5	12.095500
25.766667	0.5	12.034700
25.775000	0.5	11.980100
25.783333	0.5	11.931950
25.791667	0.5	11.878150
25.800000	0.5	11.850000
25.808333	0.5	11.806300
25.816667	0.5	11.777350
25.825000	0.5	11.750600
25.833333	0.5	11.729400
25.841667	0.5	11.712800
25.850000	0.5	11.731800
25.858333	0.5	11.682750
25.866667	0.5	11.675500
25.875000	0.5	11.665500
25.883333	0.5	11.662300
25.891667	0.5	11.662350
25.900000	0.5	11.671700
25.908333	0.5	11.652450
25.916667	0.5	11.661650
25.925000	0.5	11.662200
25.933333	0.5	11.670650
25.941667	0.5	11.680800
25.950000	0.5	11.695250
25.958333	0.5	11.713500
25.966667	0.5	11.730500
25.975000	0.5	11.747350
25.983333	0.5	11.780150
25.991667	0.5	11.795650
26.000000	0.5	11.805350
26.008333	0.5	11.817100
26.016667	0.5	11.821250
26.025000	0.5	11.826050
26.033333	0.5	11.817600
26.041667	0.5	11.842650
26.050000	0.5	11.783550
26.058333	0.5	11.762900
26.066667	0.5	11.756300
26.075000	0.5	11.733250
26.083333	0.5	11.724650
26.091667	0.5	11.712000
26.100000	0.5	11.706850
26.108333	0.5	11.706800
26.116667	0.5	11.713050
26.125000	0.5	11.723000
26.133333	0.5	11.729250
26.141667	0.5	11.739450
26.150000	0.5	11.788150
26.158333	0.5	11.790800
26.166667	0.5	11.767100
26.175000	0.5	11.787850
26.183333	0.5	11.774800
26.191667	0.5	11.775200
26.200000	0.5	11.769300
26.208333	0.5	11.794750
26.216667	0.5	11.757400
26.225000	0.5	11.747250
26.233333	0.5	11.736200
26.241667	0.5	11.725900
26.250000	0.5	11.719200
26.258333	0.5	11.709750
26.266667	0.5	11.700050
26.275000	0.5	11.692750
26.283333	0.5	11.684650
26.291667	0.5	11.681100
26.300000	0.5	11.677500
26.308333	0.5	11.672550
26.316667	0.5	11.676600
26.325000	0.5	11.670450
26.333333	0.5	11.669000
26.341667	0.5	11.673900
26.350000	0.5	11.671200
26.358333	0.5	11.674300
26.366667	0.5	11.679950
26.375000	0.5	11.683400
26.383333	0.5	11.685400
26.391667	0.5	11.692450
26.400000	0.5	11.697450
26.408333	0.5	11.710200
26.416667	0.5	11.719850
26.425000	0.5	11.728000
26.433333	0.5	11.738500
26.441667	0.5	11.749350
26.450000	0.5	11.762100
26.458333	0.5	11.775900
26.466667	0.5	11.791850
26.475000	0.5	11.796400
26.483333	0.5	11.811250
26.491667	0.5	11.821400
26.500000	0.5	11.837600
26.508333	0.5	11.841500
26.516667	0.5	11.849600
26.525000	0.5	11.851800
26.533333	0.5	11.855300
26.541667	0.5	11.863800
26.550000	0.5	11.872100
26.558333	0.5	11.866150
26.566667	0.5	11.867750
26.575000	0.5	11.906250
26.583333	0.5	11.893850
26.591667	0.5	11.852050
26.600000	0.5	11.842500
26.608333	0.5	11.829150
26.616667	0.5	11.812400
26.625000	0.5	11.801900
26.633333	0.5	11.772600
26.641667	0.5	11.752350
26.650000	0.5	11.734350
26.658333	0.5	11.712050
26.666667	0.5	11.691450
26.675000	0.5	11.677100
26.683333	0.5	11.662650
26.691667	0.5	11.641950
26.700000	0.5	11.628450
26.708333	0.5	11.613850
26.716667	0.5	11.605600
26.725000	0.5	11.601900
26.733333	0.5	11.592450
26.741667	0.5	11.583000
26.750000	0.5	11.581100
26.758333	0.5	11.574300
26.766667	0.5	11.571050
26.775000	0.5	11.572800
26.783333	0.5	11.570950
26.791667	0.5	11.566150
26.800000	0.5	11.574150
26.808333	0.5	11.573700
26.816667	0.5	11.576500
26.825000	0.5	11.579250
26.833333	0.5	11.584350
26.841667	0.5	11.590500
26.850000	0.5	11.594400
26.858333	0.5	11.593650
26.866667	0.5	11.600700
26.875000	0.5	11.601800
26.883333	0.5	11.600150
26.891667	0.5	11.603600
26.900000	0.5	11.608250
26.908333	0.5	11.605250
26.916667	0.5	11.604900
26.925000	0.5	11.650650
26.933333	0.5	11.633100
26.941667	0.5	11.600250
26.950000	0.5	11.594250
26.958333	0.5	11.597750
26.966667	0.5	11.595200
26.975000	0.5	11.590150
26.983333	0.5	11.620150
26.991667	0.5	11.588400
27.000000	0.5	11.590650
27.008333	0.5	11.588650
27.016667	0.5	11.593750
27.025000	0.5	11.589750
27.033333	0.5	11.592000
27.041667	0.5	11.596900
27.050000	0.5	11.594850
27.058333	0.5	11.600000
27.066667	0.5	11.599150
27.075000	0.5	11.595300
27.083333	0.5	11.597950
27.091667	0.5	11.598450
27.100000	0.5	11.592950
27.108333	0.5	11.606500
27.116667	0.5	11.594600
27.125000	0.5	11.586400
27.133333	0.5	11.590300
27.141667	0.5	11.586000
27.150000	0.5	11.581200
27.158333	0.5	11.580350
27.166667	0.5	11.576400
27.175000	0.5	11.574900
27.183333	0.5	11.570700
27.191667	0.5	11.563600
27.200000	0.5	11.558650
27.208333	0.5	11.553650
27.216667	0.5	11.558850
27.225000	0.5	11.597600
27.233333	0.5	11.540950
27.241667	0.5	11.531900
27.250000	0.5	11.530650
27.258333	0.5	11.527050
27.266667	0.5	11.527900
27.275000	0.5	11.519900
27.283333	0.5	11.560800
27.291667	0.5	11.507850
27.300000	0.5	11.508000
27.308333	0.5	11.500250
27.316667	0.5	11.497700
27.325000	0.5	11.500850
27.333333	0.5	11.497000
27.341667	0.5	11.532100
27.350000	0.5	11.491400
27.358333	0.5	11.489800
27.366667	0.5	11.489750
27.375000	0.5	11.489600
27.383333	0.5	11.488050
27.391667	0.5	11.483250
27.400000	0.5	11.487600
27.408333	0.5	11.484200
27.416667	0.5	11.487050
27.425000	0.5	11.487950
27.433333	0.5	11.495000
27.441667	0.5	11.502800
27.450000	0.5	11.542100
27.458333	0.5	11.536650
27.466667	0.5	11.559250
27.475000	0.5	11.588900
27.483333	0.5	11.620700
27.491667	0.5	11.663400
27.500000	0.5	11.749100
27.508333	0.5	11.763850
27.516667	0.5	11.863050
27.525000	0.5	11.925300
27.533333	0.5	11.970350
27.541667	0.5	12.051000
27.550000	0.5	12.163500
27.558333	0.5	12.242400
27.566667	0.5	12.302300
27.575000	0.5	12.391000
27.583333	0.5	12.462700
27.591667	0.5	12.537400
27.600000	0.5	12.616250
27.608333	0.5	12.685200
27.616667	0.5	12.750700
27.625000	0.5	12.820000
27.633333	0.5	12.898100
27.641667	0.5	12.980800
27.650000	0.5	13.086300
27.658333	0.5	13.250950
27.666667	0.5	13.411050
27.675000	0.5	13.601350
27.683333	0.5	13.859400
27.691667	0.5	14.172250
27.700000	0.5	14.563200
27.708333	0.5	14.992750
27.716667	0.5	15.487400
27.725000	0.5	16.035000
27.733333	0.5	16.617800
27.741667	0.5	17.219700
27.750000	0.5	17.816750
27.758333	0.5	18.388300
27.766667	0.5	18.910250
27.775000	0.5	19.366550
27.783333	0.5	19.725650
27.791667	0.5	19.963250
27.800000	0.5	20.096950
27.808333	0.5	20.098300
27.816667	0.5	19.983700
27.825000	0.5	19.731650
27.833333	0.5	19.380550
27.841667	0.5	18.936800
27.850000	0.5	18.420350
27.858333	0.5	17.832600
27.866667	0.5	17.223950
27.875000	0.5	16.599500
27.883333	0.5	16.018500
27.891667	0.5	15.386600
27.900000	0.5	14.828900
27.908333	0.5	14.311050
27.916667	0.5	13.851050
27.925000	0.5	13.441900
27.933333	0.5	13.085950
27.941667	0.5	12.775500
27.950000	0.5	12.523000
27.958333	0.5	12.309750
27.966667	0.5	12.133700
27.975000	0.5	11.997900
27.983333	0.5	11.883400
27.991667	0.5	11.794500
28.000000	0.5	11.744050
28.008333	0.5	11.671150
28.016667	0.5	11.630050
28.025000	0.5	11.596900
28.033333	0.5	11.579500
28.041667	0.5	11.560700
28.050000	0.5	11.550800
28.058333	0.5	11.543900
28.066667	0.5	11.543600
28.075000	0.5	11.544950
28.083333	0.5	11.546150
28.091667	0.5	11.556050
28.100000	0.5	11.565200
28.108333	0.5	11.575000
28.116667	0.5	11.590150
28.125000	0.5	11.602000
28.133333	0.5	11.618900
28.141667	0.5	11.629600
28.150000	0.5	11.646750
28.158333	0.5	11.663150
28.166667	0.5	11.677800
28.175000	0.5	11.691350
28.183333	0.5	11.704250
28.191667	0.5	11.745050
28.200000	0.5	11.714650
28.208333	0.5	11.718550
28.216667	0.5	11.708850
28.225000	0.5	11.709950
28.233333	0.5	11.699650
28.241667	0.5	11.687300
28.250000	0.5	11.672850
28.258333	0.5	11.654800
28.266667	0.5	11.639500
28.275000	0.5	11.622750
28.283333	0.5	11.606600
28.291667	0.5	11.618400
28.300000	0.5	11.568600
28.308333	0.5	11.556300
28.316667	0.5	11.538400
28.325000	0.5	11.528850
28.333333	0.5	11.515000
28.341667	0.5	11.515350
28.350000	0.5	11.491400
28.358333	0.5	11.484600
28.366667	0.5	11.476350
28.375000	0.5	11.474000
28.383333	0.5	11.466500
28.391667	0.5	11.465100
28.400000	0.5	11.463100
28.408333	0.5	11.462000
28.416667	0.5	11.529300
28.425000	0.5	11.471750
28.433333	0.5	11.478450
28.441667	0.5	11.451150
28.450000	0.5	11.453000
28.458333	0.5	11.457350
28.466667	0.5	11.462050
28.475000	0.5	11.458500
28.483333	0.5	11.490800
28.491667	0.5	11.490200
28.500000	0.5	11.489850
28.508333	0.5	11.480750
28.516667	0.5	11.486250
28.525000	0.5	11.494450
28.533333	0.5	11.544950
28.541667	0.5	11.552000
28.550000	0.5	11.548400
28.558333	0.5	11.558050
28.566667	0.5	11.568100
28.575000	0.5	11.559400
28.583333	0.5	11.590100
28.591667	0.5	11.584450
28.600000	0.5	11.591550
28.608333	0.5	11.607250
28.616667	0.5	11.608650
28.625000	0.5	11.618100
28.633333	0.5	11.620700
28.641667	0.5	11.669300
28.650000	0.5	11.625600
28.658333	0.5	11.654550
28.666667	0.5	11.628850
28.675000	0.5	11.661650
28.683333	0.5	11.647850
28.691667	0.5	11.639000
28.700000	0.5	11.637900
28.708333	0.5	11.660250
28.716667	0.5	11.662350
28.725000	0.5	11.663050
28.733333	0.5	11.668600
28.741667	0.5	11.676900
28.750000	0.5	11.680700
28.758333	0.5	11.690550
28.766667	0.5	11.702000
28.775000	0.5	11.709200
28.783333	0.5	11.722300
28.791667	0.5	11.721400
28.800000	0.5	11.730550
28.808333	0.5	11.731700
28.816667	0.5	11.740450
28.825000	0.5	11.737450
28.833333	0.5	11.734150
28.841667	0.5	11.729950
28.850000	0.5	11.718950
28.858333	0.5	11.713450
28.866667	0.5	11.704950
28.875000	0.5	11.691700
28.883333	0.5	11.685350
28.891667	0.5	11.663500
28.900000	0.5	11.634950
28.908333	0.5	11.645200
28.916667	0.5	11.620400
28.925000	0.5	11.605700
28.933333	0.5	11.590450
28.941667	0.5	11.556100
28.950000	0.5	11.546850
28.958333	0.5	11.551700
28.966667	0.5	11.541900
28.975000	0.5	11.527650
28.983333	0.5	11.514050
28.991667	0.5	11.508800
29.000000	0.5	11.504800
29.008333	0.5	11.500400
29.016667	0.5	11.496450
29.025000	0.5	11.494500
29.033333	0.5	11.493950
29.041667	0.5	11.492200
29.050000	0.5	11.490400
29.058333	0.5	11.490550
29.066667	0.5	11.491400
29.075000	0.5	11.493450
29.083333	0.5	11.489800
29.091667	0.5	11.477650
29.100000	0.5	11.488900
29.108333	0.5	11.478950
29.116667	0.5	11.464400
29.125000	0.5	11.479750
29.133333	0.5	11.468700
29.141667	0.5	11.451350
29.150000	0.5	11.440250
29.158333	0.5	11.459150
29.166667	0.5	11.448000
29.175000	0.5	11.435250
29.183333	0.5	11.429100
29.191667	0.5	11.417800
29.200000	0.5	11.413300
29.208333	0.5	11.404850
29.216667	0.5	11.405400
29.225000	0.5	11.404050
29.233333	0.5	11.389550
29.241667	0.5	11.382900
29.250000	0.5	11.373100
29.258333	0.5	11.369600
29.266667	0.5	11.387150
29.275000	0.5	11.383500
29.283333	0.5	11.377150
29.291667	0.5	11.377050
29.300000	0.5	11.372750
29.308333	0.5	11.370700
29.316667	0.5	11.369650
29.325000	0.5	11.373850
29.333333	0.5	11.368250
29.341667	0.5	11.368650
29.350000	0.5	11.370850
29.358333	0.5	11.368700
29.366667	0.5	11.372050
29.375000	0.5	11.362000
29.383333	0.5	11.373250
29.391667	0.5	11.369550
29.400000	0.5	11.370650
29.408333	0.5	11.355850
29.416667	0.5	11.358250
29.425000	0.5	11.377100
29.433333	0.5	11.362800
29.441667	0.5	11.363700
29.450000	0.5	11.391550
29.458333	0.5	11.387100
29.466667	0.5	11.388800
29.475000	0.5	11.391150
29.483333	0.5	11.394000
29.491667	0.5	11.399050
29.500000	0.5	11.405550
29.508333	0.5	11.412200
29.516667	0.5	11.409700
29.525000	0.5	11.414250
29.533333	0.5	11.418100
29.541667	0.5	11.422350
29.550000	0.5	11.424200
29.558333	0.5	11.430400
29.566667	0.5	11.426550
29.575000	0.5	11.432550
29.583333	0.5	11.432100
29.591667	0.5	11.436700
29.600000	0.5	11.435500
29.608333	0.5	11.435250
29.616667	0.5	11.429450
29.625000	0.5	11.448600
29.633333	0.5	11.439800
29.641667	0.5	11.437650
29.650000	0.5	11.424750
29.658333	0.5	11.441850
29.666667	0.5	11.435250
29.675000	0.5	11.432600
29.683333	0.5	11.425500
29.691667	0.5	11.424750
29.700000	0.5	11.424300
29.708333	0.5	11.424500
29.716667	0.5	11.418600
29.725000	0.5	11.415200
29.733333	0.5	11.414300
29.741667	0.5	11.413100
29.750000	0.5	11.409900
29.758333	0.5	11.415450
29.766667	0.5	11.419400
29.775000	0.5	11.411250
29.783333	0.5	11.411400
29.791667	0.5	11.413450
29.800000	0.5	11.416700
29.808333	0.5	11.418300
29.816667	0.5	11.429550
29.825000	0.5	11.425000
29.833333	0.5	11.435950
29.841667	0.5	11.446500
29.850000	0.5	11.442600
29.858333	0.5	11.453050
29.866667	0.5	11.483750
29.875000	0.5	11.496100
29.883333	0.5	11.498700
29.891667	0.5	11.511300
29.900000	0.5	11.551000
29.908333	0.5	11.547850
29.916667	0.5	11.563250
29.925000	0.5	11.605200
29.933333	0.5	11.601200
29.941667	0.5	11.616650
29.950000	0.5	11.628900
29.958333	0.5	11.641900
29.966667	0.5	11.656350
29.975000	0.5	11.680650
29.983333	0.5	11.666700
29.991667	0.5	11.667950
30.000000	0.5	11.679500
30.008333	0.5	11.684300
30.016667	0.5	11.662850
30.025000	0.5	11.653450
30.033333	0.5	11.646250
30.041667	0.5	11.633650
30.050000	0.5	11.613750
30.058333	0.5	11.601400
30.066667	0.5	11.610950
30.075000	0.5	11.561700
30.083333	0.5	11.548400
30.091667	0.5	11.528700
30.100000	0.5	11.510750
30.108333	0.5	11.518400
30.116667	0.5	11.480200
30.125000	0.5	11.465500
30.133333	0.5	11.447900
30.141667	0.5	11.435900
30.150000	0.5	11.426050
30.158333	0.5	11.421450
30.166667	0.5	11.411350
30.175000	0.5	11.399600
30.183333	0.5	11.396800
30.191667	0.5	11.392850
30.200000	0.5	11.396500
30.208333	0.5	11.385800
30.216667	0.5	11.383550
30.225000	0.5	11.385550
30.233333	0.5	11.385450
30.241667	0.5	11.394900
30.250000	0.5	11.393800
30.258333	0.5	11.396550
30.266667	0.5	11.400650
30.275000	0.5	11.402850
30.283333	0.5	11.411950
30.291667	0.5	11.413600
30.300000	0.5	11.420800
30.308333	0.5	11.434850
30.316667	0.5	11.435350
30.325000	0.5	11.445350
30.333333	0.5	11.445400
30.341667	0.5	11.456200
30.350000	0.5	11.457200
30.358333	0.5	11.466700
30.366667	0.5	11.474050
30.375000	0.5	11.478750
30.383333	0.5	11.474750
30.391667	0.5	11.482300
30.400000	0.5	11.482200
30.408333	0.5	11.481200
30.416667	0.5	11.519950
30.425000	0.5	11.478200
30.433333	0.5	11.476800
30.441667	0.5	11.477250
30.450000	0.5	11.465150
30.458333	0.5	11.463950
30.466667	0.5	11.462550
30.475000	0.5	11.454700
30.483333	0.5	11.449450
30.491667	0.5	11.445950
30.500000	0.5	11.459200
30.508333	0.5	11.454450
30.516667	0.5	11.436850
30.525000	0.5	11.424150
30.533333	0.5	11.422200
30.541667	0.5	11.415900
30.550000	0.5	11.413450
30.558333	0.5	11.405650
30.566667	0.5	11.405950
30.575000	0.5	11.401650
30.583333	0.5	11.429750
30.591667	0.5	11.395950
30.600000	0.5	11.388800
30.608333	0.5	11.393800
30.616667	0.5	11.394100
30.625000	0.5	11.386850
30.633333	0.5	11.389050
30.641667	0.5	11.381800
30.650000	0.5	11.414100
30.658333	0.5	11.382750
30.666667	0.5	11.383450
30.675000	0.5	11.384850
30.683333	0.5	11.381350
30.691667	0.5	11.375800
30.700000	0.5	11.371950
30.708333	0.5	11.375800
30.716667	0.5	11.369250
30.725000	0.5	11.372500
30.733333	0.5	11.395050
30.741667	0.5	11.368600
30.750000	0.5	11.367250
30.758333	0.5	11.366350
30.766667	0.5	11.362950
30.775000	0.5	11.384750
30.783333	0.5	11.363250
30.791667	0.5	11.357500
30.800000	0.5	11.371350
30.808333	0.5	11.355750
30.816667	0.5	11.359750
30.825000	0.5	11.358300
30.833333	0.5	11.355200
30.841667	0.5	11.378200
30.850000	0.5	11.378650
30.858333	0.5	11.356800
30.866667	0.5	11.363450
30.875000	0.5	11.387700
30.883333	0.5	11.369450
30.891667	0.5	11.372200
30.900000	0.5	11.375500
30.908333	0.5	11.379600
30.916667	0.5	11.387950
30.925000	0.5	11.424200
30.933333	0.5	11.396600
30.941667	0.5	11.404250
30.950000	0.5	11.409850
30.958333	0.5	11.413400
30.966667	0.5	11.422250
30.975000	0.5	11.455300
30.983333	0.5	11.452750
30.991667	0.5	11.454750
31.000000	0.5	11.447100
31.008333	0.5	11.472700
31.016667	0.5	11.463000
31.025000	0.5	11.463050
31.033333	0.5	11.485800
31.041667	0.5	11.471950
31.050000	0.5	11.503200
31.058333	0.5	11.486200
31.066667	0.5	11.489500
31.075000	0.5	11.497950
31.083333	0.5	11.491800
31.091667	0.5	11.494500
31.100000	0.5	11.502600
31.108333	0.5	11.506850
31.116667	0.5	11.529650
31.125000	0.5	11.513900
31.133333	0.5	11.514850
31.141667	0.5	11.516200
31.150000	0.5	11.519300
31.158333	0.5	11.528000
31.166667	0.5	11.533500
31.175000	0.5	11.572550
31.183333	0.5	11.548300
31.191667	0.5	11.561300
31.200000	0.5	11.577750
31.208333	0.5	11.590700
31.216667	0.5	11.618850
31.225000	0.5	11.636150
31.233333	0.5	11.665000
31.241667	0.5	11.697250
31.250000	0.5	11.735250
31.258333	0.5	11.787800
31.266667	0.5	11.846850
31.275000	0.5	11.912300
31.283333	0.5	11.992300
31.291667	0.5	12.087850
31.300000	0.5	12.197050
31.308333	0.5	12.345600
31.316667	0.5	12.470000
31.325000	0.5	12.642550
31.333333	0.5	12.837500
31.341667	0.5	13.054800
31.350000	0.5	13.305850
31.358333	0.5	13.568450
31.366667	0.5	13.892050
31.375000	0.5	14.202450
31.383333	0.5	14.569250
31.391667	0.5	14.961400
31.400000	0.5	15.380500
31.408333	0.5	15.820850
31.416667	0.5	16.301450
31.425000	0.5	16.768600
31.433333	0.5	17.268400
31.441667	0.5	17.774750
31.450000	0.5	18.283150
31.458333	0.5	18.785750
31.466667	0.5	19.271700
31.475000	0.5	19.746200
31.483333	0.5	20.196050
31.491667	0.5	20.605800
31.500000	0.5	20.976000
31.508333	0.5	21.303200
31.516667	0.5	21.581100
31.525000	0.5	21.799950
31.533333	0.5	21.953450
31.541667	0.5	22.038100
31.550000	0.5	22.061550
31.558333	0.5	22.037950
31.566667	0.5	21.931250
31.575000	0.5	21.753500
31.583333	0.5	21.526650
31.591667	0.5	21.262150
31.600000	0.5	20.931400
31.608333	0.5	20.568950
31.616667	0.5	20.174950
31.625000	0.5	19.735350
31.633333	0.5	19.287250
31.641667	0.5	18.819200
31.650000	0.5	18.345400
31.658333	0.5	17.871150
31.666667	0.5	17.414100
31.675000	0.5	16.944250
31.683333	0.5	16.491900
31.691667	0.5	16.059200
31.700000	0.5	15.644650
31.708333	0.5	15.260150
31.716667	0.5	14.894600
31.725000	0.5	14.553200
31.733333	0.5	14.246400
31.741667	0.5	13.952350
31.750000	0.5	13.691800
31.758333	0.5	13.449350
31.766667	0.5	13.238200
31.775000	0.5	13.040400
31.783333	0.5	12.866750
31.791667	0.5	12.707700
31.800000	0.5	12.571000
31.808333	0.5	12.445550
31.816667	0.5	12.335850
31.825000	0.5	12.240300
31.833333	0.5	12.142950
31.841667	0.5	12.060200
31.850000	0.5	11.989350
31.858333	0.5	11.927300
31.866667	0.5	11.868150
31.875000	0.5	11.809600
31.883333	0.5	11.763250
31.891667	0.5	11.729850
31.900000	0.5	11.686750
31.908333	0.5	11.653450
31.916667	0.5	11.624400
31.925000	0.5	11.591500
31.933333	0.5	11.565950
31.941667	0.5	11.542500
31.950000	0.5	11.520700
31.958333	0.5	11.507950
31.966667	0.5	11.485150
31.975000	0.5	11.486000
31.983333	0.5	11.471450
31.991667	0.5	11.453650
32.000000	0.5	11.439550
32.008333	0.5	11.438550
32.016667	0.5	11.425050
32.025000	0.5	11.419300
32.033333	0.5	11.411800
32.041667	0.5	11.409650
32.050000	0.5	11.462450
32.058333	0.5	11.437100
32.066667	0.5	11.419350
32.075000	0.5	11.410500
32.083333	0.5	11.410300
32.091667	0.5	11.406450
32.100000	0.5	11.392700
32.108333	0.5	11.395000
32.116667	0.5	11.411300
32.125000	0.5	11.410250
32.133333	0.5	11.392600
32.141667	0.5	11.413150
32.150000	0.5	11.413950
32.158333	0.5	11.394100
32.166667	0.5	11.426150
32.175000	0.5	11.412750
32.183333	0.5	11.399400
32.191667	0.5	11.423050
32.200000	0.5	11.403750
32.208333	0.5	11.406550
32.216667	0.5	11.403950
32.225000	0.5	11.408650
32.233333	0.5	11.404300
32.241667	0.5	11.408250
32.250000	0.5	11.432850
32.258333	0.5	11.404950
32.266667	0.5	11.401050
32.275000	0.5	11.427350
32.283333	0.5	11.417350
32.291667	0.5	11.410700
32.300000	0.5	11.404250
32.308333	0.5	11.399700
32.316667	0.5	11.395100
32.325000	0.5	11.394800
32.333333	0.5	11.387150
32.341667	0.5	11.381650
32.350000	0.5	11.375050
32.358333	0.5	11.366850
32.366667	0.5	11.360650
32.375000	0.5	11.353250
32.383333	0.5	11.351850
32.391667	0.5	11.334350
32.400000	0.5	11.344450
32.408333	0.5	11.320400
32.416667	0.5	11.316600
32.425000	0.5	11.315700
32.433333	0.5	11.311800
32.441667	0.5	11.308800
32.450000	0.5	11.306400
32.458333	0.5	11.301450
32.466667	0.5	11.301300
32.475000	0.5	11.297850
32.483333	0.5	11.302000
32.491667	0.5	11.300900
32.500000	0.5	11.302450
32.508333	0.5	11.305800
32.516667	0.5	11.304650
32.525000	0.5	11.315850
32.533333	0.5	11.303050
32.541667	0.5	11.306200
32.550000	0.5	11.310450
32.558333	0.5	11.309700
32.566667	0.5	11.316400
32.575000	0.5	11.320700
32.583333	0.5	11.316900
32.591667	0.5	11.316000
32.600000	0.5	11.342300
32.608333	0.5	11.318450
32.616667	0.5	11.318700
32.625000	0.5	11.320900
32.633333	0.5	11.322700
32.641667	0.5	11.320550
32.650000	0.5	11.318750
32.658333	0.5	11.317300
32.666667	0.5	11.319100
32.675000	0.5	11.312500
32.683333	0.5	11.315700
32.691667	0.5	11.312300
32.700000	0.5	11.305850
32.708333	0.5	11.371100
32.716667	0.5	11.302650
32.725000	0.5	11.302850
32.733333	0.5	11.302350
32.741667	0.5	11.300350
32.750000	0.5	11.293700
32.758333	0.5	11.293600
32.766667	0.5	11.292450
32.775000	0.5	11.331700
32.783333	0.5	11.286550
32.791667	0.5	11.286600
32.800000	0.5	11.320900
32.808333	0.5	11.314550
32.816667	0.5	11.303900
32.825000	0.5	11.301400
32.833333	0.5	11.302150
32.841667	0.5	11.287050
32.850000	0.5	11.292600
32.858333	0.5	11.305050
32.866667	0.5	11.291250
32.875000	0.5	11.290300
32.883333	0.5	11.310450
32.891667	0.5	11.289350
32.900000	0.5	11.295150
32.908333	0.5	11.297900
32.916667	0.5	11.299350
32.925000	0.5	11.326950
32.933333	0.5	11.303650
32.941667	0.5	11.311400
32.950000	0.5	11.310300
32.958333	0.5	11.331750
32.966667	0.5	11.318450
32.975000	0.5	11.326050
32.983333	0.5	11.328050
32.991667	0.5	11.335600
33.000000	0.5	11.336750
33.008333	0.5	11.340750
33.016667	0.5	11.348000
33.025000	0.5	11.349950
33.033333	0.5	11.360100
33.041667	0.5	11.375200
33.050000	0.5	11.364550
33.058333	0.5	11.366300
33.066667	0.5	11.372000
33.075000	0.5	11.377650
33.083333	0.5	11.376450
33.091667	0.5	11.382300
33.100000	0.5	11.384450
33.108333	0.5	11.392450
33.116667	0.5	11.395350
33.125000	0.5	11.411550
33.133333	0.5	11.400700
33.141667	0.5	11.402950
33.150000	0.5	11.406200
33.158333	0.5	11.406050
33.166667	0.5	11.406150
33.175000	0.5	11.405700
33.183333	0.5	11.410100
33.191667	0.5	11.406100
33.200000	0.5	11.415350
33.208333	0.5	11.404150
33.216667	0.5	11.403200
33.225000	0.5	11.400400
33.233333	0.5	11.442700
33.241667	0.5	11.396000
33.250000	0.5	11.396650
33.258333	0.5	11.395150
33.266667	0.5	11.397900
33.275000	0.5	11.388950
33.283333	0.5	11.381200
33.291667	0.5	11.383900
33.300000	0.5	11.383450
33.308333	0.5	11.389950
33.316667	0.5	11.383750
33.325000	0.5	11.371800
33.333333	0.5	11.371400
33.341667	0.5	11.367800
33.350000	0.5	11.362950
33.358333	0.5	11.363100
33.366667	0.5	11.359450
33.375000	0.5	11.361200
33.383333	0.5	11.361950
33.391667	0.5	11.358650
33.400000	0.5	11.363050
33.408333	0.5	11.366700
33.416667	0.5	11.365100
33.425000	0.5	11.367600
33.433333	0.5	11.438400
33.441667	0.5	11.427700
33.450000	0.5	11.419850
33.458333	0.5	11.431850
33.466667	0.5	11.447550
33.475000	0.5	11.468350
33.483333	0.5	11.489550
33.491667	0.5	11.519200
33.500000	0.5	11.552000
33.508333	0.5	11.588350
33.516667	0.5	11.629400
33.525000	0.5	11.679600
33.533333	0.5	11.729900
33.541667	0.5	11.784100
33.550000	0.5	11.824650
33.558333	0.5	11.886550
33.566667	0.5	11.949050
33.575000	0.5	12.008350
33.583333	0.5	12.069100
33.591667	0.5	12.136450
33.600000	0.5	12.189400
33.608333	0.5	12.243500
33.616667	0.5	12.303000
33.625000	0.5	12.344450
33.633333	0.5	12.382950
33.641667	0.5	12.415250
33.650000	0.5	12.442000
33.658333	0.5	12.452600
33.666667	0.5	12.468100
33.675000	0.5	12.465900
33.683333	0.5	12.450900
33.691667	0.5	12.431650
33.700000	0.5	12.411550
33.708333	0.5	12.408750
33.716667	0.5	12.359900
33.725000	0.5	12.308900
33.733333	0.5	12.267900
33.741667	0.5	12.209200
33.750000	0.5	12.150500
33.758333	0.5	12.097000
33.766667	0.5	12.050300
33.775000	0.5	11.993600
33.783333	0.5	11.943750
33.791667	0.5	11.904200
33.800000	0.5	11.856550
33.808333	0.5	11.806250
33.816667	0.5	11.768500
33.825000	0.5	11.739800
33.833333	0.5	11.731550
33.841667	0.5	11.707750
33.850000	0.5	11.668850
33.858333	0.5	11.656750
33.866667	0.5	11.675050
33.875000	0.5	11.663650
33.883333	0.5	11.688300
33.891667	0.5	11.731600
33.900000	0.5	11.822300
33.908333	0.5	11.958000
33.916667	0.5	12.086150
33.925000	0.5	12.197250
33.933333	0.5	12.315500
33.941667	0.5	12.449850
33.950000	0.5	12.605700
33.958333	0.5	12.725900
33.966667	0.5	12.871100
33.975000	0.5	12.989250
33.983333	0.5	13.107350
33.991667	0.5	13.200450
34.000000	0.5	13.277400
34.008333	0.5	13.324850
34.016667	0.5	13.313000
34.025000	0.5	13.270350
34.033333	0.5	13.211250
34.041667	0.5	13.080850
34.050000	0.5	12.939400
34.058333	0.5	12.783950
34.066667	0.5	12.612950
34.075000	0.5	12.436900
34.083333	0.5	12.244450
34.091667	0.5	12.078400
34.100000	0.5	11.950200
34.108333	0.5	11.811600
34.116667	0.5	11.716200
34.125000	0.5	11.628100
34.133333	0.5	11.559500
34.141667	0.5	11.495250
34.150000	0.5	11.452950
34.158333	0.5	11.434350
34.166667	0.5	11.403900
34.175000	0.5	11.365950
34.183333	0.5	11.357750
34.191667	0.5	11.346000
34.200000	0.5	11.323300
34.208333	0.5	11.316450
34.216667	0.5	11.306500
34.225000	0.5	11.305000
34.233333	0.5	11.327500
34.241667	0.5	11.292700
34.250000	0.5	11.300000
34.258333	0.5	11.302600
34.266667	0.5	11.292150
34.275000	0.5	11.292500
34.283333	0.5	11.287950
34.291667	0.5	11.297300
34.300000	0.5	11.283000
34.308333	0.5	11.281800
34.316667	0.5	11.281650
34.325000	0.5	11.281350
34.333333	0.5	11.283450
34.341667	0.5	11.278050
34.350000	0.5	11.277350
34.358333	0.5	11.281900
34.366667	0.5	11.278300
34.375000	0.5	11.274500
34.383333	0.5	11.271600
34.391667	0.5	11.271650
34.400000	0.5	11.263150
34.408333	0.5	11.261600
34.416667	0.5	11.263150
34.425000	0.5	11.280600
34.433333	0.5	11.262350
34.441667	0.5	11.260050
34.450000	0.5	11.259800
34.458333	0.5	11.268450
34.466667	0.5	11.263650
34.475000	0.5	11.255500
34.483333	0.5	11.255750
34.491667	0.5	11.256050
34.500000	0.5	11.259350
34.508333	0.5	11.258900
34.516667	0.5	11.248200
34.525000	0.5	11.253100
34.533333	0.5	11.249950
34.541667	0.5	11.247800
34.550000	0.5	11.249550
34.558333	0.5	11.245600
34.566667	0.5	11.249150
34.575000	0.5	11.255500
34.583333	0.5	11.241500
34.591667	0.5	11.247900
34.600000	0.5	11.247300
34.608333	0.5	11.255450
34.616667	0.5	11.252650
34.625000	0.5	11.243300
34.633333	0.5	11.244250
34.641667	0.5	11.241950
34.650000	0.5	11.250900
34.658333	0.5	11.253350
34.666667	0.5	11.253150
34.675000	0.5	11.248400
34.683333	0.5	11.255200
34.691667	0.5	11.245150
34.700000	0.5	11.244400
34.708333	0.5	11.241950
34.716667	0.5	11.243650
34.725000	0.5	11.237800
34.733333	0.5	11.243700
34.741667	0.5	11.240350
34.750000	0.5	11.244800
34.758333	0.5	11.242700
34.766667	0.5	11.243400
34.775000	0.5	11.241950
34.783333	0.5	11.248300
34.791667	0.5	11.242500
34.800000	0.5	11.239550
34.808333	0.5	11.289400
34.816667	0.5	11.263400
34.825000	0.5	11.264650
34.833333	0.5	11.259100
34.841667	0.5	11.254800
34.850000	0.5	11.267000
34.858333	0.5	11.254500
34.866667	0.5	11.256800
34.875000	0.5	11.254000
34.883333	0.5	11.256150
34.891667	0.5	11.252350
34.900000	0.5	11.253450
34.908333	0.5	11.244250
34.916667	0.5	11.246200
34.925000	0.5	11.245050
34.933333	0.5	11.249000
34.941667	0.5	11.245650
34.950000	0.5	11.248650
34.958333	0.5	11.249650
34.966667	0.5	11.247100
34.975000	0.5	11.245450
34.983333	0.5	11.248250
34.991667	0.5	11.255550
35.000000	0.5	11.251400
35.008333	0.5	11.274000
35.016667	0.5	11.252650
35.025000	0.5	11.251750
35.033333	0.5	11.251200
35.041667	0.5	11.278800
35.050000	0.5	11.275500
35.058333	0.5	11.269600
35.066667	0.5	11.272400
35.075000	0.5	11.270800
35.083333	0.5	11.268800
35.091667	0.5	11.272300
35.100000	0.5	11.270500
35.108333	0.5	11.272350
35.116667	0.5	11.270700
35.125000	0.5	11.270100
35.133333	0.5	11.271250
35.141667	0.5	11.273300
35.150000	0.5	11.273000
35.158333	0.5	11.280300
35.166667	0.5	11.280650
35.175000	0.5	11.275200
35.183333	0.5	11.278500
35.191667	0.5	11.274950
35.200000	0.5	11.269600
35.208333	0.5	11.281150
35.216667	0.5	11.281950
35.225000	0.5	11.274050
35.233333	0.5	11.276650
35.241667	0.5	11.286000
35.250000	0.5	11.277050
35.258333	0.5	11.268100
35.266667	0.5	11.274450
35.275000	0.5	11.277000
35.283333	0.5	11.282050
35.291667	0.5	11.278050
35.300000	0.5	11.283250
35.308333	0.5	11.280150
35.316667	0.5	11.289700
35.325000	0.5	11.285100
35.333333	0.5	11.283350
35.341667	0.5	11.284000
35.350000	0.5	11.287650
35.358333	0.5	11.286500
35.366667	0.5	11.283850
35.375000	0.5	11.286500
35.383333	0.5	11.288150
35.391667	0.5	11.288050
35.400000	0.5	11.288300
35.408333	0.5	11.288650
35.416667	0.5	11.292500
35.425000	0.5	11.291450
35.433333	0.5	11.288150
35.441667	0.5	11.292150
35.450000	0.5	11.288850
35.458333	0.5	11.289900
35.466667	0.5	11.289250
35.475000	0.5	11.295050
35.483333	0.5	11.297700
35.491667	0.5	11.297400
35.500000	0.5	11.298300
35.508333	0.5	11.299800
35.516667	0.5	11.300600
35.525000	0.5	11.301150
35.533333	0.5	11.303350
35.541667	0.5	11.307500
35.550000	0.5	11.306200
35.558333	0.5	11.305700
35.566667	0.5	11.305950
35.575000	0.5	11.305950
35.583333	0.5	11.307450
35.591667	0.5	11.308950
35.600000	0.5	11.316500
35.608333	0.5	11.314000
35.616667	0.5	11.318850
35.625000	0.5	11.323500
35.633333	0.5	11.323750
35.641667	0.5	11.326750
35.650000	0.5	11.329600
35.658333	0.5	11.336600
35.666667	0.5	11.336100
35.675000	0.5	11.343900
35.683333	0.5	11.344050
35.691667	0.5	11.348850
35.700000	0.5	11.348700
35.708333	0.5	11.352650
35.716667	0.5	11.356750
35.725000	0.5	11.366900
35.733333	0.5	11.363600
35.741667	0.5	11.367550
35.750000	0.5	11.370200
35.758333	0.5	11.378450
35.766667	0.5	11.377900
35.775000	0.5	11.385550
35.783333	0.5	11.390100
35.791667	0.5	11.396700
35.800000	0.5	11.397100
35.808333	0.5	11.403600
35.816667	0.5	11.409200
35.825000	0.5	11.409250
35.833333	0.5	11.415150
35.841667	0.5	11.418400
35.850000	0.5	11.423750
35.858333	0.5	11.425900
35.866667	0.5	11.425950
35.875000	0.5	11.437000
35.883333	0.5	11.435200
35.891667	0.5	11.440450
35.900000	0.5	11.442250
35.908333	0.5	11.450250
35.916667	0.5	11.451550
35.925000	0.5	11.450450
35.933333	0.5	11.451150
35.941667	0.5	11.453200
35.950000	0.5	11.461750
35.958333	0.5	11.461600
35.966667	0.5	11.461350
35.975000	0.5	11.463050
35.983333	0.5	11.457850
35.991667	0.5	11.464150
36.000000	0.5	11.470650
36.008333	0.5	11.465600
36.016667	0.5	11.458450
36.025000	0.5	11.463100
36.033333	0.5	11.463700
36.041667	0.5	11.465100
36.050000	0.5	11.464500
36.058333	0.5	11.463850
36.066667	0.5	11.464750
36.075000	0.5	11.466300
36.083333	0.5	11.466600
36.091667	0.5	11.461450
36.100000	0.5	11.464950
36.108333	0.5	11.465250
36.116667	0.5	11.460800
36.125000	0.5	11.461650
36.133333	0.5	11.460450
36.141667	0.5	11.466350
36.150000	0.5	11.455900
36.158333	0.5	11.457400
36.166667	0.5	11.452550
36.175000	0.5	11.456450
36.183333	0.5	11.449200
36.191667	0.5	11.449500
36.200000	0.5	11.442350
36.208333	0.5	11.443100
36.216667	0.5	11.444550
36.225000	0.5	11.445750
36.233333	0.5	11.443550
36.241667	0.5	11.438450
36.250000	0.5	11.438250
36.258333	0.5	11.444350
36.266667	0.5	11.439750
36.275000	0.5	11.440600
36.283333	0.5	11.433800
36.291667	0.5	11.439600
36.300000	0.5	11.437800
36.308333	0.5	11.435900
36.316667	0.5	11.437900
36.325000	0.5	11.428850
36.333333	0.5	11.434100
36.341667	0.5	11.428600
36.350000	0.5	11.421850
36.358333	0.5	11.426400
36.366667	0.5	11.424650
36.375000	0.5	11.426800
36.383333	0.5	11.420100
36.391667	0.5	11.418200
36.400000	0.5	11.417050
36.408333	0.5	11.416950
36.416667	0.5	11.417400
36.425000	0.5	11.416800
36.433333	0.5	11.419350
36.441667	0.5	11.414400
36.450000	0.5	11.411850
36.458333	0.5	11.414700
36.466667	0.5	11.410950
36.475000	0.5	11.413500
36.483333	0.5	11.410550
36.491667	0.5	11.410250
36.500000	0.5	11.411450
36.508333	0.5	11.406150
36.516667	0.5	11.411350
36.525000	0.5	11.409250
36.533333	0.5	11.408550
36.541667	0.5	11.413850
36.550000	0.5	11.405750
36.558333	0.5	11.409400
36.566667	0.5	11.408650
36.575000	0.5	11.405550
36.583333	0.5	11.409950
36.591667	0.5	11.411200
36.600000	0.5	11.407850
36.608333	0.5	11.412300
36.616667	0.5	11.410000
36.625000	0.5	11.407450
36.633333	0.5	11.408150
36.641667	0.5	11.408150
36.650000	0.5	11.409300
36.658333	0.5	11.415650
36.666667	0.5	11.406300
36.675000	0.5	11.404700
36.683333	0.5	11.408200
36.691667	0.5	11.404000
36.700000	0.5	11.409200
36.708333	0.5	11.404600
36.716667	0.5	11.408350
36.725000	0.5	11.408100
36.733333	0.5	11.406450
36.741667	0.5	11.405700
36.750000	0.5	11.405200
36.758333	0.5	11.406300
36.766667	0.5	11.409850
36.775000	0.5	11.411400
36.783333	0.5	11.418400
36.791667	0.5	11.406200
36.800000	0.5	11.408250
36.808333	0.5	11.403250
36.816667	0.5	11.407950
36.825000	0.5	11.408500
36.833333	0.5	11.404000
36.841667	0.5	11.402650
36.850000	0.5	11.404000
36.858333	0.5	11.400750
36.866667	0.5	11.404900
36.875000	0.5	11.404050
36.883333	0.5	11.406500
36.891667	0.5	11.410900
36.900000	0.5	11.404400
36.908333	0.5	11.408150
36.916667	0.5	11.410050
36.925000	0.5	11.413750
36.933333	0.5	11.408700
36.941667	0.5	11.407700
36.950000	0.5	11.408500
36.958333	0.5	11.411000
36.966667	0.5	11.405600
36.975000	0.5	11.411100
36.983333	0.5	11.406000
36.991667	0.5	11.410300
37.000000	0.5	11.410050
37.008333	0.5	11.409000
37.016667	0.5	11.413400
37.025000	0.5	11.409800
37.033333	0.5	11.414750
37.041667	0.5	11.414050
37.050000	0.5	11.418950
37.058333	0.5	11.417900
37.066667	0.5	11.419350
37.075000	0.5	11.423950
37.083333	0.5	11.421300
37.091667	0.5	11.422350
37.100000	0.5	11.421200
37.108333	0.5	11.426900
37.116667	0.5	11.424350
37.125000	0.5	11.424250
37.133333	0.5	11.426700
37.141667	0.5	11.434200
37.150000	0.5	11.429300
37.158333	0.5	11.436900
37.166667	0.5	11.435350
37.175000	0.5	11.440400
37.183333	0.5	11.443700
37.191667	0.5	11.447400
37.200000	0.5	11.448500
37.208333	0.5	11.450550
37.216667	0.5	11.456250
37.225000	0.5	11.455650
37.233333	0.5	11.458350
37.241667	0.5	11.466250
37.250000	0.5	11.470550
37.258333	0.5	11.476900
37.266667	0.5	11.481400
37.275000	0.5	11.481650
37.283333	0.5	11.489850
37.291667	0.5	11.491450
37.300000	0.5	11.495300
37.308333	0.5	11.502250
37.316667	0.5	11.511900
37.325000	0.5	11.509950
37.333333	0.5	11.518900
37.341667	0.5	11.525500
37.350000	0.5	11.527550
37.358333	0.5	11.532100
37.366667	0.5	11.538400
37.375000	0.5	11.539550
37.383333	0.5	11.548350
37.391667	0.5	11.554200
37.400000	0.5	11.555350
37.408333	0.5	11.561400
37.416667	0.5	11.565750
37.425000	0.5	11.573500
37.433333	0.5	11.578450
37.441667	0.5	11.583000
37.450000	0.5	11.587800
37.458333	0.5	11.592350
37.466667	0.5	11.597450
37.475000	0.5	11.605650
37.483333	0.5	11.607500
37.491667	0.5	11.614050
37.500000	0.5	11.622500
37.508333	0.5	11.620450
37.516667	0.5	11.621100
37.525000	0.5	11.628050
37.533333	0.5	11.632600
37.541667	0.5	11.639450
37.550000	0.5	11.639050
37.558333	0.5	11.644700
37.566667	0.5	11.647300
37.575000	0.5	11.648550
37.583333	0.5	11.652300
37.591667	0.5	11.650750
37.600000	0.5	11.656950
37.608333	0.5	11.660800
37.616667	0.5	11.661750
37.625000	0.5	11.667300
37.633333	0.5	11.665200
37.641667	0.5	11.665100
37.650000	0.5	11.665400
37.658333	0.5	11.669500
37.666667	0.5	11.670450
37.675000	0.5	11.669550
37.683333	0.5	11.670600
37.691667	0.5	11.675200
37.700000	0.5	11.674300
37.708333	0.5	11.675950
37.716667	0.5	11.670250
37.725000	0.5	11.672150
37.733333	0.5	11.671650
37.741667	0.5	11.670100
37.750000	0.5	11.668850
37.758333	0.5	11.671250
37.766667	0.5	11.669550
37.775000	0.5	11.666550
37.783333	0.5	11.666250
37.791667	0.5	11.664050
37.800000	0.5	11.660150
37.808333	0.5	11.659650
37.816667	0.5	11.660650
37.825000	0.5	11.653800
37.833333	0.5	11.657500
37.841667	0.5	11.651650
37.850000	0.5	11.643650
37.858333	0.5	11.645650
37.866667	0.5	11.636450
37.875000	0.5	11.629100
37.883333	0.5	11.631200
37.891667	0.5	11.622550
37.900000	0.5	11.611250
37.908333	0.5	11.605650
37.916667	0.5	11.603200
37.925000	0.5	11.596150
37.933333	0.5	11.588500
37.941667	0.5	11.578850
37.950000	0.5	11.574200
37.958333	0.5	11.566000
37.966667	0.5	11.560500
37.975000	0.5	11.553400
37.983333	0.5	11.546550
37.991667	0.5	11.543700
38.000000	0.5	11.537000
38.008333	0.5	11.525900
38.016667	0.5	11.522650
38.025000	0.5	11.512300
38.033333	0.5	11.505400
38.041667	0.5	11.501300
38.050000	0.5	11.500450
38.058333	0.5	11.491100
38.066667	0.5	11.484900
38.075000	0.5	11.479200
38.083333	0.5	11.473500
38.091667	0.5	11.467650
38.100000	0.5	11.464500
38.108333	0.5	11.457350
38.116667	0.5	11.456150
38.125000	0.5	11.453150
38.133333	0.5	11.440200
38.141667	0.5	11.438100
38.150000	0.5	11.433350
38.158333	0.5	11.435100
38.166667	0.5	11.432200
38.175000	0.5	11.424850
38.183333	0.5	11.421150
38.191667	0.5	11.411100
38.200000	0.5	11.412850
38.208333	0.5	11.406250
38.216667	0.5	11.402200
38.225000	0.5	11.405200
38.233333	0.5	11.397950
38.241667	0.5	11.398850
38.250000	0.5	11.399600
38.258333	0.5	11.393950
38.266667	0.5	11.394800
38.275000	0.5	11.394150
38.283333	0.5	11.392300
38.291667	0.5	11.380450
38.300000	0.5	11.387000
38.308333	0.5	11.388000
38.316667	0.5	11.384350
38.325000	0.5	11.378100
38.333333	0.5	11.380450
38.341667	0.5	11.378000
38.350000	0.5	11.379600
38.358333	0.5	11.369750
38.366667	0.5	11.368550
38.375000	0.5	11.370500
38.383333	0.5	11.369300
38.391667	0.5	11.372550
38.400000	0.5	11.370400
38.408333	0.5	11.372000
38.416667	0.5	11.367800
38.425000	0.5	11.363950
38.433333	0.5	11.362500
38.441667	0.5	11.366750
38.450000	0.5	11.365150
38.458333	0.5	11.363200
38.466667	0.5	11.360550
38.475000	0.5	11.362350
38.483333	0.5	11.364550
38.491667	0.5	11.359850
38.500000	0.5	11.363600
38.508333	0.5	11.365300
38.516667	0.5	11.358250
38.525000	0.5	11.357900
38.533333	0.5	11.358050
38.541667	0.5	11.358650
38.550000	0.5	11.357700
38.558333	0.5	11.359350
38.566667	0.5	11.357000
38.575000	0.5	11.360700
38.583333	0.5	11.359650
38.591667	0.5	11.354300
38.600000	0.5	11.363450
38.608333	0.5	11.355950
38.616667	0.5	11.362450
38.625000	0.5	11.361000
38.633333	0.5	11.363450
38.641667	0.5	11.362450
38.650000	0.5	11.363000
38.658333	0.5	11.368850
38.666667	0.5	11.357050
38.675000	0.5	11.358350
38.683333	0.5	11.352700
38.691667	0.5	11.357900
38.700000	0.5	11.356900
38.708333	0.5	11.353900
38.716667	0.5	11.360750
38.725000	0.5	11.353800
38.733333	0.5	11.359550
38.741667	0.5	11.351400
38.750000	0.5	11.352100
38.758333	0.5	11.355750
38.766667	0.5	11.351050
38.775000	0.5	11.349050
38.783333	0.5	11.352750
38.791667	0.5	11.352250
38.800000	0.5	11.349150
38.808333	0.5	11.347800
38.816667	0.5	11.350250
38.825000	0.5	11.352250
38.833333	0.5	11.346700
38.841667	0.5	11.352950
38.850000	0.5	11.343650
38.858333	0.5	11.346150
38.866667	0.5	11.346200
38.875000	0.5	11.344550
38.883333	0.5	11.346150
38.891667	0.5	11.343500
38.900000	0.5	11.337900
38.908333	0.5	11.339250
38.916667	0.5	11.345100
38.925000	0.5	11.343500
38.933333	0.5	11.340150
38.941667	0.5	11.344000
38.950000	0.5	11.334400
38.958333	0.5	11.337700
38.966667	0.5	11.335350
38.975000	0.5	11.341400
38.983333	0.5	11.339450
38.991667	0.5	11.335700
39.000000	0.5	11.337750
39.008333	0.5	11.333200
39.016667	0.5	11.333000
39.025000	0.5	11.329650
39.033333	0.5	11.335400
39.041667	0.5	11.330200
39.050000	0.5	11.330600
39.058333	0.5	11.327000
39.066667	0.5	11.326100
39.075000	0.5	11.327600
39.083333	0.5	11.322850
39.091667	0.5	11.323950
39.100000	0.5	11.329050
39.108333	0.5	11.329100
39.116667	0.5	11.327350
39.125000	0.5	11.328000
39.133333	0.5	11.323850
39.141667	0.5	11.317600
39.150000	0.5	11.322350
39.158333	0.5	11.322550
39.166667	0.5	11.318000
39.175000	0.5	11.316400
39.183333	0.5	11.323400
39.191667	0.5	11.314650
39.200000	0.5	11.317550
39.208333	0.5	11.323400
39.216667	0.5	11.319700
39.225000	0.5	11.313000
39.233333	0.5	11.314200
39.241667	0.5	11.313200
39.250000	0.5	11.313700
39.258333	0.5	11.313400
39.266667	0.5	11.313750
39.275000	0.5	11.314800
39.283333	0.5	11.311750
39.291667	0.5	11.312700
39.300000	0.5	11.313650
39.308333	0.5	11.312550
39.316667	0.5	11.310250
39.325000	0.5	11.311450
39.333333	0.5	11.307800
39.341667	0.5	11.313000
39.350000	0.5	11.309200
39.358333	0.5	11.310500
39.366667	0.5	11.301700
39.375000	0.5	11.308600
39.383333	0.5	11.304850
39.391667	0.5	11.306000
39.400000	0.5	11.304400
39.408333	0.5	11.308400
39.416667	0.5	11.307450
39.425000	0.5	11.304100
39.433333	0.5	11.303250
39.441667	0.5	11.305450
39.450000	0.5	11.300750
39.458333	0.5	11.304200
39.466667	0.5	11.303900
39.475000	0.5	11.305950
39.483333	0.5	11.303650
39.491667	0.5	11.306500
39.500000	0.5	11.305250
39.508333	0.5	11.310000
39.516667	0.5	11.307250
39.525000	0.5	11.305450
39.533333	0.5	11.304350
39.541667	0.5	11.309600
39.550000	0.5	11.304200
39.558333	0.5	11.303900
39.566667	0.5	11.307600
39.575000	0.5	11.304650
39.583333	0.5	11.306050
39.591667	0.5	11.294950
39.600000	0.5	11.301550
39.608333	0.5	11.302850
39.616667	0.5	11.299500
39.625000	0.5	11.303600
39.633333	0.5	11.299300
39.641667	0.5	11.299350
39.650000	0.5	11.295300
39.658333	0.5	11.300700
39.666667	0.5	11.295050
39.675000	0.5	11.298350
39.683333	0.5	11.295700
39.691667	0.5	11.299600
39.700000	0.5	11.301250
39.708333	0.5	11.301650
39.716667	0.5	11.300000
39.725000	0.5	11.306600
39.733333	0.5	11.294400
39.741667	0.5	11.298150
39.750000	0.5	11.296550
39.758333	0.5	11.294950
39.766667	0.5	11.296450
39.775000	0.5	11.301700
39.783333	0.5	11.295300
39.791667	0.5	11.298300
39.800000	0.5	11.301550
39.808333	0.5	11.304000
39.816667	0.5	11.301550
39.825000	0.5	11.294750
39.833333	0.5	11.312250
39.841667	0.5	11.303600
39.850000	0.5	11.300750
39.858333	0.5	11.297000
39.866667	0.5	11.300350
39.875000	0.5	11.305250
39.883333	0.5	11.302250
39.891667	0.5	11.302050
39.900000	0.5	11.303500
39.908333	0.5	11.299500
39.916667	0.5	11.304400
39.925000	0.5	11.302700
39.933333	0.5	11.300550
39.941667	0.5	11.301100
39.950000	0.5	11.300950
39.958333	0.5	11.304000
39.966667	0.5	11.305100
39.975000	0.5	11.307000
39.983333	0.5	11.306400
39.991667	0.5	11.306550
40.000000	0.5	11.310650
