# Supplementary material for: Degraded Polysaccharides from Noni (Morinda citrifolia L.) juice Mitigate Glucose Metabolism Disorders by Regulating PI3K/AKT-Nrf2-GSK3β Signaling Pathways in HepG2 Cells
Source: Foods. 2025 Aug 27;14(17):2989. doi: 10.3390/foods14172989 (PMC12427753; doi:10.3390/foods14172989)
Supplement: Supplementary file 1 [file foods-14-02989-s001.zip › The composition of monosaccharides in NJP.txt]

URL	chrom://desktop-1a4mdbt/Data/2025/20250519 - Copy.seq/499.smp/ED_1.channel/ED_1.chm
Channel	ED_1

Injection Information:
Data Vault	Data
Sequence	20250519 - Copy
Name	3
Number	14
Position	GE5
Comment	
Processing Method	Quantitative(1)
Instrument Method	PAD-9S-240706 2%D
Type	Unknown
Status	Finished
Inject Time	5/27/2025 7:38:55 PM +08:00
Volume (µl)	10.0
Dilution Factor	1.0000
Weight	1.0000

Chromatogram Data Information:
Time Min. (min)	0.000000
Time Max. (min)	40.000000
Data Points	4801
Detector	EDet1
Generating Data System	Chromeleon 7.2.10.23925
Exporting Data System	Chromeleon 7.2.10.0
Operator	Instrument Controller
Signal Quantity	
Signal Unit	nC
Signal Min.	-4.104750
Signal Max.	74.794951
Channel	ED_1
Driver Name	DC-6000
Channel Type	Evaluation
Min. Step (s)	0.5
Max. Step (s)	0.5
Average Step (s)	0.5

Signal Parameter Information:
Signal Info	

Chromatogram Data:
Time (min)	Step (s)	Value (nC)
0.000000	n.a.	0.012400
0.008333	0.5	0.058550
0.016667	0.5	0.064800
0.025000	0.5	0.063750
0.033333	0.5	0.057300
0.041667	0.5	0.048400
0.050000	0.5	0.039250
0.058333	0.5	0.033400
0.066667	0.5	0.026500
0.075000	0.5	0.022650
0.083333	0.5	0.017750
0.091667	0.5	0.013650
0.100000	0.5	0.008650
0.108333	0.5	0.003600
0.116667	0.5	0.000050
0.125000	0.5	-0.002450
0.133333	0.5	-0.006000
0.141667	0.5	-0.007900
0.150000	0.5	-0.010600
0.158333	0.5	-0.012850
0.166667	0.5	-0.014800
0.175000	0.5	-0.015300
0.183333	0.5	-0.015250
0.191667	0.5	-0.016500
0.200000	0.5	-0.016700
0.208333	0.5	-0.017300
0.216667	0.5	-0.018950
0.225000	0.5	-0.020400
0.233333	0.5	-0.021750
0.241667	0.5	-0.022650
0.250000	0.5	-0.022850
0.258333	0.5	-0.023700
0.266667	0.5	-0.026500
0.275000	0.5	-0.028700
0.283333	0.5	-0.031100
0.291667	0.5	-0.030700
0.300000	0.5	-0.031950
0.308333	0.5	-0.031950
0.316667	0.5	-0.033700
0.325000	0.5	-0.033850
0.333333	0.5	-0.036400
0.341667	0.5	-0.040950
0.350000	0.5	-0.039650
0.358333	0.5	-0.035900
0.366667	0.5	-0.033500
0.375000	0.5	-0.033950
0.383333	0.5	-0.035900
0.391667	0.5	-0.033950
0.400000	0.5	-0.037550
0.408333	0.5	-0.037050
0.416667	0.5	-0.036200
0.425000	0.5	-0.037150
0.433333	0.5	-0.037550
0.441667	0.5	-0.040000
0.450000	0.5	-0.042750
0.458333	0.5	-0.043550
0.466667	0.5	-0.045250
0.475000	0.5	-0.045450
0.483333	0.5	-0.046450
0.491667	0.5	-0.047450
0.500000	0.5	-0.050500
0.508333	0.5	-0.053100
0.516667	0.5	-0.051450
0.525000	0.5	-0.050700
0.533333	0.5	-0.048050
0.541667	0.5	-0.044150
0.550000	0.5	-0.046100
0.558333	0.5	-0.047500
0.566667	0.5	-0.050100
0.575000	0.5	-0.049750
0.583333	0.5	-0.049150
0.591667	0.5	-0.048300
0.600000	0.5	-0.049900
0.608333	0.5	-0.053450
0.616667	0.5	-0.056650
0.625000	0.5	-0.057200
0.633333	0.5	-0.057700
0.641667	0.5	-0.059200
0.650000	0.5	-0.058550
0.658333	0.5	-0.060700
0.666667	0.5	-0.064150
0.675000	0.5	-0.063650
0.683333	0.5	-0.059900
0.691667	0.5	-0.063400
0.700000	0.5	-0.066500
0.708333	0.5	-0.063900
0.716667	0.5	-0.062750
0.725000	0.5	-0.065800
0.733333	0.5	-0.067650
0.741667	0.5	-0.069800
0.750000	0.5	-0.067650
0.758333	0.5	-0.069200
0.766667	0.5	-0.071700
0.775000	0.5	-0.077500
0.783333	0.5	-0.081050
0.791667	0.5	-0.083600
0.800000	0.5	-0.082750
0.808333	0.5	-0.081800
0.816667	0.5	-0.077700
0.825000	0.5	-0.076050
0.833333	0.5	-0.073250
0.841667	0.5	-0.069650
0.850000	0.5	-0.065650
0.858333	0.5	-0.062200
0.866667	0.5	-0.062850
0.875000	0.5	-0.061950
0.883333	0.5	-0.059350
0.891667	0.5	-0.057700
0.900000	0.5	-0.058500
0.908333	0.5	-0.057550
0.916667	0.5	-0.054750
0.925000	0.5	-0.054650
0.933333	0.5	-0.054150
0.941667	0.5	-0.059250
0.950000	0.5	-0.059400
0.958333	0.5	-0.060100
0.966667	0.5	-0.058800
0.975000	0.5	-0.060400
0.983333	0.5	-0.059450
0.991667	0.5	-0.061900
1.000000	0.5	-0.062300
1.008333	0.5	-0.060350
1.016667	0.5	-0.061650
1.025000	0.5	-0.064100
1.033333	0.5	-0.065400
1.041667	0.5	-0.064150
1.050000	0.5	-0.065600
1.058333	0.5	-0.066150
1.066667	0.5	-0.066450
1.075000	0.5	-0.063100
1.083333	0.5	-0.050850
1.091667	0.5	-0.016900
1.100000	0.5	0.063200
1.108333	0.5	0.177950
1.116667	0.5	0.296450
1.125000	0.5	0.385450
1.133333	0.5	0.443150
1.141667	0.5	0.475800
1.150000	0.5	0.501200
1.158333	0.5	0.523950
1.166667	0.5	0.632050
1.175000	0.5	1.633250
1.183333	0.5	7.275600
1.191667	0.5	21.074750
1.200000	0.5	34.501251
1.208333	0.5	41.172301
1.216667	0.5	43.386251
1.225000	0.5	43.187551
1.233333	0.5	41.510101
1.241667	0.5	38.918851
1.250000	0.5	35.813351
1.258333	0.5	32.477200
1.266667	0.5	29.114250
1.275000	0.5	25.853900
1.283333	0.5	22.781400
1.291667	0.5	19.935700
1.300000	0.5	17.320350
1.308333	0.5	14.922400
1.316667	0.5	12.731100
1.325000	0.5	10.741600
1.333333	0.5	8.990200
1.341667	0.5	7.445750
1.350000	0.5	6.131400
1.358333	0.5	5.045500
1.366667	0.5	4.165500
1.375000	0.5	3.471650
1.383333	0.5	2.935500
1.391667	0.5	2.512850
1.400000	0.5	2.178000
1.408333	0.5	1.914050
1.416667	0.5	1.703700
1.425000	0.5	1.531850
1.433333	0.5	1.391400
1.441667	0.5	1.270550
1.450000	0.5	1.177300
1.458333	0.5	1.098400
1.466667	0.5	1.031750
1.475000	0.5	0.971750
1.483333	0.5	0.921450
1.491667	0.5	0.873450
1.500000	0.5	0.832350
1.508333	0.5	0.800650
1.516667	0.5	0.767500
1.525000	0.5	0.740800
1.533333	0.5	0.720100
1.541667	0.5	0.699450
1.550000	0.5	0.683850
1.558333	0.5	0.668750
1.566667	0.5	0.647200
1.575000	0.5	0.628800
1.583333	0.5	0.608900
1.591667	0.5	0.590700
1.600000	0.5	0.573200
1.608333	0.5	0.558400
1.616667	0.5	0.555500
1.625000	0.5	0.560300
1.633333	0.5	0.570450
1.641667	0.5	0.578200
1.650000	0.5	0.581950
1.658333	0.5	0.580200
1.666667	0.5	0.578150
1.675000	0.5	0.576950
1.683333	0.5	0.567800
1.691667	0.5	0.551800
1.700000	0.5	0.527500
1.708333	0.5	0.492150
1.716667	0.5	0.452400
1.725000	0.5	0.408000
1.733333	0.5	0.367000
1.741667	0.5	0.336200
1.750000	0.5	0.315050
1.758333	0.5	0.302150
1.766667	0.5	0.290200
1.775000	0.5	0.274400
1.783333	0.5	0.258750
1.791667	0.5	0.240650
1.800000	0.5	0.218300
1.808333	0.5	0.195750
1.816667	0.5	0.173800
1.825000	0.5	0.153000
1.833333	0.5	0.138150
1.841667	0.5	0.134150
1.850000	0.5	0.146100
1.858333	0.5	0.201850
1.866667	0.5	0.332750
1.875000	0.5	0.586050
1.883333	0.5	1.000700
1.891667	0.5	1.551300
1.900000	0.5	2.155700
1.908333	0.5	2.698550
1.916667	0.5	3.073100
1.925000	0.5	3.216100
1.933333	0.5	3.127350
1.941667	0.5	2.853050
1.950000	0.5	2.475300
1.958333	0.5	2.066600
1.966667	0.5	1.676300
1.975000	0.5	1.338750
1.983333	0.5	1.061250
1.991667	0.5	0.840650
2.000000	0.5	0.670750
2.008333	0.5	0.543100
2.016667	0.5	0.443750
2.025000	0.5	0.370550
2.033333	0.5	0.315950
2.041667	0.5	0.267000
2.050000	0.5	0.230300
2.058333	0.5	0.203450
2.066667	0.5	0.178500
2.075000	0.5	0.163000
2.083333	0.5	0.150900
2.091667	0.5	0.142200
2.100000	0.5	0.133700
2.108333	0.5	0.124600
2.116667	0.5	0.117150
2.125000	0.5	0.112800
2.133333	0.5	0.105650
2.141667	0.5	0.102750
2.150000	0.5	0.099050
2.158333	0.5	0.102550
2.166667	0.5	0.114950
2.175000	0.5	0.149550
2.183333	0.5	0.212850
2.191667	0.5	0.308000
2.200000	0.5	0.437900
2.208333	0.5	0.586550
2.216667	0.5	0.731000
2.225000	0.5	0.850750
2.233333	0.5	0.923150
2.241667	0.5	0.948050
2.250000	0.5	0.916900
2.258333	0.5	0.848800
2.266667	0.5	0.751200
2.275000	0.5	0.643850
2.283333	0.5	0.540550
2.291667	0.5	0.453700
2.300000	0.5	0.380550
2.308333	0.5	0.329000
2.316667	0.5	0.292650
2.325000	0.5	0.276400
2.333333	0.5	0.273050
2.341667	0.5	0.286800
2.350000	0.5	0.305550
2.358333	0.5	0.322250
2.366667	0.5	0.333750
2.375000	0.5	0.338150
2.383333	0.5	0.332500
2.391667	0.5	0.315100
2.400000	0.5	0.291800
2.408333	0.5	0.266350
2.416667	0.5	0.239750
2.425000	0.5	0.216050
2.433333	0.5	0.190750
2.441667	0.5	0.168850
2.450000	0.5	0.151350
2.458333	0.5	0.138800
2.466667	0.5	0.126950
2.475000	0.5	0.118750
2.483333	0.5	0.109750
2.491667	0.5	0.103000
2.500000	0.5	0.095700
2.508333	0.5	0.094400
2.516667	0.5	0.089450
2.525000	0.5	0.085400
2.533333	0.5	0.085400
2.541667	0.5	0.085300
2.550000	0.5	0.083600
2.558333	0.5	0.082950
2.566667	0.5	0.082250
2.575000	0.5	0.083650
2.583333	0.5	0.086200
2.591667	0.5	0.087750
2.600000	0.5	0.086350
2.608333	0.5	0.085100
2.616667	0.5	0.082500
2.625000	0.5	0.083350
2.633333	0.5	0.083500
2.641667	0.5	0.086150
2.650000	0.5	0.090100
2.658333	0.5	0.094700
2.666667	0.5	0.101000
2.675000	0.5	0.110150
2.683333	0.5	0.118650
2.691667	0.5	0.123900
2.700000	0.5	0.132050
2.708333	0.5	0.141650
2.716667	0.5	0.144700
2.725000	0.5	0.145500
2.733333	0.5	0.148900
2.741667	0.5	0.151800
2.750000	0.5	0.154300
2.758333	0.5	0.154500
2.766667	0.5	0.151950
2.775000	0.5	0.146750
2.783333	0.5	0.139800
2.791667	0.5	0.133000
2.800000	0.5	0.125450
2.808333	0.5	0.118350
2.816667	0.5	0.111650
2.825000	0.5	0.103300
2.833333	0.5	0.097800
2.841667	0.5	0.094500
2.850000	0.5	0.093750
2.858333	0.5	0.090050
2.866667	0.5	0.085100
2.875000	0.5	0.086550
2.883333	0.5	0.091100
2.891667	0.5	0.089050
2.900000	0.5	0.093150
2.908333	0.5	0.099900
2.916667	0.5	0.108300
2.925000	0.5	0.116800
2.933333	0.5	0.122400
2.941667	0.5	0.126650
2.950000	0.5	0.133050
2.958333	0.5	0.135700
2.966667	0.5	0.135550
2.975000	0.5	0.131950
2.983333	0.5	0.128150
2.991667	0.5	0.119650
3.000000	0.5	0.113950
3.008333	0.5	0.106200
3.016667	0.5	0.097750
3.025000	0.5	0.090200
3.033333	0.5	0.080200
3.041667	0.5	0.071550
3.050000	0.5	0.068250
3.058333	0.5	0.061000
3.066667	0.5	0.055850
3.075000	0.5	0.051000
3.083333	0.5	0.049500
3.091667	0.5	0.046500
3.100000	0.5	0.042150
3.108333	0.5	0.037800
3.116667	0.5	0.037950
3.125000	0.5	0.039400
3.133333	0.5	0.044500
3.141667	0.5	0.050300
3.150000	0.5	0.058400
3.158333	0.5	0.067400
3.166667	0.5	0.081700
3.175000	0.5	0.093550
3.183333	0.5	0.101600
3.191667	0.5	0.108700
3.200000	0.5	0.115350
3.208333	0.5	0.120800
3.216667	0.5	0.125100
3.225000	0.5	0.124050
3.233333	0.5	0.122500
3.241667	0.5	0.121150
3.250000	0.5	0.118550
3.258333	0.5	0.114450
3.266667	0.5	0.108200
3.275000	0.5	0.100500
3.283333	0.5	0.097300
3.291667	0.5	0.094300
3.300000	0.5	0.098250
3.308333	0.5	0.105650
3.316667	0.5	0.123850
3.325000	0.5	0.151600
3.333333	0.5	0.197950
3.341667	0.5	0.259400
3.350000	0.5	0.337550
3.358333	0.5	0.429100
3.366667	0.5	0.528100
3.375000	0.5	0.629450
3.383333	0.5	0.724200
3.391667	0.5	0.792300
3.400000	0.5	0.840550
3.408333	0.5	0.860250
3.416667	0.5	0.852150
3.425000	0.5	0.815800
3.433333	0.5	0.754650
3.441667	0.5	0.676850
3.450000	0.5	0.594300
3.458333	0.5	0.506150
3.466667	0.5	0.424350
3.475000	0.5	0.346050
3.483333	0.5	0.278200
3.491667	0.5	0.217100
3.500000	0.5	0.170150
3.508333	0.5	0.128350
3.516667	0.5	0.095650
3.525000	0.5	0.072050
3.533333	0.5	0.048850
3.541667	0.5	0.029800
3.550000	0.5	0.021150
3.558333	0.5	0.007000
3.566667	0.5	0.000000
3.575000	0.5	-0.008000
3.583333	0.5	-0.012050
3.591667	0.5	-0.016200
3.600000	0.5	-0.023000
3.608333	0.5	-0.030950
3.616667	0.5	-0.033950
3.625000	0.5	-0.037650
3.633333	0.5	-0.040000
3.641667	0.5	-0.042750
3.650000	0.5	-0.044200
3.658333	0.5	-0.049000
3.666667	0.5	-0.049050
3.675000	0.5	-0.051600
3.683333	0.5	-0.053850
3.691667	0.5	-0.051350
3.700000	0.5	-0.050750
3.708333	0.5	-0.054100
3.716667	0.5	-0.055050
3.725000	0.5	-0.057000
3.733333	0.5	-0.058900
3.741667	0.5	-0.058600
3.750000	0.5	-0.058850
3.758333	0.5	-0.059650
3.766667	0.5	-0.061700
3.775000	0.5	-0.067000
3.783333	0.5	-0.068300
3.791667	0.5	-0.070500
3.800000	0.5	-0.071650
3.808333	0.5	-0.072700
3.816667	0.5	-0.073400
3.825000	0.5	-0.076050
3.833333	0.5	-0.077400
3.841667	0.5	-0.075600
3.850000	0.5	-0.072550
3.858333	0.5	-0.069250
3.866667	0.5	-0.066500
3.875000	0.5	-0.063900
3.883333	0.5	-0.059450
3.891667	0.5	-0.056350
3.900000	0.5	-0.053000
3.908333	0.5	-0.046450
3.916667	0.5	-0.041700
3.925000	0.5	-0.035000
3.933333	0.5	-0.030400
3.941667	0.5	-0.026550
3.950000	0.5	-0.017300
3.958333	0.5	-0.005400
3.966667	0.5	0.007800
3.975000	0.5	0.027750
3.983333	0.5	0.053500
3.991667	0.5	0.086300
4.000000	0.5	0.129500
4.008333	0.5	0.186000
4.016667	0.5	0.253350
4.025000	0.5	0.332700
4.033333	0.5	0.417750
4.041667	0.5	0.506350
4.050000	0.5	0.600550
4.058333	0.5	0.685900
4.066667	0.5	0.764050
4.075000	0.5	0.829300
4.083333	0.5	0.876050
4.091667	0.5	0.905050
4.100000	0.5	0.908150
4.108333	0.5	0.893000
4.116667	0.5	0.860950
4.125000	0.5	0.814850
4.133333	0.5	0.757000
4.141667	0.5	0.693000
4.150000	0.5	0.623650
4.158333	0.5	0.552650
4.166667	0.5	0.485650
4.175000	0.5	0.420800
4.183333	0.5	0.355200
4.191667	0.5	0.297650
4.200000	0.5	0.247800
4.208333	0.5	0.199000
4.216667	0.5	0.154900
4.225000	0.5	0.115050
4.233333	0.5	0.081850
4.241667	0.5	0.053650
4.250000	0.5	0.029250
4.258333	0.5	0.008050
4.266667	0.5	-0.013450
4.275000	0.5	-0.032150
4.283333	0.5	-0.048700
4.291667	0.5	-0.060550
4.300000	0.5	-0.071850
4.308333	0.5	-0.078750
4.316667	0.5	-0.087600
4.325000	0.5	-0.093850
4.333333	0.5	-0.100100
4.341667	0.5	-0.101000
4.350000	0.5	-0.103400
4.358333	0.5	-0.109150
4.366667	0.5	-0.110150
4.375000	0.5	-0.109850
4.383333	0.5	-0.113000
4.391667	0.5	-0.116550
4.400000	0.5	-0.119250
4.408333	0.5	-0.119000
4.416667	0.5	-0.121150
4.425000	0.5	-0.122400
4.433333	0.5	-0.127800
4.441667	0.5	-0.130300
4.450000	0.5	-0.133550
4.458333	0.5	-0.135400
4.466667	0.5	-0.138650
4.475000	0.5	-0.139100
4.483333	0.5	-0.141450
4.491667	0.5	-0.143650
4.500000	0.5	-0.145500
4.508333	0.5	-0.145200
4.516667	0.5	-0.144350
4.525000	0.5	-0.146850
4.533333	0.5	-0.148550
4.541667	0.5	-0.148000
4.550000	0.5	-0.146550
4.558333	0.5	-0.149500
4.566667	0.5	-0.149900
4.575000	0.5	-0.148550
4.583333	0.5	-0.148850
4.591667	0.5	-0.148150
4.600000	0.5	-0.151350
4.608333	0.5	-0.152800
4.616667	0.5	-0.155950
4.625000	0.5	-0.155550
4.633333	0.5	-0.157150
4.641667	0.5	-0.157550
4.650000	0.5	-0.160450
4.658333	0.5	-0.160700
4.666667	0.5	-0.159250
4.675000	0.5	-0.160450
4.683333	0.5	-0.163150
4.691667	0.5	-0.164700
4.700000	0.5	-0.164100
4.708333	0.5	-0.164250
4.716667	0.5	-0.166200
4.725000	0.5	-0.167800
4.733333	0.5	-0.167650
4.741667	0.5	-0.166900
4.750000	0.5	-0.166650
4.758333	0.5	-0.166850
4.766667	0.5	-0.169550
4.775000	0.5	-0.171900
4.783333	0.5	-0.174050
4.791667	0.5	-0.175600
4.800000	0.5	-0.177450
4.808333	0.5	-0.176950
4.816667	0.5	-0.179800
4.825000	0.5	-0.179900
4.833333	0.5	-0.180100
4.841667	0.5	-0.179800
4.850000	0.5	-0.179750
4.858333	0.5	-0.181450
4.866667	0.5	-0.181450
4.875000	0.5	-0.178650
4.883333	0.5	-0.179300
4.891667	0.5	-0.181650
4.900000	0.5	-0.182100
4.908333	0.5	-0.179700
4.916667	0.5	-0.179900
4.925000	0.5	-0.179650
4.933333	0.5	-0.181950
4.941667	0.5	-0.184050
4.950000	0.5	-0.182800
4.958333	0.5	-0.184650
4.966667	0.5	-0.183350
4.975000	0.5	-0.183950
4.983333	0.5	-0.185750
4.991667	0.5	-0.185500
5.000000	0.5	-0.183450
5.008333	0.5	-0.184500
5.016667	0.5	-0.183650
5.025000	0.5	-0.185150
5.033333	0.5	-0.189150
5.041667	0.5	-0.188050
5.050000	0.5	-0.184600
5.058333	0.5	-0.188950
5.066667	0.5	-0.188050
5.075000	0.5	-0.188250
5.083333	0.5	-0.188100
5.091667	0.5	-0.188400
5.100000	0.5	-0.192500
5.108333	0.5	-0.195450
5.116667	0.5	-0.196650
5.125000	0.5	-0.199200
5.133333	0.5	-0.199850
5.141667	0.5	-0.202400
5.150000	0.5	-0.204150
5.158333	0.5	-0.206900
5.166667	0.5	-0.207100
5.175000	0.5	-0.209600
5.183333	0.5	-0.210450
5.191667	0.5	-0.210600
5.200000	0.5	-0.213850
5.208333	0.5	-0.216350
5.216667	0.5	-0.214700
5.225000	0.5	-0.219600
5.233333	0.5	-0.219250
5.241667	0.5	-0.219950
5.250000	0.5	-0.219350
5.258333	0.5	-0.222700
5.266667	0.5	-0.226800
5.275000	0.5	-0.230150
5.283333	0.5	-0.231100
5.291667	0.5	-0.233800
5.300000	0.5	-0.233700
5.308333	0.5	-0.235950
5.316667	0.5	-0.237100
5.325000	0.5	-0.239700
5.333333	0.5	-0.240850
5.341667	0.5	-0.240450
5.350000	0.5	-0.241150
5.358333	0.5	-0.241000
5.366667	0.5	-0.242550
5.375000	0.5	-0.242750
5.383333	0.5	-0.243150
5.391667	0.5	-0.246200
5.400000	0.5	-0.245800
5.408333	0.5	-0.246100
5.416667	0.5	-0.245400
5.425000	0.5	-0.247550
5.433333	0.5	-0.251750
5.441667	0.5	-0.255150
5.450000	0.5	-0.255350
5.458333	0.5	-0.256350
5.466667	0.5	-0.257700
5.475000	0.5	-0.260450
5.483333	0.5	-0.260750
5.491667	0.5	-0.264850
5.500000	0.5	-0.263450
5.508333	0.5	-0.264850
5.516667	0.5	-0.266000
5.525000	0.5	-0.265650
5.533333	0.5	-0.268150
5.541667	0.5	-0.269450
5.550000	0.5	-0.267650
5.558333	0.5	-0.271050
5.566667	0.5	-0.271550
5.575000	0.5	-0.271350
5.583333	0.5	-0.271150
5.591667	0.5	-0.272350
5.600000	0.5	-0.275700
5.608333	0.5	-0.279300
5.616667	0.5	-0.280300
5.625000	0.5	-0.282100
5.633333	0.5	-0.282350
5.641667	0.5	-0.284800
5.650000	0.5	-0.285800
5.658333	0.5	-0.287650
5.666667	0.5	-0.288050
5.675000	0.5	-0.289600
5.683333	0.5	-0.290650
5.691667	0.5	-0.287200
5.700000	0.5	-0.286750
5.708333	0.5	-0.291300
5.716667	0.5	-0.289650
5.725000	0.5	-0.293350
5.733333	0.5	-0.291350
5.741667	0.5	-0.292300
5.750000	0.5	-0.290900
5.758333	0.5	-0.291850
5.766667	0.5	-0.294150
5.775000	0.5	-0.298200
5.783333	0.5	-0.298750
5.791667	0.5	-0.301050
5.800000	0.5	-0.300400
5.808333	0.5	-0.301450
5.816667	0.5	-0.302500
5.825000	0.5	-0.305900
5.833333	0.5	-0.306650
5.841667	0.5	-0.304000
5.850000	0.5	-0.304250
5.858333	0.5	-0.302400
5.866667	0.5	-0.299550
5.875000	0.5	-0.299400
5.883333	0.5	-0.299450
5.891667	0.5	-0.300000
5.900000	0.5	-0.298400
5.908333	0.5	-0.295500
5.916667	0.5	-0.291400
5.925000	0.5	-0.289550
5.933333	0.5	-0.286850
5.941667	0.5	-0.283500
5.950000	0.5	-0.275350
5.958333	0.5	-0.267650
5.966667	0.5	-0.256450
5.975000	0.5	-0.244500
5.983333	0.5	-0.229350
5.991667	0.5	-0.212900
6.000000	0.5	-0.194900
6.008333	0.5	-0.170250
6.016667	0.5	-0.145200
6.025000	0.5	-0.120300
6.033333	0.5	-0.092150
6.041667	0.5	-0.062850
6.050000	0.5	-0.032350
6.058333	0.5	-0.004450
6.066667	0.5	0.023500
6.075000	0.5	0.052850
6.083333	0.5	0.078700
6.091667	0.5	0.102200
6.100000	0.5	0.119650
6.108333	0.5	0.133900
6.116667	0.5	0.145400
6.125000	0.5	0.152800
6.133333	0.5	0.154850
6.141667	0.5	0.154750
6.150000	0.5	0.145450
6.158333	0.5	0.133950
6.166667	0.5	0.120600
6.175000	0.5	0.102100
6.183333	0.5	0.078250
6.191667	0.5	0.054400
6.200000	0.5	0.029850
6.208333	0.5	0.000550
6.216667	0.5	-0.027350
6.225000	0.5	-0.057300
6.233333	0.5	-0.084800
6.241667	0.5	-0.111800
6.250000	0.5	-0.138700
6.258333	0.5	-0.163000
6.266667	0.5	-0.189700
6.275000	0.5	-0.213800
6.283333	0.5	-0.237750
6.291667	0.5	-0.257200
6.300000	0.5	-0.275800
6.308333	0.5	-0.291050
6.316667	0.5	-0.307050
6.325000	0.5	-0.320350
6.333333	0.5	-0.332250
6.341667	0.5	-0.338400
6.350000	0.5	-0.348100
6.358333	0.5	-0.356850
6.366667	0.5	-0.360000
6.375000	0.5	-0.363700
6.383333	0.5	-0.372500
6.391667	0.5	-0.377600
6.400000	0.5	-0.382200
6.408333	0.5	-0.384650
6.416667	0.5	-0.387300
6.425000	0.5	-0.391550
6.433333	0.5	-0.398000
6.441667	0.5	-0.399800
6.450000	0.5	-0.404300
6.458333	0.5	-0.405400
6.466667	0.5	-0.409050
6.475000	0.5	-0.409400
6.483333	0.5	-0.414300
6.491667	0.5	-0.414750
6.500000	0.5	-0.417000
6.508333	0.5	-0.416100
6.516667	0.5	-0.416600
6.525000	0.5	-0.420950
6.533333	0.5	-0.421550
6.541667	0.5	-0.418050
6.550000	0.5	-0.419750
6.558333	0.5	-0.420300
6.566667	0.5	-0.420450
6.575000	0.5	-0.417900
6.583333	0.5	-0.417600
6.591667	0.5	-0.417700
6.600000	0.5	-0.420900
6.608333	0.5	-0.420250
6.616667	0.5	-0.420800
6.625000	0.5	-0.419450
6.633333	0.5	-0.420500
6.641667	0.5	-0.419700
6.650000	0.5	-0.422700
6.658333	0.5	-0.421000
6.666667	0.5	-0.419800
6.675000	0.5	-0.421650
6.683333	0.5	-0.420700
6.691667	0.5	-0.423100
6.700000	0.5	-0.426400
6.708333	0.5	-0.426500
6.716667	0.5	-0.426850
6.725000	0.5	-0.430250
6.733333	0.5	-0.431350
6.741667	0.5	-0.430550
6.750000	0.5	-0.432450
6.758333	0.5	-0.434200
6.766667	0.5	-0.438900
6.775000	0.5	-0.439850
6.783333	0.5	-0.443600
6.791667	0.5	-0.444550
6.800000	0.5	-0.445750
6.808333	0.5	-0.445650
6.816667	0.5	-0.448000
6.825000	0.5	-0.447750
6.833333	0.5	-0.447550
6.841667	0.5	-0.447600
6.850000	0.5	-0.447000
6.858333	0.5	-0.446350
6.866667	0.5	-0.446050
6.875000	0.5	-0.444150
6.883333	0.5	-0.444300
6.891667	0.5	-0.445950
6.900000	0.5	-0.443950
6.908333	0.5	-0.443100
6.916667	0.5	-0.441650
6.925000	0.5	-0.442750
6.933333	0.5	-0.447000
6.941667	0.5	-0.446550
6.950000	0.5	-0.446950
6.958333	0.5	-0.448200
6.966667	0.5	-0.448850
6.975000	0.5	-0.449750
6.983333	0.5	-0.452750
6.991667	0.5	-0.452450
7.000000	0.5	-0.452850
7.008333	0.5	-0.456100
7.016667	0.5	-0.456100
7.025000	0.5	-0.459600
7.033333	0.5	-0.463650
7.041667	0.5	-0.462200
7.050000	0.5	-0.464550
7.058333	0.5	-0.467300
7.066667	0.5	-0.469150
7.075000	0.5	-0.469650
7.083333	0.5	-0.470900
7.091667	0.5	-0.474950
7.100000	0.5	-0.480650
7.108333	0.5	-0.483650
7.116667	0.5	-0.486000
7.125000	0.5	-0.488800
7.133333	0.5	-0.489850
7.141667	0.5	-0.492250
7.150000	0.5	-0.495350
7.158333	0.5	-0.497150
7.166667	0.5	-0.498800
7.175000	0.5	-0.502600
7.183333	0.5	-0.502250
7.191667	0.5	-0.501500
7.200000	0.5	-0.506200
7.208333	0.5	-0.506450
7.216667	0.5	-0.506300
7.225000	0.5	-0.509550
7.233333	0.5	-0.508300
7.241667	0.5	-0.508850
7.250000	0.5	-0.508700
7.258333	0.5	-0.510450
7.266667	0.5	-0.513950
7.275000	0.5	-0.515650
7.283333	0.5	-0.517750
7.291667	0.5	-0.520250
7.300000	0.5	-0.520400
7.308333	0.5	-0.520950
7.316667	0.5	-0.522300
7.325000	0.5	-0.523850
7.333333	0.5	-0.522900
7.341667	0.5	-0.523250
7.350000	0.5	-0.524250
7.358333	0.5	-0.522150
7.366667	0.5	-0.520900
7.375000	0.5	-0.522300
7.383333	0.5	-0.523850
7.391667	0.5	-0.526650
7.400000	0.5	-0.524300
7.408333	0.5	-0.526150
7.416667	0.5	-0.525350
7.425000	0.5	-0.527700
7.433333	0.5	-0.530450
7.441667	0.5	-0.533550
7.450000	0.5	-0.533650
7.458333	0.5	-0.535850
7.466667	0.5	-0.536600
7.475000	0.5	-0.539550
7.483333	0.5	-0.541500
7.491667	0.5	-0.544500
7.500000	0.5	-0.545250
7.508333	0.5	-0.543500
7.516667	0.5	-0.543550
7.525000	0.5	-0.543950
7.533333	0.5	-0.544800
7.541667	0.5	-0.544900
7.550000	0.5	-0.546700
7.558333	0.5	-0.548800
7.566667	0.5	-0.548950
7.575000	0.5	-0.549900
7.583333	0.5	-0.549900
7.591667	0.5	-0.553300
7.600000	0.5	-0.555900
7.608333	0.5	-0.558700
7.616667	0.5	-0.557850
7.625000	0.5	-0.560750
7.633333	0.5	-0.560250
7.641667	0.5	-0.562550
7.650000	0.5	-0.563750
7.658333	0.5	-0.565200
7.666667	0.5	-0.565000
7.675000	0.5	-0.565750
7.683333	0.5	-0.565150
7.691667	0.5	-0.563850
7.700000	0.5	-0.565300
7.708333	0.5	-0.566350
7.716667	0.5	-0.566450
7.725000	0.5	-0.567650
7.733333	0.5	-0.566300
7.741667	0.5	-0.565550
7.750000	0.5	-0.565350
7.758333	0.5	-0.567100
7.766667	0.5	-0.568550
7.775000	0.5	-0.571200
7.783333	0.5	-0.572500
7.791667	0.5	-0.574500
7.800000	0.5	-0.573800
7.808333	0.5	-0.575350
7.816667	0.5	-0.574850
7.825000	0.5	-0.577350
7.833333	0.5	-0.578100
7.841667	0.5	-0.575750
7.850000	0.5	-0.576600
7.858333	0.5	-0.573450
7.866667	0.5	-0.571000
7.875000	0.5	-0.573200
7.883333	0.5	-0.575600
7.891667	0.5	-0.577400
7.900000	0.5	-0.575950
7.908333	0.5	-0.576300
7.916667	0.5	-0.576750
7.925000	0.5	-0.579650
7.933333	0.5	-0.583150
7.941667	0.5	-0.585650
7.950000	0.5	-0.586850
7.958333	0.5	-0.588950
7.966667	0.5	-0.589150
7.975000	0.5	-0.592400
7.983333	0.5	-0.593850
7.991667	0.5	-0.596000
8.000000	0.5	-0.596350
8.008333	0.5	-0.593950
8.016667	0.5	-0.596000
8.025000	0.5	-0.598700
8.033333	0.5	-0.597200
8.041667	0.5	-0.594950
8.050000	0.5	-0.600300
8.058333	0.5	-0.600350
8.066667	0.5	-0.600850
8.075000	0.5	-0.601050
8.083333	0.5	-0.600300
8.091667	0.5	-0.603000
8.100000	0.5	-0.606300
8.108333	0.5	-0.605000
8.116667	0.5	-0.604600
8.125000	0.5	-0.603700
8.133333	0.5	-0.604300
8.141667	0.5	-0.605550
8.150000	0.5	-0.606850
8.158333	0.5	-0.607300
8.166667	0.5	-0.606000
8.175000	0.5	-0.604900
8.183333	0.5	-0.604650
8.191667	0.5	-0.607150
8.200000	0.5	-0.606550
8.208333	0.5	-0.603800
8.216667	0.5	-0.605500
8.225000	0.5	-0.604600
8.233333	0.5	-0.603550
8.241667	0.5	-0.601250
8.250000	0.5	-0.600000
8.258333	0.5	-0.601500
8.266667	0.5	-0.602950
8.275000	0.5	-0.602700
8.283333	0.5	-0.603300
8.291667	0.5	-0.601700
8.300000	0.5	-0.600950
8.308333	0.5	-0.599100
8.316667	0.5	-0.599300
8.325000	0.5	-0.595800
8.333333	0.5	-0.592600
8.341667	0.5	-0.592550
8.350000	0.5	-0.590600
8.358333	0.5	-0.588400
8.366667	0.5	-0.581400
8.375000	0.5	-0.581650
8.383333	0.5	-0.583200
8.391667	0.5	-0.576550
8.400000	0.5	-0.571050
8.408333	0.5	-0.566850
8.416667	0.5	-0.565250
8.425000	0.5	-0.565550
8.433333	0.5	-0.567900
8.441667	0.5	-0.566700
8.450000	0.5	-0.566450
8.458333	0.5	-0.564550
8.466667	0.5	-0.565600
8.475000	0.5	-0.565400
8.483333	0.5	-0.566750
8.491667	0.5	-0.566550
8.500000	0.5	-0.566450
8.508333	0.5	-0.566750
8.516667	0.5	-0.569150
8.525000	0.5	-0.573450
8.533333	0.5	-0.574050
8.541667	0.5	-0.573500
8.550000	0.5	-0.579600
8.558333	0.5	-0.580750
8.566667	0.5	-0.583350
8.575000	0.5	-0.584350
8.583333	0.5	-0.586300
8.591667	0.5	-0.591300
8.600000	0.5	-0.598400
8.608333	0.5	-0.599650
8.616667	0.5	-0.603000
8.625000	0.5	-0.604100
8.633333	0.5	-0.607750
8.641667	0.5	-0.609450
8.650000	0.5	-0.614350
8.658333	0.5	-0.612950
8.666667	0.5	-0.615250
8.675000	0.5	-0.616700
8.683333	0.5	-0.616450
8.691667	0.5	-0.620000
8.700000	0.5	-0.623550
8.708333	0.5	-0.619900
8.716667	0.5	-0.622650
8.725000	0.5	-0.621300
8.733333	0.5	-0.620800
8.741667	0.5	-0.617700
8.750000	0.5	-0.616750
8.758333	0.5	-0.616050
8.766667	0.5	-0.618500
8.775000	0.5	-0.615500
8.783333	0.5	-0.615400
8.791667	0.5	-0.611750
8.800000	0.5	-0.609600
8.808333	0.5	-0.604750
8.816667	0.5	-0.601950
8.825000	0.5	-0.595050
8.833333	0.5	-0.590600
8.841667	0.5	-0.585400
8.850000	0.5	-0.575150
8.858333	0.5	-0.565200
8.866667	0.5	-0.556750
8.875000	0.5	-0.543500
8.883333	0.5	-0.531700
8.891667	0.5	-0.516300
8.900000	0.5	-0.496700
8.908333	0.5	-0.475000
8.916667	0.5	-0.450750
8.925000	0.5	-0.423400
8.933333	0.5	-0.393850
8.941667	0.5	-0.352600
8.950000	0.5	-0.306400
8.958333	0.5	-0.249350
8.966667	0.5	-0.184000
8.975000	0.5	-0.104950
8.983333	0.5	-0.014550
8.991667	0.5	0.095200
9.000000	0.5	0.224050
9.008333	0.5	0.374150
9.016667	0.5	0.547850
9.025000	0.5	0.745450
9.033333	0.5	0.971350
9.041667	0.5	1.229700
9.050000	0.5	1.513100
9.058333	0.5	1.830750
9.066667	0.5	2.183400
9.075000	0.5	2.564850
9.083333	0.5	2.977350
9.091667	0.5	3.413750
9.100000	0.5	3.872000
9.108333	0.5	4.357300
9.116667	0.5	4.854900
9.125000	0.5	5.361650
9.133333	0.5	5.868700
9.141667	0.5	6.372550
9.150000	0.5	6.860650
9.158333	0.5	7.338100
9.166667	0.5	7.788450
9.175000	0.5	8.202400
9.183333	0.5	8.582900
9.191667	0.5	8.917700
9.200000	0.5	9.198700
9.208333	0.5	9.436800
9.216667	0.5	9.612900
9.225000	0.5	9.735200
9.233333	0.5	9.800400
9.241667	0.5	9.810150
9.250000	0.5	9.765500
9.258333	0.5	9.659050
9.266667	0.5	9.496300
9.275000	0.5	9.286850
9.283333	0.5	9.029900
9.291667	0.5	8.732000
9.300000	0.5	8.396850
9.308333	0.5	8.028800
9.316667	0.5	7.630650
9.325000	0.5	7.215700
9.333333	0.5	6.786150
9.341667	0.5	6.340200
9.350000	0.5	5.895300
9.358333	0.5	5.455250
9.366667	0.5	5.013250
9.375000	0.5	4.579100
9.383333	0.5	4.156400
9.391667	0.5	3.750900
9.400000	0.5	3.366900
9.408333	0.5	3.004500
9.416667	0.5	2.663700
9.425000	0.5	2.344950
9.433333	0.5	2.049250
9.441667	0.5	1.780350
9.450000	0.5	1.540550
9.458333	0.5	1.325850
9.466667	0.5	1.140650
9.475000	0.5	0.979800
9.483333	0.5	0.846900
9.491667	0.5	0.737650
9.500000	0.5	0.661800
9.508333	0.5	0.609100
9.516667	0.5	0.581000
9.525000	0.5	0.581100
9.533333	0.5	0.604650
9.541667	0.5	0.651000
9.550000	0.5	0.718950
9.558333	0.5	0.812000
9.566667	0.5	0.931400
9.575000	0.5	1.070200
9.583333	0.5	1.231950
9.591667	0.5	1.409300
9.600000	0.5	1.605700
9.608333	0.5	1.816650
9.616667	0.5	2.042850
9.625000	0.5	2.276800
9.633333	0.5	2.520450
9.641667	0.5	2.763000
9.650000	0.5	3.006750
9.658333	0.5	3.244450
9.666667	0.5	3.478200
9.675000	0.5	3.701200
9.683333	0.5	3.906750
9.691667	0.5	4.094200
9.700000	0.5	4.259850
9.708333	0.5	4.406000
9.716667	0.5	4.520450
9.725000	0.5	4.609750
9.733333	0.5	4.673700
9.741667	0.5	4.705250
9.750000	0.5	4.711050
9.758333	0.5	4.679700
9.766667	0.5	4.622750
9.775000	0.5	4.537650
9.783333	0.5	4.429550
9.791667	0.5	4.294700
9.800000	0.5	4.142900
9.808333	0.5	3.967050
9.816667	0.5	3.778150
9.825000	0.5	3.575350
9.833333	0.5	3.363500
9.841667	0.5	3.141350
9.850000	0.5	2.914900
9.858333	0.5	2.688250
9.866667	0.5	2.460000
9.875000	0.5	2.233450
9.883333	0.5	2.010350
9.891667	0.5	1.795150
9.900000	0.5	1.590850
9.908333	0.5	1.393150
9.916667	0.5	1.207950
9.925000	0.5	1.026400
9.933333	0.5	0.858500
9.941667	0.5	0.703050
9.950000	0.5	0.561350
9.958333	0.5	0.429100
9.966667	0.5	0.310400
9.975000	0.5	0.199000
9.983333	0.5	0.101100
9.991667	0.5	0.013000
10.000000	0.5	-0.064550
10.008333	0.5	-0.137000
10.016667	0.5	-0.204300
10.025000	0.5	-0.260250
10.033333	0.5	-0.306000
10.041667	0.5	-0.350000
10.050000	0.5	-0.390200
10.058333	0.5	-0.423500
10.066667	0.5	-0.450800
10.075000	0.5	-0.476850
10.083333	0.5	-0.498000
10.091667	0.5	-0.522000
10.100000	0.5	-0.540700
10.108333	0.5	-0.555950
10.116667	0.5	-0.568250
10.125000	0.5	-0.579950
10.133333	0.5	-0.589800
10.141667	0.5	-0.600600
10.150000	0.5	-0.609150
10.158333	0.5	-0.612600
10.166667	0.5	-0.619250
10.175000	0.5	-0.625600
10.183333	0.5	-0.633200
10.191667	0.5	-0.640600
10.200000	0.5	-0.642500
10.208333	0.5	-0.642350
10.216667	0.5	-0.648150
10.225000	0.5	-0.647900
10.233333	0.5	-0.648050
10.241667	0.5	-0.648100
10.250000	0.5	-0.648200
10.258333	0.5	-0.653200
10.266667	0.5	-0.654550
10.275000	0.5	-0.654150
10.283333	0.5	-0.652550
10.291667	0.5	-0.652150
10.300000	0.5	-0.651150
10.308333	0.5	-0.651400
10.316667	0.5	-0.650850
10.325000	0.5	-0.646600
10.333333	0.5	-0.647050
10.341667	0.5	-0.647500
10.350000	0.5	-0.646150
10.358333	0.5	-0.645700
10.366667	0.5	-0.644550
10.375000	0.5	-0.641300
10.383333	0.5	-0.643250
10.391667	0.5	-0.639950
10.400000	0.5	-0.638950
10.408333	0.5	-0.636300
10.416667	0.5	-0.636250
10.425000	0.5	-0.638850
10.433333	0.5	-0.640850
10.441667	0.5	-0.639850
10.450000	0.5	-0.639450
10.458333	0.5	-0.638550
10.466667	0.5	-0.638700
10.475000	0.5	-0.639550
10.483333	0.5	-0.640850
10.491667	0.5	-0.637600
10.500000	0.5	-0.637450
10.508333	0.5	-0.637850
10.516667	0.5	-0.637600
10.525000	0.5	-0.637450
10.533333	0.5	-0.636300
10.541667	0.5	-0.635500
10.550000	0.5	-0.636150
10.558333	0.5	-0.635050
10.566667	0.5	-0.632650
10.575000	0.5	-0.630750
10.583333	0.5	-0.629050
10.591667	0.5	-0.633150
10.600000	0.5	-0.633800
10.608333	0.5	-0.629700
10.616667	0.5	-0.627550
10.625000	0.5	-0.625000
10.633333	0.5	-0.623350
10.641667	0.5	-0.622400
10.650000	0.5	-0.622000
10.658333	0.5	-0.617000
10.666667	0.5	-0.614900
10.675000	0.5	-0.609750
10.683333	0.5	-0.605600
10.691667	0.5	-0.604850
10.700000	0.5	-0.603200
10.708333	0.5	-0.596350
10.716667	0.5	-0.595150
10.725000	0.5	-0.590150
10.733333	0.5	-0.584850
10.741667	0.5	-0.580850
10.750000	0.5	-0.576200
10.758333	0.5	-0.573650
10.766667	0.5	-0.571450
10.775000	0.5	-0.563550
10.783333	0.5	-0.558800
10.791667	0.5	-0.551000
10.800000	0.5	-0.545400
10.808333	0.5	-0.538400
10.816667	0.5	-0.532900
10.825000	0.5	-0.524150
10.833333	0.5	-0.516150
10.841667	0.5	-0.504800
10.850000	0.5	-0.490850
10.858333	0.5	-0.480150
10.866667	0.5	-0.473000
10.875000	0.5	-0.459150
10.883333	0.5	-0.450800
10.891667	0.5	-0.436500
10.900000	0.5	-0.423850
10.908333	0.5	-0.409400
10.916667	0.5	-0.396550
10.925000	0.5	-0.385000
10.933333	0.5	-0.373650
10.941667	0.5	-0.356650
10.950000	0.5	-0.342500
10.958333	0.5	-0.325050
10.966667	0.5	-0.310450
10.975000	0.5	-0.292900
10.983333	0.5	-0.279100
10.991667	0.5	-0.260100
11.000000	0.5	-0.241550
11.008333	0.5	-0.226450
11.016667	0.5	-0.208650
11.025000	0.5	-0.189700
11.033333	0.5	-0.173400
11.041667	0.5	-0.157550
11.050000	0.5	-0.143550
11.058333	0.5	-0.126250
11.066667	0.5	-0.111300
11.075000	0.5	-0.095200
11.083333	0.5	-0.083300
11.091667	0.5	-0.072250
11.100000	0.5	-0.062500
11.108333	0.5	-0.050800
11.116667	0.5	-0.042450
11.125000	0.5	-0.032050
11.133333	0.5	-0.025050
11.141667	0.5	-0.017900
11.150000	0.5	-0.013950
11.158333	0.5	-0.006800
11.166667	0.5	-0.002350
11.175000	0.5	-0.001600
11.183333	0.5	-0.000650
11.191667	0.5	-0.000100
11.200000	0.5	-0.000900
11.208333	0.5	-0.002800
11.216667	0.5	-0.007050
11.225000	0.5	-0.010400
11.233333	0.5	-0.014000
11.241667	0.5	-0.018950
11.250000	0.5	-0.027100
11.258333	0.5	-0.036400
11.266667	0.5	-0.046050
11.275000	0.5	-0.054700
11.283333	0.5	-0.064650
11.291667	0.5	-0.074800
11.300000	0.5	-0.085500
11.308333	0.5	-0.096650
11.316667	0.5	-0.108800
11.325000	0.5	-0.118550
11.333333	0.5	-0.128950
11.341667	0.5	-0.139900
11.350000	0.5	-0.148300
11.358333	0.5	-0.157400
11.366667	0.5	-0.169950
11.375000	0.5	-0.179100
11.383333	0.5	-0.190750
11.391667	0.5	-0.199600
11.400000	0.5	-0.208000
11.408333	0.5	-0.216700
11.416667	0.5	-0.225900
11.425000	0.5	-0.236050
11.433333	0.5	-0.246400
11.441667	0.5	-0.254850
11.450000	0.5	-0.261550
11.458333	0.5	-0.268700
11.466667	0.5	-0.274550
11.475000	0.5	-0.281050
11.483333	0.5	-0.287050
11.491667	0.5	-0.292950
11.500000	0.5	-0.293300
11.508333	0.5	-0.297800
11.516667	0.5	-0.299100
11.525000	0.5	-0.297850
11.533333	0.5	-0.301050
11.541667	0.5	-0.305350
11.550000	0.5	-0.306900
11.558333	0.5	-0.308200
11.566667	0.5	-0.307500
11.575000	0.5	-0.307500
11.583333	0.5	-0.308500
11.591667	0.5	-0.310700
11.600000	0.5	-0.312350
11.608333	0.5	-0.313400
11.616667	0.5	-0.312350
11.625000	0.5	-0.311700
11.633333	0.5	-0.309450
11.641667	0.5	-0.309800
11.650000	0.5	-0.308350
11.658333	0.5	-0.308000
11.666667	0.5	-0.302050
11.675000	0.5	-0.298950
11.683333	0.5	-0.298950
11.691667	0.5	-0.294350
11.700000	0.5	-0.288950
11.708333	0.5	-0.288400
11.716667	0.5	-0.285550
11.725000	0.5	-0.282450
11.733333	0.5	-0.276350
11.741667	0.5	-0.273350
11.750000	0.5	-0.270650
11.758333	0.5	-0.270750
11.766667	0.5	-0.266200
11.775000	0.5	-0.262700
11.783333	0.5	-0.258900
11.791667	0.5	-0.255800
11.800000	0.5	-0.251250
11.808333	0.5	-0.250300
11.816667	0.5	-0.246550
11.825000	0.5	-0.242600
11.833333	0.5	-0.236900
11.841667	0.5	-0.231350
11.850000	0.5	-0.229350
11.858333	0.5	-0.226950
11.866667	0.5	-0.221350
11.875000	0.5	-0.215950
11.883333	0.5	-0.213650
11.891667	0.5	-0.208350
11.900000	0.5	-0.202000
11.908333	0.5	-0.197450
11.916667	0.5	-0.191950
11.925000	0.5	-0.190900
11.933333	0.5	-0.184200
11.941667	0.5	-0.178400
11.950000	0.5	-0.170550
11.958333	0.5	-0.163700
11.966667	0.5	-0.155050
11.975000	0.5	-0.148650
11.983333	0.5	-0.137750
11.991667	0.5	-0.125100
12.000000	0.5	-0.114250
12.008333	0.5	-0.103150
12.016667	0.5	-0.089750
12.025000	0.5	-0.073550
12.033333	0.5	-0.055700
12.041667	0.5	-0.036950
12.050000	0.5	-0.017400
12.058333	0.5	0.007200
12.066667	0.5	0.033600
12.075000	0.5	0.063000
12.083333	0.5	0.093800
12.091667	0.5	0.125200
12.100000	0.5	0.165250
12.108333	0.5	0.207700
12.116667	0.5	0.257850
12.125000	0.5	0.312650
12.133333	0.5	0.376750
12.141667	0.5	0.445300
12.150000	0.5	0.525800
12.158333	0.5	0.616000
12.166667	0.5	0.718450
12.175000	0.5	0.832150
12.183333	0.5	0.957950
12.191667	0.5	1.100100
12.200000	0.5	1.263850
12.208333	0.5	1.438250
12.216667	0.5	1.636150
12.225000	0.5	1.854900
12.233333	0.5	2.099200
12.241667	0.5	2.365750
12.250000	0.5	2.656450
12.258333	0.5	2.970200
12.266667	0.5	3.318150
12.275000	0.5	3.692750
12.283333	0.5	4.094750
12.291667	0.5	4.524000
12.300000	0.5	4.984150
12.308333	0.5	5.466750
12.316667	0.5	5.979500
12.325000	0.5	6.516500
12.333333	0.5	7.070900
12.341667	0.5	7.649150
12.350000	0.5	8.240900
12.358333	0.5	8.840650
12.366667	0.5	9.457650
12.375000	0.5	10.073950
12.383333	0.5	10.688950
12.391667	0.5	11.300850
12.400000	0.5	11.907500
12.408333	0.5	12.497850
12.416667	0.5	13.070800
12.425000	0.5	13.613350
12.433333	0.5	14.132600
12.441667	0.5	14.618400
12.450000	0.5	15.068900
12.458333	0.5	15.476500
12.466667	0.5	15.842550
12.475000	0.5	16.157250
12.483333	0.5	16.431350
12.491667	0.5	16.656400
12.500000	0.5	16.822600
12.508333	0.5	16.942350
12.516667	0.5	17.014850
12.525000	0.5	17.030950
12.533333	0.5	16.997400
12.541667	0.5	16.914450
12.550000	0.5	16.777150
12.558333	0.5	16.601600
12.566667	0.5	16.378100
12.575000	0.5	16.114450
12.583333	0.5	15.807850
12.591667	0.5	15.456350
12.600000	0.5	15.069450
12.608333	0.5	14.650500
12.616667	0.5	14.200950
12.625000	0.5	13.728750
12.633333	0.5	13.233550
12.641667	0.5	12.716100
12.650000	0.5	12.184650
12.658333	0.5	11.642100
12.666667	0.5	11.094900
12.675000	0.5	10.545250
12.683333	0.5	9.994600
12.691667	0.5	9.444350
12.700000	0.5	8.901850
12.708333	0.5	8.362900
12.716667	0.5	7.833650
12.725000	0.5	7.322450
12.733333	0.5	6.824650
12.741667	0.5	6.347100
12.750000	0.5	5.880450
12.758333	0.5	5.430000
12.766667	0.5	5.003500
12.775000	0.5	4.601100
12.783333	0.5	4.217400
12.791667	0.5	3.860000
12.800000	0.5	3.520350
12.808333	0.5	3.202400
12.816667	0.5	2.906600
12.825000	0.5	2.634750
12.833333	0.5	2.379400
12.841667	0.5	2.146050
12.850000	0.5	1.931050
12.858333	0.5	1.729950
12.866667	0.5	1.550950
12.875000	0.5	1.386800
12.883333	0.5	1.235400
12.891667	0.5	1.101000
12.900000	0.5	0.978950
12.908333	0.5	0.869650
12.916667	0.5	0.768150
12.925000	0.5	0.675250
12.933333	0.5	0.592450
12.941667	0.5	0.520700
12.950000	0.5	0.454800
12.958333	0.5	0.398450
12.966667	0.5	0.345400
12.975000	0.5	0.299950
12.983333	0.5	0.257750
12.991667	0.5	0.224200
13.000000	0.5	0.191350
13.008333	0.5	0.163000
13.016667	0.5	0.141150
13.025000	0.5	0.120600
13.033333	0.5	0.098850
13.041667	0.5	0.081200
13.050000	0.5	0.064000
13.058333	0.5	0.052400
13.066667	0.5	0.040100
13.075000	0.5	0.030400
13.083333	0.5	0.019300
13.091667	0.5	0.008300
13.100000	0.5	-0.002500
13.108333	0.5	-0.009950
13.116667	0.5	-0.018150
13.125000	0.5	-0.023700
13.133333	0.5	-0.030950
13.141667	0.5	-0.035900
13.150000	0.5	-0.043550
13.158333	0.5	-0.045550
13.166667	0.5	-0.046650
13.175000	0.5	-0.051850
13.183333	0.5	-0.053550
13.191667	0.5	-0.052850
13.200000	0.5	-0.055900
13.208333	0.5	-0.062550
13.216667	0.5	-0.065900
13.225000	0.5	-0.066900
13.233333	0.5	-0.069300
13.241667	0.5	-0.069800
13.250000	0.5	-0.075650
13.258333	0.5	-0.079000
13.266667	0.5	-0.082550
13.275000	0.5	-0.083800
13.283333	0.5	-0.086950
13.291667	0.5	-0.088350
13.300000	0.5	-0.091450
13.308333	0.5	-0.093500
13.316667	0.5	-0.097100
13.325000	0.5	-0.097400
13.333333	0.5	-0.095950
13.341667	0.5	-0.096700
13.350000	0.5	-0.098650
13.358333	0.5	-0.099500
13.366667	0.5	-0.098600
13.375000	0.5	-0.102100
13.383333	0.5	-0.103550
13.391667	0.5	-0.104000
13.400000	0.5	-0.104200
13.408333	0.5	-0.105100
13.416667	0.5	-0.109150
13.425000	0.5	-0.114400
13.433333	0.5	-0.115050
13.441667	0.5	-0.113800
13.450000	0.5	-0.114950
13.458333	0.5	-0.115000
13.466667	0.5	-0.116900
13.475000	0.5	-0.119500
13.483333	0.5	-0.120700
13.491667	0.5	-0.119150
13.500000	0.5	-0.121150
13.508333	0.5	-0.123500
13.516667	0.5	-0.125100
13.525000	0.5	-0.125800
13.533333	0.5	-0.127200
13.541667	0.5	-0.128950
13.550000	0.5	-0.130450
13.558333	0.5	-0.129300
13.566667	0.5	-0.128850
13.575000	0.5	-0.129050
13.583333	0.5	-0.131550
13.591667	0.5	-0.135300
13.600000	0.5	-0.136450
13.608333	0.5	-0.138200
13.616667	0.5	-0.138850
13.625000	0.5	-0.139300
13.633333	0.5	-0.140700
13.641667	0.5	-0.142650
13.650000	0.5	-0.143550
13.658333	0.5	-0.142850
13.666667	0.5	-0.139850
13.675000	0.5	-0.141150
13.683333	0.5	-0.141500
13.691667	0.5	-0.138950
13.700000	0.5	-0.137900
13.708333	0.5	-0.141800
13.716667	0.5	-0.141800
13.725000	0.5	-0.140500
13.733333	0.5	-0.139700
13.741667	0.5	-0.139400
13.750000	0.5	-0.142250
13.758333	0.5	-0.145650
13.766667	0.5	-0.143350
13.775000	0.5	-0.143250
13.783333	0.5	-0.142050
13.791667	0.5	-0.142500
13.800000	0.5	-0.142350
13.808333	0.5	-0.142850
13.816667	0.5	-0.142050
13.825000	0.5	-0.141400
13.833333	0.5	-0.138550
13.841667	0.5	-0.138000
13.850000	0.5	-0.140900
13.858333	0.5	-0.139650
13.866667	0.5	-0.134300
13.875000	0.5	-0.136750
13.883333	0.5	-0.133850
13.891667	0.5	-0.132700
13.900000	0.5	-0.130150
13.908333	0.5	-0.128150
13.916667	0.5	-0.128400
13.925000	0.5	-0.129700
13.933333	0.5	-0.126300
13.941667	0.5	-0.125650
13.950000	0.5	-0.121950
13.958333	0.5	-0.120100
13.966667	0.5	-0.116300
13.975000	0.5	-0.114900
13.983333	0.5	-0.108800
13.991667	0.5	-0.106000
14.000000	0.5	-0.102200
14.008333	0.5	-0.096250
14.016667	0.5	-0.091600
14.025000	0.5	-0.086950
14.033333	0.5	-0.077200
14.041667	0.5	-0.072650
14.050000	0.5	-0.064450
14.058333	0.5	-0.055050
14.066667	0.5	-0.044000
14.075000	0.5	-0.033800
14.083333	0.5	-0.024400
14.091667	0.5	-0.015850
14.100000	0.5	-0.000900
14.108333	0.5	0.012450
14.116667	0.5	0.030000
14.125000	0.5	0.047750
14.133333	0.5	0.069800
14.141667	0.5	0.089250
14.150000	0.5	0.116050
14.158333	0.5	0.144750
14.166667	0.5	0.174200
14.175000	0.5	0.208300
14.183333	0.5	0.244300
14.191667	0.5	0.285150
14.200000	0.5	0.330700
14.208333	0.5	0.375150
14.216667	0.5	0.427550
14.225000	0.5	0.484950
14.233333	0.5	0.547400
14.241667	0.5	0.613450
14.250000	0.5	0.681750
14.258333	0.5	0.754400
14.266667	0.5	0.836400
14.275000	0.5	0.921750
14.283333	0.5	1.013850
14.291667	0.5	1.108800
14.300000	0.5	1.210200
14.308333	0.5	1.313400
14.316667	0.5	1.425650
14.325000	0.5	1.539650
14.333333	0.5	1.661050
14.341667	0.5	1.786200
14.350000	0.5	1.910900
14.358333	0.5	2.037350
14.366667	0.5	2.172250
14.375000	0.5	2.300950
14.383333	0.5	2.434650
14.391667	0.5	2.567950
14.400000	0.5	2.702300
14.408333	0.5	2.835200
14.416667	0.5	2.962750
14.425000	0.5	3.084850
14.433333	0.5	3.208200
14.441667	0.5	3.324700
14.450000	0.5	3.436750
14.458333	0.5	3.541700
14.466667	0.5	3.640350
14.475000	0.5	3.728400
14.483333	0.5	3.809900
14.491667	0.5	3.882450
14.500000	0.5	3.947750
14.508333	0.5	4.007600
14.516667	0.5	4.056000
14.525000	0.5	4.086900
14.533333	0.5	4.113200
14.541667	0.5	4.125350
14.550000	0.5	4.128550
14.558333	0.5	4.122600
14.566667	0.5	4.107050
14.575000	0.5	4.079950
14.583333	0.5	4.041200
14.591667	0.5	3.989100
14.600000	0.5	3.932000
14.608333	0.5	3.864600
14.616667	0.5	3.789550
14.625000	0.5	3.707350
14.633333	0.5	3.617350
14.641667	0.5	3.518400
14.650000	0.5	3.415300
14.658333	0.5	3.310100
14.666667	0.5	3.196650
14.675000	0.5	3.080800
14.683333	0.5	2.965300
14.691667	0.5	2.844850
14.700000	0.5	2.722250
14.708333	0.5	2.596300
14.716667	0.5	2.470350
14.725000	0.5	2.349950
14.733333	0.5	2.227850
14.741667	0.5	2.106400
14.750000	0.5	1.983900
14.758333	0.5	1.862450
14.766667	0.5	1.745600
14.775000	0.5	1.631500
14.783333	0.5	1.520500
14.791667	0.5	1.414000
14.800000	0.5	1.309550
14.808333	0.5	1.209750
14.816667	0.5	1.115300
14.825000	0.5	1.026700
14.833333	0.5	0.940100
14.841667	0.5	0.857350
14.850000	0.5	0.779200
14.858333	0.5	0.705750
14.866667	0.5	0.639000
14.875000	0.5	0.572000
14.883333	0.5	0.511550
14.891667	0.5	0.456600
14.900000	0.5	0.403300
14.908333	0.5	0.355700
14.916667	0.5	0.306800
14.925000	0.5	0.262900
14.933333	0.5	0.222650
14.941667	0.5	0.187150
14.950000	0.5	0.153700
14.958333	0.5	0.124050
14.966667	0.5	0.094700
14.975000	0.5	0.068650
14.983333	0.5	0.045050
14.991667	0.5	0.025350
15.000000	0.5	0.007000
15.008333	0.5	-0.009550
15.016667	0.5	-0.023500
15.025000	0.5	-0.039250
15.033333	0.5	-0.052000
15.041667	0.5	-0.064550
15.050000	0.5	-0.073950
15.058333	0.5	-0.081900
15.066667	0.5	-0.089850
15.075000	0.5	-0.097000
15.083333	0.5	-0.106200
15.091667	0.5	-0.113550
15.100000	0.5	-0.121050
15.108333	0.5	-0.126000
15.116667	0.5	-0.131650
15.125000	0.5	-0.134550
15.133333	0.5	-0.139500
15.141667	0.5	-0.142600
15.150000	0.5	-0.144900
15.158333	0.5	-0.145250
15.166667	0.5	-0.149250
15.175000	0.5	-0.153300
15.183333	0.5	-0.151250
15.191667	0.5	-0.149600
15.200000	0.5	-0.153450
15.208333	0.5	-0.156100
15.216667	0.5	-0.157700
15.225000	0.5	-0.156250
15.233333	0.5	-0.156700
15.241667	0.5	-0.157350
15.250000	0.5	-0.160150
15.258333	0.5	-0.161800
15.266667	0.5	-0.164300
15.275000	0.5	-0.163750
15.283333	0.5	-0.165900
15.291667	0.5	-0.164800
15.300000	0.5	-0.167300
15.308333	0.5	-0.167350
15.316667	0.5	-0.166350
15.325000	0.5	-0.166150
15.333333	0.5	-0.167000
15.341667	0.5	-0.170450
15.350000	0.5	-0.171450
15.358333	0.5	-0.168450
15.366667	0.5	-0.167950
15.375000	0.5	-0.169850
15.383333	0.5	-0.169850
15.391667	0.5	-0.167600
15.400000	0.5	-0.168050
15.408333	0.5	-0.166300
15.416667	0.5	-0.170050
15.425000	0.5	-0.170950
15.433333	0.5	-0.171800
15.441667	0.5	-0.170850
15.450000	0.5	-0.171750
15.458333	0.5	-0.170050
15.466667	0.5	-0.172350
15.475000	0.5	-0.171600
15.483333	0.5	-0.171000
15.491667	0.5	-0.170650
15.500000	0.5	-0.170000
15.508333	0.5	-0.169550
15.516667	0.5	-0.170100
15.525000	0.5	-0.170250
15.533333	0.5	-0.167300
15.541667	0.5	-0.169400
15.550000	0.5	-0.167500
15.558333	0.5	-0.166050
15.566667	0.5	-0.165200
15.575000	0.5	-0.163850
15.583333	0.5	-0.166400
15.591667	0.5	-0.167050
15.600000	0.5	-0.168000
15.608333	0.5	-0.168200
15.616667	0.5	-0.168550
15.625000	0.5	-0.167800
15.633333	0.5	-0.169250
15.641667	0.5	-0.168500
15.650000	0.5	-0.166450
15.658333	0.5	-0.165750
15.666667	0.5	-0.165450
15.675000	0.5	-0.166650
15.683333	0.5	-0.166450
15.691667	0.5	-0.164400
15.700000	0.5	-0.163400
15.708333	0.5	-0.164950
15.716667	0.5	-0.164200
15.725000	0.5	-0.162150
15.733333	0.5	-0.160700
15.741667	0.5	-0.160700
15.750000	0.5	-0.163500
15.758333	0.5	-0.164300
15.766667	0.5	-0.164750
15.775000	0.5	-0.165050
15.783333	0.5	-0.163900
15.791667	0.5	-0.163800
15.800000	0.5	-0.165050
15.808333	0.5	-0.164450
15.816667	0.5	-0.161300
15.825000	0.5	-0.162500
15.833333	0.5	-0.163400
15.841667	0.5	-0.165450
15.850000	0.5	-0.168550
15.858333	0.5	-0.165750
15.866667	0.5	-0.163300
15.875000	0.5	-0.164650
15.883333	0.5	-0.163300
15.891667	0.5	-0.161000
15.900000	0.5	-0.160500
15.908333	0.5	-0.159600
15.916667	0.5	-0.162200
15.925000	0.5	-0.164150
15.933333	0.5	-0.163250
15.941667	0.5	-0.163650
15.950000	0.5	-0.162200
15.958333	0.5	-0.163100
15.966667	0.5	-0.163050
15.975000	0.5	-0.164000
15.983333	0.5	-0.160550
15.991667	0.5	-0.162450
16.000000	0.5	-0.162900
16.008333	0.5	-0.160600
16.016667	0.5	-0.162800
16.025000	0.5	-0.163800
16.033333	0.5	-0.160350
16.041667	0.5	-0.163050
16.050000	0.5	-0.160200
16.058333	0.5	-0.159950
16.066667	0.5	-0.157350
16.075000	0.5	-0.157450
16.083333	0.5	-0.159800
16.091667	0.5	-0.162050
16.100000	0.5	-0.162050
16.108333	0.5	-0.163200
16.116667	0.5	-0.162950
16.125000	0.5	-0.163150
16.133333	0.5	-0.162550
16.141667	0.5	-0.163400
16.150000	0.5	-0.159500
16.158333	0.5	-0.160350
16.166667	0.5	-0.161200
16.175000	0.5	-0.159300
16.183333	0.5	-0.157650
16.191667	0.5	-0.157850
16.200000	0.5	-0.156850
16.208333	0.5	-0.158700
16.216667	0.5	-0.156150
16.225000	0.5	-0.155700
16.233333	0.5	-0.153200
16.241667	0.5	-0.154700
16.250000	0.5	-0.156150
16.258333	0.5	-0.158150
16.266667	0.5	-0.156300
16.275000	0.5	-0.157300
16.283333	0.5	-0.156000
16.291667	0.5	-0.156600
16.300000	0.5	-0.157000
16.308333	0.5	-0.158050
16.316667	0.5	-0.156400
16.325000	0.5	-0.155600
16.333333	0.5	-0.154100
16.341667	0.5	-0.152750
16.350000	0.5	-0.153500
16.358333	0.5	-0.153450
16.366667	0.5	-0.152250
16.375000	0.5	-0.153550
16.383333	0.5	-0.152850
16.391667	0.5	-0.151400
16.400000	0.5	-0.150650
16.408333	0.5	-0.151950
16.416667	0.5	-0.153800
16.425000	0.5	-0.156000
16.433333	0.5	-0.154750
16.441667	0.5	-0.156550
16.450000	0.5	-0.154850
16.458333	0.5	-0.155550
16.466667	0.5	-0.156250
16.475000	0.5	-0.157600
16.483333	0.5	-0.157400
16.491667	0.5	-0.155900
16.500000	0.5	-0.152300
16.508333	0.5	-0.148000
16.516667	0.5	-0.148350
16.525000	0.5	-0.151300
16.533333	0.5	-0.148200
16.541667	0.5	-0.150550
16.550000	0.5	-0.148600
16.558333	0.5	-0.148050
16.566667	0.5	-0.146750
16.575000	0.5	-0.147850
16.583333	0.5	-0.149950
16.591667	0.5	-0.152200
16.600000	0.5	-0.151650
16.608333	0.5	-0.153300
16.616667	0.5	-0.151150
16.625000	0.5	-0.152050
16.633333	0.5	-0.151250
16.641667	0.5	-0.152200
16.650000	0.5	-0.150850
16.658333	0.5	-0.150150
16.666667	0.5	-0.151000
16.675000	0.5	-0.148300
16.683333	0.5	-0.143750
16.691667	0.5	-0.144550
16.700000	0.5	-0.145100
16.708333	0.5	-0.145400
16.716667	0.5	-0.143150
16.725000	0.5	-0.142200
16.733333	0.5	-0.139150
16.741667	0.5	-0.140150
16.750000	0.5	-0.141450
16.758333	0.5	-0.143000
16.766667	0.5	-0.142500
16.775000	0.5	-0.143000
16.783333	0.5	-0.142300
16.791667	0.5	-0.142750
16.800000	0.5	-0.142000
16.808333	0.5	-0.142850
16.816667	0.5	-0.139800
16.825000	0.5	-0.136750
16.833333	0.5	-0.138000
16.841667	0.5	-0.138200
16.850000	0.5	-0.135800
16.858333	0.5	-0.133850
16.866667	0.5	-0.134200
16.875000	0.5	-0.133900
16.883333	0.5	-0.132600
16.891667	0.5	-0.130600
16.900000	0.5	-0.129300
16.908333	0.5	-0.130050
16.916667	0.5	-0.132250
16.925000	0.5	-0.131200
16.933333	0.5	-0.128650
16.941667	0.5	-0.128400
16.950000	0.5	-0.126950
16.958333	0.5	-0.125750
16.966667	0.5	-0.125250
16.975000	0.5	-0.125900
16.983333	0.5	-0.123150
16.991667	0.5	-0.119200
17.000000	0.5	-0.117250
17.008333	0.5	-0.114450
17.016667	0.5	-0.111700
17.025000	0.5	-0.109400
17.033333	0.5	-0.106300
17.041667	0.5	-0.104500
17.050000	0.5	-0.099700
17.058333	0.5	-0.095300
17.066667	0.5	-0.091600
17.075000	0.5	-0.087600
17.083333	0.5	-0.085500
17.091667	0.5	-0.081500
17.100000	0.5	-0.077050
17.108333	0.5	-0.071050
17.116667	0.5	-0.064750
17.125000	0.5	-0.056600
17.133333	0.5	-0.049750
17.141667	0.5	-0.041150
17.150000	0.5	-0.030000
17.158333	0.5	-0.018750
17.166667	0.5	-0.009400
17.175000	0.5	0.003200
17.183333	0.5	0.019700
17.191667	0.5	0.034650
17.200000	0.5	0.047500
17.208333	0.5	0.063550
17.216667	0.5	0.081950
17.225000	0.5	0.102600
17.233333	0.5	0.123450
17.241667	0.5	0.142750
17.250000	0.5	0.161350
17.258333	0.5	0.184300
17.266667	0.5	0.208350
17.275000	0.5	0.234750
17.283333	0.5	0.260700
17.291667	0.5	0.289150
17.300000	0.5	0.316600
17.308333	0.5	0.346900
17.316667	0.5	0.380200
17.325000	0.5	0.412050
17.333333	0.5	0.441550
17.341667	0.5	0.470900
17.350000	0.5	0.506650
17.358333	0.5	0.543250
17.366667	0.5	0.573700
17.375000	0.5	0.608800
17.383333	0.5	0.642050
17.391667	0.5	0.678400
17.400000	0.5	0.712550
17.408333	0.5	0.743850
17.416667	0.5	0.771800
17.425000	0.5	0.804650
17.433333	0.5	0.834850
17.441667	0.5	0.865300
17.450000	0.5	0.892750
17.458333	0.5	0.920350
17.466667	0.5	0.942000
17.475000	0.5	0.965900
17.483333	0.5	0.988100
17.491667	0.5	1.008350
17.500000	0.5	1.026550
17.508333	0.5	1.039750
17.516667	0.5	1.050500
17.525000	0.5	1.063850
17.533333	0.5	1.070500
17.541667	0.5	1.075900
17.550000	0.5	1.079950
17.558333	0.5	1.083900
17.566667	0.5	1.082500
17.575000	0.5	1.078650
17.583333	0.5	1.067450
17.591667	0.5	1.060200
17.600000	0.5	1.047950
17.608333	0.5	1.036000
17.616667	0.5	1.020000
17.625000	0.5	1.004200
17.633333	0.5	0.982850
17.641667	0.5	0.964000
17.650000	0.5	0.942850
17.658333	0.5	0.917050
17.666667	0.5	0.891500
17.675000	0.5	0.863650
17.683333	0.5	0.836500
17.691667	0.5	0.809650
17.700000	0.5	0.778450
17.708333	0.5	0.746200
17.716667	0.5	0.717000
17.725000	0.5	0.686350
17.733333	0.5	0.656450
17.741667	0.5	0.623150
17.750000	0.5	0.587050
17.758333	0.5	0.556250
17.766667	0.5	0.523550
17.775000	0.5	0.493700
17.783333	0.5	0.461300
17.791667	0.5	0.431200
17.800000	0.5	0.397700
17.808333	0.5	0.368400
17.816667	0.5	0.341000
17.825000	0.5	0.313750
17.833333	0.5	0.286650
17.841667	0.5	0.257250
17.850000	0.5	0.231300
17.858333	0.5	0.210800
17.866667	0.5	0.184800
17.875000	0.5	0.162500
17.883333	0.5	0.141850
17.891667	0.5	0.122450
17.900000	0.5	0.104700
17.908333	0.5	0.083850
17.916667	0.5	0.063000
17.925000	0.5	0.046700
17.933333	0.5	0.029400
17.941667	0.5	0.015200
17.950000	0.5	0.000500
17.958333	0.5	-0.011200
17.966667	0.5	-0.025200
17.975000	0.5	-0.034050
17.983333	0.5	-0.044500
17.991667	0.5	-0.055650
18.000000	0.5	-0.062200
18.008333	0.5	-0.070250
18.016667	0.5	-0.081200
18.025000	0.5	-0.085300
18.033333	0.5	-0.091500
18.041667	0.5	-0.096450
18.050000	0.5	-0.100150
18.058333	0.5	-0.101800
18.066667	0.5	-0.104550
18.075000	0.5	-0.108500
18.083333	0.5	-0.114200
18.091667	0.5	-0.116100
18.100000	0.5	-0.119050
18.108333	0.5	-0.120400
18.116667	0.5	-0.121000
18.125000	0.5	-0.120850
18.133333	0.5	-0.122050
18.141667	0.5	-0.118850
18.150000	0.5	-0.116950
18.158333	0.5	-0.118500
18.166667	0.5	-0.114750
18.175000	0.5	-0.109400
18.183333	0.5	-0.107450
18.191667	0.5	-0.104200
18.200000	0.5	-0.100800
18.208333	0.5	-0.097600
18.216667	0.5	-0.091850
18.225000	0.5	-0.085400
18.233333	0.5	-0.078950
18.241667	0.5	-0.073200
18.250000	0.5	-0.069300
18.258333	0.5	-0.062900
18.266667	0.5	-0.055300
18.275000	0.5	-0.046550
18.283333	0.5	-0.036750
18.291667	0.5	-0.026600
18.300000	0.5	-0.016350
18.308333	0.5	-0.003650
18.316667	0.5	0.012000
18.325000	0.5	0.027100
18.333333	0.5	0.042850
18.341667	0.5	0.062250
18.350000	0.5	0.081350
18.358333	0.5	0.102100
18.366667	0.5	0.122450
18.375000	0.5	0.144000
18.383333	0.5	0.169400
18.391667	0.5	0.195150
18.400000	0.5	0.223600
18.408333	0.5	0.250400
18.416667	0.5	0.279550
18.425000	0.5	0.310850
18.433333	0.5	0.345800
18.441667	0.5	0.379850
18.450000	0.5	0.419100
18.458333	0.5	0.457350
18.466667	0.5	0.498100
18.475000	0.5	0.538650
18.483333	0.5	0.584600
18.491667	0.5	0.633600
18.500000	0.5	0.683350
18.508333	0.5	0.732950
18.516667	0.5	0.781450
18.525000	0.5	0.833450
18.533333	0.5	0.885550
18.541667	0.5	0.937950
18.550000	0.5	0.993000
18.558333	0.5	1.047600
18.566667	0.5	1.104000
18.575000	0.5	1.156600
18.583333	0.5	1.209500
18.591667	0.5	1.263900
18.600000	0.5	1.320000
18.608333	0.5	1.372500
18.616667	0.5	1.427650
18.625000	0.5	1.477650
18.633333	0.5	1.529150
18.641667	0.5	1.576700
18.650000	0.5	1.625850
18.658333	0.5	1.672150
18.666667	0.5	1.716500
18.675000	0.5	1.760850
18.683333	0.5	1.800900
18.691667	0.5	1.836150
18.700000	0.5	1.869650
18.708333	0.5	1.898300
18.716667	0.5	1.930000
18.725000	0.5	1.954350
18.733333	0.5	1.976750
18.741667	0.5	1.994200
18.750000	0.5	2.007100
18.758333	0.5	2.015700
18.766667	0.5	2.023450
18.775000	0.5	2.026000
18.783333	0.5	2.027950
18.791667	0.5	2.022750
18.800000	0.5	2.015750
18.808333	0.5	2.005100
18.816667	0.5	1.994850
18.825000	0.5	1.977400
18.833333	0.5	1.953950
18.841667	0.5	1.931800
18.850000	0.5	1.909750
18.858333	0.5	1.880900
18.866667	0.5	1.846450
18.875000	0.5	1.811200
18.883333	0.5	1.777400
18.891667	0.5	1.738350
18.900000	0.5	1.699750
18.908333	0.5	1.654600
18.916667	0.5	1.610300
18.925000	0.5	1.562350
18.933333	0.5	1.515100
18.941667	0.5	1.465600
18.950000	0.5	1.416950
18.958333	0.5	1.365200
18.966667	0.5	1.314150
18.975000	0.5	1.260000
18.983333	0.5	1.209700
18.991667	0.5	1.161550
19.000000	0.5	1.110050
19.008333	0.5	1.058500
19.016667	0.5	1.009450
19.025000	0.5	0.961200
19.033333	0.5	0.907950
19.041667	0.5	0.860750
19.050000	0.5	0.812400
19.058333	0.5	0.766700
19.066667	0.5	0.721450
19.075000	0.5	0.673700
19.083333	0.5	0.628350
19.091667	0.5	0.583550
19.100000	0.5	0.542550
19.108333	0.5	0.501400
19.116667	0.5	0.462900
19.125000	0.5	0.424850
19.133333	0.5	0.388000
19.141667	0.5	0.352800
19.150000	0.5	0.320300
19.158333	0.5	0.289150
19.166667	0.5	0.257750
19.175000	0.5	0.229700
19.183333	0.5	0.201950
19.191667	0.5	0.176950
19.200000	0.5	0.150200
19.208333	0.5	0.127500
19.216667	0.5	0.106500
19.225000	0.5	0.087500
19.233333	0.5	0.067150
19.241667	0.5	0.046550
19.250000	0.5	0.026200
19.258333	0.5	0.009800
19.266667	0.5	-0.006000
19.275000	0.5	-0.020300
19.283333	0.5	-0.033500
19.291667	0.5	-0.046050
19.300000	0.5	-0.058800
19.308333	0.5	-0.066850
19.316667	0.5	-0.076000
19.325000	0.5	-0.085500
19.333333	0.5	-0.097000
19.341667	0.5	-0.106000
19.350000	0.5	-0.111250
19.358333	0.5	-0.115550
19.366667	0.5	-0.124100
19.375000	0.5	-0.129600
19.383333	0.5	-0.132350
19.391667	0.5	-0.135650
19.400000	0.5	-0.138850
19.408333	0.5	-0.145200
19.416667	0.5	-0.151250
19.425000	0.5	-0.153050
19.433333	0.5	-0.156500
19.441667	0.5	-0.157950
19.450000	0.5	-0.160800
19.458333	0.5	-0.163000
19.466667	0.5	-0.165950
19.475000	0.5	-0.164100
19.483333	0.5	-0.166150
19.491667	0.5	-0.168100
19.500000	0.5	-0.170250
19.508333	0.5	-0.174450
19.516667	0.5	-0.175050
19.525000	0.5	-0.170150
19.533333	0.5	-0.173300
19.541667	0.5	-0.171550
19.550000	0.5	-0.170650
19.558333	0.5	-0.169100
19.566667	0.5	-0.167150
19.575000	0.5	-0.169150
19.583333	0.5	-0.171550
19.591667	0.5	-0.169350
19.600000	0.5	-0.170050
19.608333	0.5	-0.167050
19.616667	0.5	-0.166800
19.625000	0.5	-0.165500
19.633333	0.5	-0.165600
19.641667	0.5	-0.161600
19.650000	0.5	-0.162750
19.658333	0.5	-0.162650
19.666667	0.5	-0.159700
19.675000	0.5	-0.158600
19.683333	0.5	-0.159600
19.691667	0.5	-0.154750
19.700000	0.5	-0.156150
19.708333	0.5	-0.152750
19.716667	0.5	-0.151400
19.725000	0.5	-0.147500
19.733333	0.5	-0.145350
19.741667	0.5	-0.146500
19.750000	0.5	-0.148550
19.758333	0.5	-0.146000
19.766667	0.5	-0.147550
19.775000	0.5	-0.144100
19.783333	0.5	-0.144150
19.791667	0.5	-0.142600
19.800000	0.5	-0.143250
19.808333	0.5	-0.139150
19.816667	0.5	-0.137900
19.825000	0.5	-0.137950
19.833333	0.5	-0.135900
19.841667	0.5	-0.134350
19.850000	0.5	-0.132100
19.858333	0.5	-0.129050
19.866667	0.5	-0.131000
19.875000	0.5	-0.128650
19.883333	0.5	-0.126650
19.891667	0.5	-0.124450
19.900000	0.5	-0.123750
19.908333	0.5	-0.124300
19.916667	0.5	-0.126150
19.925000	0.5	-0.124500
19.933333	0.5	-0.125900
19.941667	0.5	-0.123700
19.950000	0.5	-0.124550
19.958333	0.5	-0.123650
19.966667	0.5	-0.125500
19.975000	0.5	-0.123900
19.983333	0.5	-0.122200
19.991667	0.5	-0.120050
20.000000	0.5	-0.118450
20.008333	0.5	-0.118900
20.016667	0.5	-0.117700
20.025000	0.5	-0.114550
20.033333	0.5	-0.118000
20.041667	0.5	-0.117300
20.050000	0.5	-0.117050
20.058333	0.5	-0.116500
20.066667	0.5	-0.117500
20.075000	0.5	-0.120550
20.083333	0.5	-0.123500
20.091667	0.5	-0.122700
20.100000	0.5	-0.122750
20.108333	0.5	-0.122950
20.116667	0.5	-0.123950
20.125000	0.5	-0.124900
20.133333	0.5	-0.127900
20.141667	0.5	-0.127800
20.150000	0.5	-0.127100
20.158333	0.5	-0.126200
20.166667	0.5	-0.122450
20.175000	0.5	-0.120850
20.183333	0.5	-0.125350
20.191667	0.5	-0.123950
20.200000	0.5	-0.126000
20.208333	0.5	-0.126350
20.216667	0.5	-0.126850
20.225000	0.5	-0.127050
20.233333	0.5	-0.127800
20.241667	0.5	-0.130400
20.250000	0.5	-0.134350
20.258333	0.5	-0.134850
20.266667	0.5	-0.136400
20.275000	0.5	-0.137550
20.283333	0.5	-0.138050
20.291667	0.5	-0.139300
20.300000	0.5	-0.141050
20.308333	0.5	-0.141900
20.316667	0.5	-0.140700
20.325000	0.5	-0.143000
20.333333	0.5	-0.142150
20.341667	0.5	-0.139300
20.350000	0.5	-0.140400
20.358333	0.5	-0.142600
20.366667	0.5	-0.143300
20.375000	0.5	-0.144750
20.383333	0.5	-0.142400
20.391667	0.5	-0.143100
20.400000	0.5	-0.144550
20.408333	0.5	-0.147050
20.416667	0.5	-0.149700
20.425000	0.5	-0.151600
20.433333	0.5	-0.152450
20.441667	0.5	-0.153800
20.450000	0.5	-0.153250
20.458333	0.5	-0.155200
20.466667	0.5	-0.156150
20.475000	0.5	-0.155650
20.483333	0.5	-0.154050
20.491667	0.5	-0.155500
20.500000	0.5	-0.157850
20.508333	0.5	-0.157100
20.516667	0.5	-0.155650
20.525000	0.5	-0.156450
20.533333	0.5	-0.158250
20.541667	0.5	-0.158350
20.550000	0.5	-0.156650
20.558333	0.5	-0.156100
20.566667	0.5	-0.156350
20.575000	0.5	-0.160500
20.583333	0.5	-0.161050
20.591667	0.5	-0.161850
20.600000	0.5	-0.160800
20.608333	0.5	-0.162200
20.616667	0.5	-0.162850
20.625000	0.5	-0.164250
20.633333	0.5	-0.165150
20.641667	0.5	-0.164900
20.650000	0.5	-0.162850
20.658333	0.5	-0.162000
20.666667	0.5	-0.162150
20.675000	0.5	-0.161900
20.683333	0.5	-0.162050
20.691667	0.5	-0.160750
20.700000	0.5	-0.162550
20.708333	0.5	-0.162500
20.716667	0.5	-0.160750
20.725000	0.5	-0.160800
20.733333	0.5	-0.160100
20.741667	0.5	-0.163550
20.750000	0.5	-0.164000
20.758333	0.5	-0.166150
20.766667	0.5	-0.165150
20.775000	0.5	-0.166200
20.783333	0.5	-0.165050
20.791667	0.5	-0.166350
20.800000	0.5	-0.165300
20.808333	0.5	-0.163050
20.816667	0.5	-0.161700
20.825000	0.5	-0.162750
20.833333	0.5	-0.164050
20.841667	0.5	-0.161500
20.850000	0.5	-0.159000
20.858333	0.5	-0.159850
20.866667	0.5	-0.159100
20.875000	0.5	-0.157900
20.883333	0.5	-0.155050
20.891667	0.5	-0.153700
20.900000	0.5	-0.153700
20.908333	0.5	-0.156050
20.916667	0.5	-0.155250
20.925000	0.5	-0.156600
20.933333	0.5	-0.155050
20.941667	0.5	-0.155600
20.950000	0.5	-0.154050
20.958333	0.5	-0.155650
20.966667	0.5	-0.154750
20.975000	0.5	-0.152300
20.983333	0.5	-0.151400
20.991667	0.5	-0.152500
21.000000	0.5	-0.155550
21.008333	0.5	-0.155350
21.016667	0.5	-0.151850
21.025000	0.5	-0.151050
21.033333	0.5	-0.151200
21.041667	0.5	-0.150850
21.050000	0.5	-0.146900
21.058333	0.5	-0.146250
21.066667	0.5	-0.145650
21.075000	0.5	-0.149650
21.083333	0.5	-0.149450
21.091667	0.5	-0.150000
21.100000	0.5	-0.148650
21.108333	0.5	-0.149400
21.116667	0.5	-0.147250
21.125000	0.5	-0.149300
21.133333	0.5	-0.148500
21.141667	0.5	-0.146050
21.150000	0.5	-0.147850
21.158333	0.5	-0.147150
21.166667	0.5	-0.146950
21.175000	0.5	-0.149050
21.183333	0.5	-0.148800
21.191667	0.5	-0.147100
21.200000	0.5	-0.149100
21.208333	0.5	-0.148000
21.216667	0.5	-0.146750
21.225000	0.5	-0.146750
21.233333	0.5	-0.145850
21.241667	0.5	-0.149950
21.250000	0.5	-0.151300
21.258333	0.5	-0.151600
21.266667	0.5	-0.151900
21.275000	0.5	-0.152100
21.283333	0.5	-0.152200
21.291667	0.5	-0.154250
21.300000	0.5	-0.154050
21.308333	0.5	-0.152400
21.316667	0.5	-0.152550
21.325000	0.5	-0.152900
21.333333	0.5	-0.152800
21.341667	0.5	-0.152650
21.350000	0.5	-0.152350
21.358333	0.5	-0.152000
21.366667	0.5	-0.154300
21.375000	0.5	-0.152750
21.383333	0.5	-0.152150
21.391667	0.5	-0.151300
21.400000	0.5	-0.152600
21.408333	0.5	-0.156450
21.416667	0.5	-0.157800
21.425000	0.5	-0.156900
21.433333	0.5	-0.158200
21.441667	0.5	-0.157550
21.450000	0.5	-0.158300
21.458333	0.5	-0.159550
21.466667	0.5	-0.160150
21.475000	0.5	-0.157250
21.483333	0.5	-0.157600
21.491667	0.5	-0.158150
21.500000	0.5	-0.160000
21.508333	0.5	-0.162600
21.516667	0.5	-0.160300
21.525000	0.5	-0.158700
21.533333	0.5	-0.161000
21.541667	0.5	-0.159400
21.550000	0.5	-0.157950
21.558333	0.5	-0.156200
21.566667	0.5	-0.158100
21.575000	0.5	-0.161450
21.583333	0.5	-0.161650
21.591667	0.5	-0.159250
21.600000	0.5	-0.160100
21.608333	0.5	-0.158300
21.616667	0.5	-0.159350
21.625000	0.5	-0.159450
21.633333	0.5	-0.160150
21.641667	0.5	-0.157550
21.650000	0.5	-0.160450
21.658333	0.5	-0.158900
21.666667	0.5	-0.156850
21.675000	0.5	-0.159300
21.683333	0.5	-0.160650
21.691667	0.5	-0.157350
21.700000	0.5	-0.159950
21.708333	0.5	-0.157350
21.716667	0.5	-0.156300
21.725000	0.5	-0.154950
21.733333	0.5	-0.155000
21.741667	0.5	-0.157700
21.750000	0.5	-0.159700
21.758333	0.5	-0.159150
21.766667	0.5	-0.160950
21.775000	0.5	-0.159850
21.783333	0.5	-0.161150
21.791667	0.5	-0.161150
21.800000	0.5	-0.161600
21.808333	0.5	-0.159250
21.816667	0.5	-0.160450
21.825000	0.5	-0.161200
21.833333	0.5	-0.157600
21.841667	0.5	-0.156200
21.850000	0.5	-0.158800
21.858333	0.5	-0.158650
21.866667	0.5	-0.160050
21.875000	0.5	-0.157350
21.883333	0.5	-0.158450
21.891667	0.5	-0.156750
21.900000	0.5	-0.158300
21.908333	0.5	-0.160200
21.916667	0.5	-0.163250
21.925000	0.5	-0.163000
21.933333	0.5	-0.164500
21.941667	0.5	-0.163900
21.950000	0.5	-0.165200
21.958333	0.5	-0.165600
21.966667	0.5	-0.167400
21.975000	0.5	-0.166550
21.983333	0.5	-0.164450
21.991667	0.5	-0.165500
22.000000	0.5	-0.165050
22.008333	0.5	-0.163650
22.016667	0.5	-0.163200
22.025000	0.5	-0.164900
22.033333	0.5	-0.165700
22.041667	0.5	-0.165600
22.050000	0.5	-0.165250
22.058333	0.5	-0.164750
22.066667	0.5	-0.167200
22.075000	0.5	-0.168700
22.083333	0.5	-0.171850
22.091667	0.5	-0.171100
22.100000	0.5	-0.173050
22.108333	0.5	-0.173600
22.116667	0.5	-0.176000
22.125000	0.5	-0.179650
22.133333	0.5	-0.183900
22.141667	0.5	-0.187600
22.150000	0.5	-0.196000
22.158333	0.5	-0.209000
22.166667	0.5	-0.227650
22.175000	0.5	-0.259800
22.183333	0.5	-0.315350
22.191667	0.5	-0.409950
22.200000	0.5	-0.574650
22.208333	0.5	-0.826850
22.216667	0.5	-1.175350
22.225000	0.5	-1.599850
22.233333	0.5	-2.061950
22.241667	0.5	-2.517950
22.250000	0.5	-2.934900
22.258333	0.5	-3.291450
22.266667	0.5	-3.589400
22.275000	0.5	-3.816250
22.283333	0.5	-3.981050
22.291667	0.5	-4.074250
22.300000	0.5	-4.104750
22.308333	0.5	-4.073500
22.316667	0.5	-4.000150
22.325000	0.5	-3.896450
22.333333	0.5	-3.762250
22.341667	0.5	-3.613500
22.350000	0.5	-3.455200
22.358333	0.5	-3.268350
22.366667	0.5	-3.069950
22.375000	0.5	-2.844850
22.383333	0.5	-2.626050
22.391667	0.5	-2.392300
22.400000	0.5	-2.155150
22.408333	0.5	-1.903300
22.416667	0.5	-1.639800
22.425000	0.5	-1.359550
22.433333	0.5	-1.067250
22.441667	0.5	-0.754500
22.450000	0.5	-0.431000
22.458333	0.5	-0.087300
22.466667	0.5	0.263350
22.475000	0.5	0.633950
22.483333	0.5	1.010200
22.491667	0.5	1.392350
22.500000	0.5	1.787050
22.508333	0.5	2.187900
22.516667	0.5	2.588050
22.525000	0.5	2.987650
22.533333	0.5	3.388900
22.541667	0.5	3.790950
22.550000	0.5	4.186000
22.558333	0.5	4.578850
22.566667	0.5	4.960600
22.575000	0.5	5.338000
22.583333	0.5	5.706950
22.591667	0.5	6.066500
22.600000	0.5	6.414900
22.608333	0.5	6.753850
22.616667	0.5	7.083250
22.625000	0.5	7.403600
22.633333	0.5	7.708750
22.641667	0.5	8.007900
22.650000	0.5	8.297900
22.658333	0.5	8.575250
22.666667	0.5	8.847500
22.675000	0.5	9.105600
22.683333	0.5	9.360750
22.691667	0.5	9.599850
22.700000	0.5	9.833700
22.708333	0.5	10.053750
22.716667	0.5	10.265600
22.725000	0.5	10.466600
22.733333	0.5	10.654850
22.741667	0.5	10.827250
22.750000	0.5	10.986200
22.758333	0.5	11.131300
22.766667	0.5	11.268050
22.775000	0.5	11.390900
22.783333	0.5	11.503500
22.791667	0.5	11.504500
22.800000	0.5	11.711200
22.808333	0.5	11.806650
22.816667	0.5	11.899550
22.825000	0.5	11.992600
22.833333	0.5	12.083900
22.841667	0.5	12.181650
22.850000	0.5	12.276950
22.858333	0.5	12.370300
22.866667	0.5	12.452000
22.875000	0.5	12.534850
22.883333	0.5	12.616050
22.891667	0.5	12.698850
22.900000	0.5	12.780900
22.908333	0.5	12.858650
22.916667	0.5	12.938750
22.925000	0.5	13.015550
22.933333	0.5	13.094550
22.941667	0.5	13.176700
22.950000	0.5	13.255250
22.958333	0.5	13.325500
22.966667	0.5	13.416400
22.975000	0.5	13.487700
22.983333	0.5	13.584100
22.991667	0.5	13.644550
23.000000	0.5	13.716650
23.008333	0.5	13.785650
23.016667	0.5	13.873500
23.025000	0.5	13.923350
23.033333	0.5	14.006000
23.041667	0.5	14.031350
23.050000	0.5	14.081500
23.058333	0.5	14.136250
23.066667	0.5	14.181200
23.075000	0.5	14.196750
23.083333	0.5	14.232700
23.091667	0.5	14.275300
23.100000	0.5	14.287300
23.108333	0.5	14.308600
23.116667	0.5	14.344600
23.125000	0.5	14.386100
23.133333	0.5	14.433100
23.141667	0.5	14.497600
23.150000	0.5	14.524850
23.158333	0.5	14.579700
23.166667	0.5	14.596950
23.175000	0.5	14.641650
23.183333	0.5	14.702350
23.191667	0.5	14.756200
23.200000	0.5	14.822250
23.208333	0.5	14.873300
23.216667	0.5	14.928850
23.225000	0.5	14.943850
23.233333	0.5	14.985750
23.241667	0.5	15.040650
23.250000	0.5	15.069300
23.258333	0.5	15.071700
23.266667	0.5	15.110450
23.275000	0.5	15.153050
23.283333	0.5	15.165900
23.291667	0.5	15.201000
23.300000	0.5	15.219900
23.308333	0.5	15.276150
23.316667	0.5	15.290200
23.325000	0.5	15.330800
23.333333	0.5	15.398050
23.341667	0.5	15.411600
23.350000	0.5	15.458400
23.358333	0.5	15.522350
23.366667	0.5	15.562850
23.375000	0.5	15.611600
23.383333	0.5	15.682350
23.391667	0.5	15.743600
23.400000	0.5	15.817400
23.408333	0.5	15.902000
23.416667	0.5	15.974500
23.425000	0.5	16.101500
23.433333	0.5	16.177100
23.441667	0.5	16.276400
23.450000	0.5	16.388900
23.458333	0.5	16.506200
23.466667	0.5	16.638150
23.475000	0.5	16.780350
23.483333	0.5	16.944100
23.491667	0.5	17.124350
23.500000	0.5	17.325300
23.508333	0.5	17.546700
23.516667	0.5	17.772900
23.525000	0.5	18.001400
23.533333	0.5	18.233900
23.541667	0.5	18.455750
23.550000	0.5	18.676200
23.558333	0.5	18.877750
23.566667	0.5	19.049850
23.575000	0.5	19.191400
23.583333	0.5	19.307300
23.591667	0.5	19.347900
23.600000	0.5	19.401400
23.608333	0.5	19.435150
23.616667	0.5	19.451550
23.625000	0.5	19.458200
23.633333	0.5	19.459100
23.641667	0.5	19.471600
23.650000	0.5	19.490900
23.658333	0.5	19.527800
23.666667	0.5	19.573900
23.675000	0.5	19.620700
23.683333	0.5	19.675850
23.691667	0.5	19.714850
23.700000	0.5	19.737600
23.708333	0.5	19.744950
23.716667	0.5	19.743800
23.725000	0.5	19.729750
23.733333	0.5	19.708600
23.741667	0.5	19.694650
23.750000	0.5	19.710850
23.758333	0.5	19.788600
23.766667	0.5	19.973450
23.775000	0.5	20.301900
23.783333	0.5	20.775700
23.791667	0.5	21.372150
23.800000	0.5	22.018250
23.808333	0.5	22.633700
23.816667	0.5	23.097800
23.825000	0.5	23.332600
23.833333	0.5	23.321050
23.841667	0.5	23.092250
23.850000	0.5	22.714050
23.858333	0.5	22.287700
23.866667	0.5	21.865800
23.875000	0.5	21.510950
23.883333	0.5	21.214450
23.891667	0.5	20.986500
23.900000	0.5	20.803400
23.908333	0.5	20.670000
23.916667	0.5	20.560600
23.925000	0.5	20.485750
23.933333	0.5	20.426300
23.941667	0.5	20.389100
23.950000	0.5	20.318900
23.958333	0.5	20.256450
23.966667	0.5	20.182700
23.975000	0.5	20.113200
23.983333	0.5	20.045900
23.991667	0.5	19.986450
24.000000	0.5	19.937000
24.008333	0.5	19.909800
24.016667	0.5	19.870750
24.025000	0.5	19.841350
24.033333	0.5	19.810500
24.041667	0.5	19.794450
24.050000	0.5	19.774000
24.058333	0.5	19.763550
24.066667	0.5	19.755800
24.075000	0.5	19.754700
24.083333	0.5	19.745200
24.091667	0.5	19.746600
24.100000	0.5	19.726600
24.108333	0.5	19.712450
24.116667	0.5	19.694100
24.125000	0.5	19.681000
24.133333	0.5	19.659750
24.141667	0.5	19.635150
24.150000	0.5	19.618750
24.158333	0.5	19.597100
24.166667	0.5	19.571850
24.175000	0.5	19.554850
24.183333	0.5	19.550700
24.191667	0.5	19.526950
24.200000	0.5	19.521000
24.208333	0.5	19.514550
24.216667	0.5	19.516300
24.225000	0.5	19.509600
24.233333	0.5	19.504000
24.241667	0.5	19.490350
24.250000	0.5	19.480300
24.258333	0.5	20.015800
24.266667	0.5	29.379550
24.275000	0.5	46.432701
24.283333	0.5	61.051151
24.291667	0.5	72.922251
24.300000	0.5	74.794951
24.308333	0.5	66.458001
24.316667	0.5	52.627551
24.325000	0.5	38.668851
24.333333	0.5	28.377700
24.341667	0.5	21.953600
24.350000	0.5	18.239950
24.358333	0.5	16.164650
24.366667	0.5	15.021850
24.375000	0.5	14.385950
24.383333	0.5	14.045550
24.391667	0.5	13.877050
24.400000	0.5	13.812550
24.408333	0.5	13.818000
24.416667	0.5	13.864000
24.425000	0.5	13.907950
24.433333	0.5	13.913200
24.441667	0.5	13.872450
24.450000	0.5	13.773200
24.458333	0.5	13.641400
24.466667	0.5	13.496150
24.475000	0.5	13.369300
24.483333	0.5	13.269350
24.491667	0.5	13.224000
24.500000	0.5	13.248500
24.508333	0.5	13.356650
24.516667	0.5	13.525450
24.525000	0.5	13.742600
24.533333	0.5	13.960500
24.541667	0.5	14.139600
24.550000	0.5	14.241100
24.558333	0.5	14.254250
24.566667	0.5	14.161550
24.575000	0.5	13.995800
24.583333	0.5	13.770300
24.591667	0.5	13.525150
24.600000	0.5	13.295400
24.608333	0.5	13.097100
24.616667	0.5	12.951050
24.625000	0.5	12.853300
24.633333	0.5	12.801500
24.641667	0.5	12.776900
24.650000	0.5	12.760550
24.658333	0.5	12.745550
24.666667	0.5	12.713400
24.675000	0.5	12.678250
24.683333	0.5	12.619000
24.691667	0.5	12.547450
24.700000	0.5	12.478550
24.708333	0.5	12.408100
24.716667	0.5	12.340150
24.725000	0.5	12.286900
24.733333	0.5	12.246050
24.741667	0.5	12.214250
24.750000	0.5	12.193000
24.758333	0.5	12.185850
24.766667	0.5	12.190950
24.775000	0.5	12.201850
24.783333	0.5	12.221650
24.791667	0.5	12.244050
24.800000	0.5	12.260500
24.808333	0.5	12.266800
24.816667	0.5	12.266650
24.825000	0.5	12.258450
24.833333	0.5	12.232950
24.841667	0.5	12.198550
24.850000	0.5	12.166650
24.858333	0.5	12.124250
24.866667	0.5	12.088500
24.875000	0.5	12.061450
24.883333	0.5	12.042450
24.891667	0.5	12.028700
24.900000	0.5	12.018450
24.908333	0.5	12.009650
24.916667	0.5	12.014600
24.925000	0.5	12.013550
24.933333	0.5	12.020350
24.941667	0.5	12.029100
24.950000	0.5	12.062200
24.958333	0.5	12.101800
24.966667	0.5	12.158750
24.975000	0.5	12.242800
24.983333	0.5	12.337650
24.991667	0.5	12.451450
25.000000	0.5	12.572300
25.008333	0.5	12.689150
25.016667	0.5	12.792900
25.025000	0.5	12.867950
25.033333	0.5	12.904500
25.041667	0.5	12.907100
25.050000	0.5	12.869000
25.058333	0.5	12.800350
25.066667	0.5	12.711500
25.075000	0.5	12.612700
25.083333	0.5	12.522900
25.091667	0.5	12.433800
25.100000	0.5	12.373350
25.108333	0.5	12.326650
25.116667	0.5	12.290350
25.125000	0.5	12.263200
25.133333	0.5	12.233250
25.141667	0.5	12.198300
25.150000	0.5	12.161050
25.158333	0.5	12.123350
25.166667	0.5	12.077550
25.175000	0.5	12.032900
25.183333	0.5	11.996450
25.191667	0.5	11.953650
25.200000	0.5	11.925200
25.208333	0.5	11.895850
25.216667	0.5	11.875900
25.225000	0.5	11.858550
25.233333	0.5	11.836600
25.241667	0.5	11.820900
25.250000	0.5	11.801050
25.258333	0.5	11.788650
25.266667	0.5	11.775800
25.275000	0.5	11.771600
25.283333	0.5	11.759200
25.291667	0.5	11.758550
25.300000	0.5	11.763950
25.308333	0.5	11.778600
25.316667	0.5	11.790750
25.325000	0.5	11.808050
25.333333	0.5	11.827950
25.341667	0.5	11.847350
25.350000	0.5	11.872350
25.358333	0.5	11.890800
25.366667	0.5	11.914300
25.375000	0.5	11.933000
25.383333	0.5	11.950500
25.391667	0.5	11.959200
25.400000	0.5	11.966750
25.408333	0.5	11.969950
25.416667	0.5	11.973450
25.425000	0.5	11.965050
25.433333	0.5	11.956700
25.441667	0.5	11.943850
25.450000	0.5	11.927650
25.458333	0.5	11.906200
25.466667	0.5	11.886700
25.475000	0.5	11.864500
25.483333	0.5	11.839950
25.491667	0.5	11.817650
25.500000	0.5	11.795300
25.508333	0.5	11.772800
25.516667	0.5	11.756750
25.525000	0.5	11.737100
25.533333	0.5	11.734000
25.541667	0.5	11.721900
25.550000	0.5	11.724600
25.558333	0.5	11.726800
25.566667	0.5	11.745900
25.575000	0.5	11.772050
25.583333	0.5	11.810150
25.591667	0.5	11.863950
25.600000	0.5	11.924350
25.608333	0.5	11.993450
25.616667	0.5	12.059700
25.625000	0.5	12.132500
25.633333	0.5	12.185000
25.641667	0.5	12.234750
25.650000	0.5	12.266500
25.658333	0.5	12.265250
25.666667	0.5	12.254150
25.675000	0.5	12.229700
25.683333	0.5	12.178150
25.691667	0.5	12.123100
25.700000	0.5	12.062200
25.708333	0.5	11.998400
25.716667	0.5	11.935050
25.725000	0.5	11.876400
25.733333	0.5	11.823200
25.741667	0.5	11.778250
25.750000	0.5	11.743950
25.758333	0.5	11.716950
25.766667	0.5	11.685200
25.775000	0.5	11.665350
25.783333	0.5	11.646550
25.791667	0.5	11.630550
25.800000	0.5	11.617900
25.808333	0.5	11.612900
25.816667	0.5	11.603100
25.825000	0.5	11.595500
25.833333	0.5	11.590000
25.841667	0.5	11.588050
25.850000	0.5	11.585500
25.858333	0.5	11.588950
25.866667	0.5	11.597950
25.875000	0.5	11.610750
25.883333	0.5	11.627200
25.891667	0.5	11.655600
25.900000	0.5	11.691750
25.908333	0.5	11.734700
25.916667	0.5	11.785800
25.925000	0.5	11.849300
25.933333	0.5	11.908200
25.941667	0.5	11.963800
25.950000	0.5	12.026100
25.958333	0.5	12.066600
25.966667	0.5	12.096800
25.975000	0.5	12.109250
25.983333	0.5	12.106000
25.991667	0.5	12.085200
26.000000	0.5	12.049000
26.008333	0.5	12.000200
26.016667	0.5	11.943850
26.025000	0.5	11.894450
26.033333	0.5	11.838300
26.041667	0.5	11.794300
26.050000	0.5	11.755200
26.058333	0.5	11.728000
26.066667	0.5	11.707550
26.075000	0.5	11.691900
26.083333	0.5	11.690700
26.091667	0.5	11.688850
26.100000	0.5	11.692800
26.108333	0.5	11.698000
26.116667	0.5	11.703600
26.125000	0.5	11.708950
26.133333	0.5	11.709950
26.141667	0.5	11.712950
26.150000	0.5	11.705950
26.158333	0.5	11.706650
26.166667	0.5	11.699850
26.175000	0.5	11.692800
26.183333	0.5	11.684150
26.191667	0.5	11.677300
26.200000	0.5	11.662000
26.208333	0.5	11.658050
26.216667	0.5	11.646250
26.225000	0.5	11.638950
26.233333	0.5	11.628650
26.241667	0.5	11.618850
26.250000	0.5	11.613900
26.258333	0.5	11.606300
26.266667	0.5	11.600800
26.275000	0.5	11.598750
26.283333	0.5	11.591250
26.291667	0.5	11.589400
26.300000	0.5	11.588800
26.308333	0.5	11.585400
26.316667	0.5	11.588000
26.325000	0.5	11.593550
26.333333	0.5	11.598450
26.341667	0.5	11.607500
26.350000	0.5	11.618200
26.358333	0.5	11.632700
26.366667	0.5	11.644500
26.375000	0.5	11.657150
26.383333	0.5	11.672150
26.391667	0.5	11.690450
26.400000	0.5	11.702300
26.408333	0.5	11.718250
26.416667	0.5	11.737300
26.425000	0.5	11.755300
26.433333	0.5	11.766300
26.441667	0.5	11.781500
26.450000	0.5	11.793400
26.458333	0.5	11.806650
26.466667	0.5	11.820700
26.475000	0.5	11.825350
26.483333	0.5	11.838300
26.491667	0.5	11.849650
26.500000	0.5	11.860200
26.508333	0.5	11.872050
26.516667	0.5	11.882600
26.525000	0.5	11.882650
26.533333	0.5	11.885100
26.541667	0.5	11.881400
26.550000	0.5	11.873150
26.558333	0.5	11.869050
26.566667	0.5	11.844750
26.575000	0.5	11.824300
26.583333	0.5	11.798600
26.591667	0.5	11.771050
26.600000	0.5	11.745300
26.608333	0.5	11.714150
26.616667	0.5	11.687000
26.625000	0.5	11.664050
26.633333	0.5	11.640350
26.641667	0.5	11.618900
26.650000	0.5	11.594350
26.658333	0.5	11.577050
26.666667	0.5	11.563450
26.675000	0.5	11.547250
26.683333	0.5	11.540700
26.691667	0.5	11.528300
26.700000	0.5	11.524050
26.708333	0.5	11.516950
26.716667	0.5	11.512300
26.725000	0.5	11.506950
26.733333	0.5	11.503550
26.741667	0.5	11.501250
26.750000	0.5	11.504500
26.758333	0.5	11.502400
26.766667	0.5	11.509600
26.775000	0.5	11.507900
26.783333	0.5	11.516600
26.791667	0.5	11.520350
26.800000	0.5	11.520500
26.808333	0.5	11.525250
26.816667	0.5	11.532000
26.825000	0.5	11.536400
26.833333	0.5	11.536450
26.841667	0.5	11.538850
26.850000	0.5	11.547600
26.858333	0.5	11.546900
26.866667	0.5	11.548650
26.875000	0.5	11.545300
26.883333	0.5	11.544200
26.891667	0.5	11.542750
26.900000	0.5	11.536100
26.908333	0.5	11.538900
26.916667	0.5	11.533450
26.925000	0.5	11.533200
26.933333	0.5	11.530850
26.941667	0.5	11.527200
26.950000	0.5	11.526700
26.958333	0.5	11.523900
26.966667	0.5	11.523050
26.975000	0.5	11.525850
26.983333	0.5	11.523200
26.991667	0.5	11.524350
27.000000	0.5	11.522250
27.008333	0.5	11.519400
27.016667	0.5	11.521200
27.025000	0.5	11.518450
27.033333	0.5	11.528400
27.041667	0.5	11.520250
27.050000	0.5	11.516500
27.058333	0.5	11.515750
27.066667	0.5	11.515200
27.075000	0.5	11.514700
27.083333	0.5	11.513750
27.091667	0.5	11.511850
27.100000	0.5	11.511800
27.108333	0.5	11.510100
27.116667	0.5	11.505950
27.125000	0.5	11.501600
27.133333	0.5	11.499850
27.141667	0.5	11.496300
27.150000	0.5	11.497150
27.158333	0.5	11.492350
27.166667	0.5	11.488300
27.175000	0.5	11.480400
27.183333	0.5	11.479050
27.191667	0.5	11.480050
27.200000	0.5	11.466250
27.208333	0.5	11.464750
27.216667	0.5	11.458400
27.225000	0.5	11.456700
27.233333	0.5	11.455800
27.241667	0.5	11.452550
27.250000	0.5	11.454250
27.258333	0.5	11.449950
27.266667	0.5	11.446150
27.275000	0.5	11.450350
27.283333	0.5	11.443650
27.291667	0.5	11.446050
27.300000	0.5	11.441050
27.308333	0.5	11.446450
27.316667	0.5	11.443100
27.325000	0.5	11.441150
27.333333	0.5	11.446100
27.341667	0.5	11.445850
27.350000	0.5	11.442200
27.358333	0.5	11.442650
27.366667	0.5	11.442550
27.375000	0.5	11.444700
27.383333	0.5	11.450650
27.391667	0.5	11.460350
27.400000	0.5	11.467650
27.408333	0.5	11.483700
27.416667	0.5	11.497400
27.425000	0.5	11.521650
27.433333	0.5	11.548800
27.441667	0.5	11.586350
27.450000	0.5	11.622100
27.458333	0.5	11.669700
27.466667	0.5	11.723800
27.475000	0.5	11.786500
27.483333	0.5	11.857600
27.491667	0.5	11.932200
27.500000	0.5	12.010750
27.508333	0.5	12.095600
27.516667	0.5	12.182550
27.525000	0.5	12.271000
27.533333	0.5	12.356750
27.541667	0.5	12.448750
27.550000	0.5	12.529500
27.558333	0.5	12.605850
27.566667	0.5	12.685400
27.575000	0.5	12.760000
27.583333	0.5	12.841700
27.591667	0.5	12.928050
27.600000	0.5	13.025950
27.608333	0.5	13.150550
27.616667	0.5	13.280700
27.625000	0.5	13.452400
27.633333	0.5	13.666300
27.641667	0.5	13.940350
27.650000	0.5	14.255650
27.658333	0.5	14.639750
27.666667	0.5	15.079600
27.675000	0.5	15.582200
27.683333	0.5	16.128150
27.691667	0.5	16.709900
27.700000	0.5	17.303200
27.708333	0.5	17.902000
27.716667	0.5	18.467000
27.725000	0.5	18.989200
27.733333	0.5	19.425100
27.741667	0.5	19.773900
27.750000	0.5	20.011950
27.758333	0.5	20.118300
27.766667	0.5	20.104350
27.775000	0.5	19.959900
27.783333	0.5	19.696000
27.791667	0.5	19.322950
27.800000	0.5	18.859550
27.808333	0.5	18.323600
27.816667	0.5	17.734150
27.825000	0.5	17.122100
27.833333	0.5	16.479500
27.841667	0.5	15.861350
27.850000	0.5	15.264300
27.858333	0.5	14.700150
27.866667	0.5	14.187100
27.875000	0.5	13.720650
27.883333	0.5	13.317000
27.891667	0.5	12.962300
27.900000	0.5	12.660250
27.908333	0.5	12.405250
27.916667	0.5	12.197450
27.925000	0.5	12.029150
27.933333	0.5	11.884100
27.941667	0.5	11.774450
27.950000	0.5	11.688350
27.958333	0.5	11.630950
27.966667	0.5	11.575600
27.975000	0.5	11.529600
27.983333	0.5	11.506200
27.991667	0.5	11.481250
28.000000	0.5	11.465250
28.008333	0.5	11.453350
28.016667	0.5	11.452600
28.025000	0.5	11.448600
28.033333	0.5	11.452750
28.041667	0.5	11.459100
28.050000	0.5	11.467050
28.058333	0.5	11.478100
28.066667	0.5	11.488850
28.075000	0.5	11.499000
28.083333	0.5	11.517100
28.091667	0.5	11.531900
28.100000	0.5	11.547850
28.108333	0.5	11.566900
28.116667	0.5	11.588700
28.125000	0.5	11.595950
28.133333	0.5	11.611450
28.141667	0.5	11.619750
28.150000	0.5	11.626850
28.158333	0.5	11.634450
28.166667	0.5	11.636100
28.175000	0.5	11.634750
28.183333	0.5	11.626800
28.191667	0.5	11.616050
28.200000	0.5	11.605000
28.208333	0.5	11.591750
28.216667	0.5	11.577250
28.225000	0.5	11.557800
28.233333	0.5	11.535550
28.241667	0.5	11.517650
28.250000	0.5	11.505250
28.258333	0.5	11.483250
28.266667	0.5	11.463550
28.275000	0.5	11.449200
28.283333	0.5	11.441000
28.291667	0.5	11.422550
28.300000	0.5	11.413050
28.308333	0.5	11.403100
28.316667	0.5	11.397550
28.325000	0.5	11.387750
28.333333	0.5	11.382200
28.341667	0.5	11.378600
28.350000	0.5	11.463000
28.358333	0.5	11.367650
28.366667	0.5	11.369150
28.375000	0.5	11.365350
28.383333	0.5	11.362100
28.391667	0.5	11.363000
28.400000	0.5	11.352900
28.408333	0.5	11.361250
28.416667	0.5	11.357850
28.425000	0.5	11.441000
28.433333	0.5	11.371100
28.441667	0.5	11.376600
28.450000	0.5	11.366350
28.458333	0.5	11.370650
28.466667	0.5	11.376900
28.475000	0.5	11.381300
28.483333	0.5	11.389850
28.491667	0.5	11.399400
28.500000	0.5	11.409350
28.508333	0.5	11.420450
28.516667	0.5	11.434250
28.525000	0.5	11.449400
28.533333	0.5	11.462600
28.541667	0.5	11.472050
28.550000	0.5	11.488850
28.558333	0.5	11.499950
28.566667	0.5	11.507650
28.575000	0.5	11.519300
28.583333	0.5	11.523050
28.591667	0.5	11.534600
28.600000	0.5	11.534100
28.608333	0.5	11.539600
28.616667	0.5	11.544200
28.625000	0.5	11.542150
28.633333	0.5	11.550300
28.641667	0.5	11.547050
28.650000	0.5	11.552950
28.658333	0.5	11.554850
28.666667	0.5	11.552250
28.675000	0.5	11.556400
28.683333	0.5	11.565000
28.691667	0.5	11.571100
28.700000	0.5	11.574100
28.708333	0.5	11.587600
28.716667	0.5	11.589350
28.725000	0.5	11.600800
28.733333	0.5	11.607200
28.741667	0.5	11.610800
28.750000	0.5	11.619100
28.758333	0.5	11.625900
28.766667	0.5	11.628900
28.775000	0.5	11.659900
28.783333	0.5	11.721100
28.791667	0.5	11.636200
28.800000	0.5	11.628650
28.808333	0.5	11.622200
28.816667	0.5	11.619400
28.825000	0.5	11.597750
28.833333	0.5	11.584300
28.841667	0.5	11.569700
28.850000	0.5	11.557200
28.858333	0.5	11.544850
28.866667	0.5	11.530000
28.875000	0.5	11.515000
28.883333	0.5	11.502450
28.891667	0.5	11.490850
28.900000	0.5	11.478550
28.908333	0.5	11.467450
28.916667	0.5	11.457700
28.925000	0.5	11.447200
28.933333	0.5	11.440800
28.941667	0.5	11.437950
28.950000	0.5	11.435250
28.958333	0.5	11.434000
28.966667	0.5	11.434350
28.975000	0.5	11.433600
28.983333	0.5	11.433600
28.991667	0.5	11.440350
29.000000	0.5	11.448850
29.008333	0.5	11.443250
29.016667	0.5	11.448900
29.025000	0.5	11.453550
29.033333	0.5	11.454650
29.041667	0.5	11.459700
29.050000	0.5	11.457800
29.058333	0.5	11.460600
29.066667	0.5	11.447600
29.075000	0.5	11.444000
29.083333	0.5	11.441650
29.091667	0.5	11.433150
29.100000	0.5	11.425150
29.108333	0.5	11.414850
29.116667	0.5	11.409250
29.125000	0.5	11.398100
29.133333	0.5	11.382850
29.141667	0.5	11.379650
29.150000	0.5	11.360850
29.158333	0.5	11.360300
29.166667	0.5	11.350700
29.175000	0.5	11.343450
29.183333	0.5	11.347800
29.191667	0.5	11.337400
29.200000	0.5	11.332950
29.208333	0.5	11.317550
29.216667	0.5	11.315000
29.225000	0.5	11.309700
29.233333	0.5	11.309750
29.241667	0.5	11.307150
29.250000	0.5	11.306750
29.258333	0.5	11.311450
29.266667	0.5	11.308150
29.275000	0.5	11.305450
29.283333	0.5	11.305650
29.291667	0.5	11.304450
29.300000	0.5	11.303850
29.308333	0.5	11.306000
29.316667	0.5	11.306850
29.325000	0.5	11.304750
29.333333	0.5	11.313350
29.341667	0.5	11.309400
29.350000	0.5	11.313950
29.358333	0.5	11.311700
29.366667	0.5	11.321450
29.375000	0.5	11.312900
29.383333	0.5	11.320050
29.391667	0.5	11.319650
29.400000	0.5	11.323000
29.408333	0.5	11.323250
29.416667	0.5	11.328800
29.425000	0.5	11.334850
29.433333	0.5	11.333900
29.441667	0.5	11.349950
29.450000	0.5	11.342700
29.458333	0.5	11.349450
29.466667	0.5	11.347850
29.475000	0.5	11.353650
29.483333	0.5	11.357750
29.491667	0.5	11.359400
29.500000	0.5	11.362850
29.508333	0.5	11.371050
29.516667	0.5	11.388000
29.525000	0.5	11.368850
29.533333	0.5	11.373750
29.541667	0.5	11.374000
29.550000	0.5	11.372900
29.558333	0.5	11.378750
29.566667	0.5	11.377750
29.575000	0.5	11.377350
29.583333	0.5	11.374300
29.591667	0.5	11.376100
29.600000	0.5	11.376550
29.608333	0.5	11.375250
29.616667	0.5	11.369000
29.625000	0.5	11.371100
29.633333	0.5	11.386950
29.641667	0.5	11.380900
29.650000	0.5	11.368000
29.658333	0.5	11.402700
29.666667	0.5	11.357250
29.675000	0.5	11.360750
29.683333	0.5	11.385100
29.691667	0.5	11.364700
29.700000	0.5	11.353650
29.708333	0.5	11.357350
29.716667	0.5	11.356650
29.725000	0.5	11.349000
29.733333	0.5	11.350200
29.741667	0.5	11.351250
29.750000	0.5	11.356750
29.758333	0.5	11.361700
29.766667	0.5	11.364200
29.775000	0.5	11.369450
29.783333	0.5	11.372000
29.791667	0.5	11.377750
29.800000	0.5	11.383300
29.808333	0.5	11.392900
29.816667	0.5	11.404650
29.825000	0.5	11.412950
29.833333	0.5	11.421550
29.841667	0.5	11.437200
29.850000	0.5	11.470850
29.858333	0.5	11.482000
29.866667	0.5	11.485550
29.875000	0.5	11.509900
29.883333	0.5	11.526500
29.891667	0.5	11.531900
29.900000	0.5	11.547250
29.908333	0.5	11.554100
29.916667	0.5	11.562550
29.925000	0.5	11.576100
29.933333	0.5	11.581750
29.941667	0.5	11.584400
29.950000	0.5	11.581600
29.958333	0.5	11.577850
29.966667	0.5	11.577500
29.975000	0.5	11.569950
29.983333	0.5	11.557200
29.991667	0.5	11.551300
30.000000	0.5	11.527900
30.008333	0.5	11.521400
30.016667	0.5	11.500450
30.025000	0.5	11.500100
30.033333	0.5	11.465700
30.041667	0.5	11.443100
30.050000	0.5	11.429050
30.058333	0.5	11.410650
30.066667	0.5	11.397100
30.075000	0.5	11.381400
30.083333	0.5	11.363100
30.091667	0.5	11.355500
30.100000	0.5	11.335700
30.108333	0.5	11.336150
30.116667	0.5	11.321400
30.125000	0.5	11.317750
30.133333	0.5	11.339900
30.141667	0.5	11.315200
30.150000	0.5	11.310700
30.158333	0.5	11.313000
30.166667	0.5	11.298700
30.175000	0.5	11.298150
30.183333	0.5	11.299900
30.191667	0.5	11.302900
30.200000	0.5	11.303750
30.208333	0.5	11.306800
30.216667	0.5	11.316050
30.225000	0.5	11.320900
30.233333	0.5	11.332400
30.241667	0.5	11.334050
30.250000	0.5	11.339300
30.258333	0.5	11.354900
30.266667	0.5	11.357900
30.275000	0.5	11.360650
30.283333	0.5	11.367400
30.291667	0.5	11.372300
30.300000	0.5	11.380500
30.308333	0.5	11.387350
30.316667	0.5	11.392750
30.325000	0.5	11.397550
30.333333	0.5	11.399350
30.341667	0.5	11.397800
30.350000	0.5	11.397950
30.358333	0.5	11.406150
30.366667	0.5	11.399700
30.375000	0.5	11.401400
30.383333	0.5	11.396500
30.391667	0.5	11.400350
30.400000	0.5	11.390800
30.408333	0.5	11.391300
30.416667	0.5	11.387050
30.425000	0.5	11.380250
30.433333	0.5	11.373900
30.441667	0.5	11.366450
30.450000	0.5	11.363200
30.458333	0.5	11.366800
30.466667	0.5	11.351100
30.475000	0.5	11.343050
30.483333	0.5	11.338350
30.491667	0.5	11.343250
30.500000	0.5	11.330800
30.508333	0.5	11.324350
30.516667	0.5	11.327050
30.525000	0.5	11.320500
30.533333	0.5	11.325250
30.541667	0.5	11.313300
30.550000	0.5	11.318500
30.558333	0.5	11.306100
30.566667	0.5	11.304200
30.575000	0.5	11.303250
30.583333	0.5	11.297950
30.591667	0.5	11.294550
30.600000	0.5	11.291950
30.608333	0.5	11.298950
30.616667	0.5	11.292850
30.625000	0.5	11.294200
30.633333	0.5	11.289000
30.641667	0.5	11.295100
30.650000	0.5	11.289250
30.658333	0.5	11.283550
30.666667	0.5	11.291300
30.675000	0.5	11.280150
30.683333	0.5	11.286050
30.691667	0.5	11.278600
30.700000	0.5	11.280550
30.708333	0.5	11.277100
30.716667	0.5	11.276900
30.725000	0.5	11.277450
30.733333	0.5	11.273100
30.741667	0.5	11.270750
30.750000	0.5	11.269200
30.758333	0.5	11.271850
30.766667	0.5	11.269550
30.775000	0.5	11.266500
30.783333	0.5	11.267450
30.791667	0.5	11.277150
30.800000	0.5	11.275900
30.808333	0.5	11.395350
30.816667	0.5	11.273850
30.825000	0.5	11.273850
30.833333	0.5	11.275250
30.841667	0.5	11.277550
30.850000	0.5	11.285600
30.858333	0.5	11.293150
30.866667	0.5	11.288850
30.875000	0.5	11.292900
30.883333	0.5	11.303650
30.891667	0.5	11.307400
30.900000	0.5	11.311950
30.908333	0.5	11.319850
30.916667	0.5	11.324400
30.925000	0.5	11.334050
30.933333	0.5	11.338350
30.941667	0.5	11.347700
30.950000	0.5	11.349900
30.958333	0.5	11.354150
30.966667	0.5	11.355800
30.975000	0.5	11.364300
30.983333	0.5	11.368700
30.991667	0.5	11.388000
31.000000	0.5	11.387800
31.008333	0.5	11.403800
31.016667	0.5	11.391150
31.025000	0.5	11.389600
31.033333	0.5	11.399550
31.041667	0.5	11.396300
31.050000	0.5	11.400450
31.058333	0.5	11.400150
31.066667	0.5	11.407550
31.075000	0.5	11.408250
31.083333	0.5	11.413600
31.091667	0.5	11.424750
31.100000	0.5	11.415250
31.108333	0.5	11.418800
31.116667	0.5	11.425900
31.125000	0.5	11.434300
31.133333	0.5	11.438850
31.141667	0.5	11.447750
31.150000	0.5	11.458500
31.158333	0.5	11.478600
31.166667	0.5	11.491700
31.175000	0.5	11.523300
31.183333	0.5	11.539550
31.191667	0.5	11.585450
31.200000	0.5	11.620000
31.208333	0.5	11.673950
31.216667	0.5	11.716950
31.225000	0.5	11.781300
31.233333	0.5	11.861200
31.241667	0.5	11.945300
31.250000	0.5	12.064500
31.258333	0.5	12.172000
31.266667	0.5	12.325250
31.275000	0.5	12.478450
31.283333	0.5	12.674650
31.291667	0.5	12.878450
31.300000	0.5	13.122200
31.308333	0.5	13.406200
31.316667	0.5	13.693400
31.325000	0.5	14.027200
31.333333	0.5	14.396000
31.341667	0.5	14.795800
31.350000	0.5	15.237400
31.358333	0.5	15.689950
31.366667	0.5	16.170000
31.375000	0.5	16.679900
31.383333	0.5	17.220000
31.391667	0.5	17.762450
31.400000	0.5	18.314400
31.408333	0.5	18.868500
31.416667	0.5	19.447700
31.425000	0.5	19.950900
31.433333	0.5	20.472400
31.441667	0.5	20.955850
31.450000	0.5	21.404950
31.458333	0.5	21.805950
31.466667	0.5	22.150300
31.475000	0.5	22.443200
31.483333	0.5	22.676300
31.491667	0.5	22.837700
31.500000	0.5	22.921800
31.508333	0.5	22.944500
31.516667	0.5	22.893500
31.525000	0.5	22.766250
31.533333	0.5	22.583300
31.541667	0.5	22.345500
31.550000	0.5	22.035800
31.558333	0.5	21.680500
31.566667	0.5	21.271650
31.575000	0.5	20.830200
31.583333	0.5	20.365200
31.591667	0.5	19.852000
31.600000	0.5	19.334200
31.608333	0.5	18.812900
31.616667	0.5	18.283600
31.625000	0.5	17.764350
31.633333	0.5	17.259800
31.641667	0.5	16.765450
31.650000	0.5	16.287350
31.658333	0.5	15.831450
31.666667	0.5	15.406650
31.675000	0.5	15.013000
31.683333	0.5	14.639000
31.691667	0.5	14.298350
31.700000	0.5	13.992600
31.708333	0.5	13.694850
31.716667	0.5	13.437850
31.725000	0.5	13.207500
31.733333	0.5	12.994050
31.741667	0.5	12.811700
31.750000	0.5	12.640400
31.758333	0.5	12.490050
31.766667	0.5	12.346850
31.775000	0.5	12.239600
31.783333	0.5	12.129700
31.791667	0.5	12.033950
31.800000	0.5	12.023400
31.808333	0.5	11.880200
31.816667	0.5	11.813100
31.825000	0.5	11.752150
31.833333	0.5	11.712250
31.841667	0.5	11.652100
31.850000	0.5	11.609250
31.858333	0.5	11.570600
31.866667	0.5	11.540200
31.875000	0.5	11.512800
31.883333	0.5	11.487800
31.891667	0.5	11.458700
31.900000	0.5	11.440050
31.908333	0.5	11.416250
31.916667	0.5	11.402600
31.925000	0.5	11.385100
31.933333	0.5	11.372400
31.941667	0.5	11.356600
31.950000	0.5	11.349600
31.958333	0.5	11.333300
31.966667	0.5	11.331600
31.975000	0.5	11.322350
31.983333	0.5	11.322250
31.991667	0.5	11.314550
32.000000	0.5	11.359500
32.008333	0.5	11.334650
32.016667	0.5	11.306600
32.025000	0.5	11.307250
32.033333	0.5	11.299250
32.041667	0.5	11.300100
32.050000	0.5	11.297000
32.058333	0.5	11.296200
32.066667	0.5	11.299050
32.075000	0.5	11.297800
32.083333	0.5	11.296650
32.091667	0.5	11.296550
32.100000	0.5	11.295450
32.108333	0.5	11.295850
32.116667	0.5	11.297200
32.125000	0.5	11.302450
32.133333	0.5	11.301700
32.141667	0.5	11.301250
32.150000	0.5	11.303450
32.158333	0.5	11.302350
32.166667	0.5	11.302550
32.175000	0.5	11.305000
32.183333	0.5	11.304150
32.191667	0.5	11.308800
32.200000	0.5	11.300100
32.208333	0.5	11.302100
32.216667	0.5	11.301250
32.225000	0.5	11.303350
32.233333	0.5	11.295250
32.241667	0.5	11.293550
32.250000	0.5	11.291900
32.258333	0.5	11.311850
32.266667	0.5	11.304900
32.275000	0.5	11.292150
32.283333	0.5	11.289300
32.291667	0.5	11.286700
32.300000	0.5	11.269100
32.308333	0.5	11.279350
32.316667	0.5	11.251200
32.325000	0.5	11.250050
32.333333	0.5	11.242500
32.341667	0.5	11.237450
32.350000	0.5	11.230550
32.358333	0.5	11.230450
32.366667	0.5	11.223600
32.375000	0.5	11.216150
32.383333	0.5	11.221200
32.391667	0.5	11.218550
32.400000	0.5	11.211500
32.408333	0.5	11.211500
32.416667	0.5	11.243350
32.425000	0.5	11.221050
32.433333	0.5	11.211950
32.441667	0.5	11.216250
32.450000	0.5	11.213950
32.458333	0.5	11.218250
32.466667	0.5	11.215550
32.475000	0.5	11.224450
32.483333	0.5	11.291550
32.491667	0.5	11.234450
32.500000	0.5	11.246150
32.508333	0.5	11.245850
32.516667	0.5	11.248000
32.525000	0.5	11.244950
32.533333	0.5	11.239150
32.541667	0.5	11.243900
32.550000	0.5	11.239900
32.558333	0.5	11.246450
32.566667	0.5	11.248950
32.575000	0.5	11.246150
32.583333	0.5	11.246750
32.591667	0.5	11.249850
32.600000	0.5	11.246250
32.608333	0.5	11.244300
32.616667	0.5	11.242800
32.625000	0.5	11.241700
32.633333	0.5	11.235850
32.641667	0.5	11.231850
32.650000	0.5	11.226600
32.658333	0.5	11.227700
32.666667	0.5	11.227400
32.675000	0.5	11.218400
32.683333	0.5	11.214850
32.691667	0.5	11.210850
32.700000	0.5	11.209500
32.708333	0.5	11.208750
32.716667	0.5	11.201700
32.725000	0.5	11.198750
32.733333	0.5	11.192100
32.741667	0.5	11.188950
32.750000	0.5	11.186950
32.758333	0.5	11.182600
32.766667	0.5	11.178800
32.775000	0.5	11.182100
32.783333	0.5	11.182950
32.791667	0.5	11.179150
32.800000	0.5	11.177550
32.808333	0.5	11.175300
32.816667	0.5	11.176250
32.825000	0.5	11.183450
32.833333	0.5	11.183650
32.841667	0.5	11.180000
32.850000	0.5	11.186900
32.858333	0.5	11.185250
32.866667	0.5	11.186700
32.875000	0.5	11.191850
32.883333	0.5	11.192950
32.891667	0.5	11.200750
32.900000	0.5	11.198000
32.908333	0.5	11.202850
32.916667	0.5	11.205200
32.925000	0.5	11.211850
32.933333	0.5	11.221150
32.941667	0.5	11.222050
32.950000	0.5	11.224450
32.958333	0.5	11.225600
32.966667	0.5	11.231850
32.975000	0.5	11.236650
32.983333	0.5	11.238500
32.991667	0.5	11.244000
33.000000	0.5	11.249150
33.008333	0.5	11.256800
33.016667	0.5	11.257200
33.025000	0.5	11.257750
33.033333	0.5	11.262750
33.041667	0.5	11.267500
33.050000	0.5	11.267850
33.058333	0.5	11.271350
33.066667	0.5	11.271500
33.075000	0.5	11.274450
33.083333	0.5	11.270050
33.091667	0.5	11.274550
33.100000	0.5	11.288850
33.108333	0.5	11.279350
33.116667	0.5	11.277850
33.125000	0.5	11.279050
33.133333	0.5	11.277250
33.141667	0.5	11.278750
33.150000	0.5	11.389650
33.158333	0.5	11.335300
33.166667	0.5	11.274350
33.175000	0.5	11.277400
33.183333	0.5	11.311650
33.191667	0.5	11.274800
33.200000	0.5	11.267050
33.208333	0.5	11.261450
33.216667	0.5	11.264700
33.225000	0.5	11.265700
33.233333	0.5	11.254750
33.241667	0.5	11.258900
33.250000	0.5	11.254100
33.258333	0.5	11.251450
33.266667	0.5	11.249150
33.275000	0.5	11.244200
33.283333	0.5	11.239900
33.291667	0.5	11.241850
33.300000	0.5	11.237150
33.308333	0.5	11.236700
33.316667	0.5	11.230800
33.325000	0.5	11.231700
33.333333	0.5	11.227950
33.341667	0.5	11.234900
33.350000	0.5	11.233200
33.358333	0.5	11.240950
33.366667	0.5	11.239850
33.375000	0.5	11.246400
33.383333	0.5	11.250250
33.391667	0.5	11.265700
33.400000	0.5	11.273750
33.408333	0.5	11.294450
33.416667	0.5	11.304750
33.425000	0.5	11.332750
33.433333	0.5	11.359100
33.441667	0.5	11.394050
33.450000	0.5	11.423250
33.458333	0.5	11.469500
33.466667	0.5	11.512750
33.475000	0.5	11.567650
33.483333	0.5	11.629050
33.491667	0.5	11.690000
33.500000	0.5	11.763100
33.508333	0.5	11.832200
33.516667	0.5	11.906550
33.525000	0.5	11.983250
33.533333	0.5	12.064400
33.541667	0.5	12.145850
33.550000	0.5	12.219500
33.558333	0.5	12.294600
33.566667	0.5	12.354850
33.575000	0.5	12.419050
33.583333	0.5	12.474950
33.591667	0.5	12.523350
33.600000	0.5	12.569000
33.608333	0.5	12.592150
33.616667	0.5	12.614150
33.625000	0.5	12.621850
33.633333	0.5	12.613000
33.641667	0.5	12.599600
33.650000	0.5	12.576600
33.658333	0.5	12.539750
33.666667	0.5	12.496800
33.675000	0.5	12.455000
33.683333	0.5	12.394700
33.691667	0.5	12.332750
33.700000	0.5	12.275500
33.708333	0.5	12.211550
33.716667	0.5	12.153150
33.725000	0.5	12.084750
33.733333	0.5	12.018600
33.741667	0.5	11.963700
33.750000	0.5	11.916600
33.758333	0.5	11.871500
33.766667	0.5	11.801300
33.775000	0.5	11.759600
33.783333	0.5	11.719950
33.791667	0.5	11.687100
33.800000	0.5	11.667300
33.808333	0.5	11.634400
33.816667	0.5	11.611550
33.825000	0.5	11.593100
33.833333	0.5	11.590900
33.841667	0.5	11.606550
33.850000	0.5	11.655800
33.858333	0.5	11.746950
33.866667	0.5	11.863050
33.875000	0.5	11.986900
33.883333	0.5	12.101000
33.891667	0.5	12.219350
33.900000	0.5	12.345250
33.908333	0.5	12.478000
33.916667	0.5	12.618100
33.925000	0.5	12.751050
33.933333	0.5	12.884050
33.941667	0.5	12.994100
33.950000	0.5	13.089300
33.958333	0.5	13.158350
33.966667	0.5	13.220800
33.975000	0.5	13.212050
33.983333	0.5	13.161600
33.991667	0.5	13.075650
34.000000	0.5	12.962850
34.008333	0.5	12.824450
34.016667	0.5	12.653450
34.025000	0.5	12.479000
34.033333	0.5	12.297550
34.041667	0.5	12.127850
34.050000	0.5	11.961800
34.058333	0.5	11.822300
34.066667	0.5	11.695250
34.075000	0.5	11.593050
34.083333	0.5	11.510900
34.091667	0.5	11.448600
34.100000	0.5	11.386800
34.108333	0.5	11.342850
34.116667	0.5	11.308750
34.125000	0.5	11.277250
34.133333	0.5	11.257850
34.141667	0.5	11.240800
34.150000	0.5	11.226500
34.158333	0.5	11.218350
34.166667	0.5	11.205450
34.175000	0.5	11.196050
34.183333	0.5	11.191350
34.191667	0.5	11.177900
34.200000	0.5	11.179450
34.208333	0.5	11.175000
34.216667	0.5	11.165450
34.225000	0.5	11.166250
34.233333	0.5	11.163700
34.241667	0.5	11.164450
34.250000	0.5	11.161250
34.258333	0.5	11.162150
34.266667	0.5	11.158600
34.275000	0.5	11.156950
34.283333	0.5	11.158800
34.291667	0.5	11.155150
34.300000	0.5	11.148550
34.308333	0.5	11.150250
34.316667	0.5	11.152200
34.325000	0.5	11.146200
34.333333	0.5	11.145200
34.341667	0.5	11.145550
34.350000	0.5	11.146500
34.358333	0.5	11.143500
34.366667	0.5	11.145650
34.375000	0.5	11.156450
34.383333	0.5	11.147050
34.391667	0.5	11.147500
34.400000	0.5	11.149600
34.408333	0.5	11.140150
34.416667	0.5	11.143300
34.425000	0.5	11.137500
34.433333	0.5	11.138100
34.441667	0.5	11.136800
34.450000	0.5	11.135150
34.458333	0.5	11.134450
34.466667	0.5	11.133600
34.475000	0.5	11.135200
34.483333	0.5	11.134150
34.491667	0.5	11.135250
34.500000	0.5	11.133500
34.508333	0.5	11.132600
34.516667	0.5	11.134000
34.525000	0.5	11.131850
34.533333	0.5	11.131150
34.541667	0.5	11.131150
34.550000	0.5	11.129600
34.558333	0.5	11.129750
34.566667	0.5	11.130800
34.575000	0.5	11.125050
34.583333	0.5	11.128400
34.591667	0.5	11.125500
34.600000	0.5	11.125450
34.608333	0.5	11.123600
34.616667	0.5	11.121200
34.625000	0.5	11.122750
34.633333	0.5	11.119950
34.641667	0.5	11.120650
34.650000	0.5	11.118900
34.658333	0.5	11.124200
34.666667	0.5	11.122400
34.675000	0.5	11.123500
34.683333	0.5	11.122500
34.691667	0.5	11.122500
34.700000	0.5	11.118650
34.708333	0.5	11.122050
34.716667	0.5	11.125150
34.725000	0.5	11.124700
34.733333	0.5	11.123800
34.741667	0.5	11.125250
34.750000	0.5	11.120850
34.758333	0.5	11.127300
34.766667	0.5	11.219950
34.775000	0.5	11.127650
34.783333	0.5	11.135800
34.791667	0.5	11.123900
34.800000	0.5	11.134800
34.808333	0.5	11.126300
34.816667	0.5	11.128100
34.825000	0.5	11.129100
34.833333	0.5	11.133900
34.841667	0.5	11.131850
34.850000	0.5	11.132800
34.858333	0.5	11.134150
34.866667	0.5	11.133000
34.875000	0.5	11.134050
34.883333	0.5	11.134950
34.891667	0.5	11.128900
34.900000	0.5	11.127800
34.908333	0.5	11.126450
34.916667	0.5	11.127550
34.925000	0.5	11.130000
34.933333	0.5	11.130300
34.941667	0.5	11.123800
34.950000	0.5	11.118850
34.958333	0.5	11.123750
34.966667	0.5	11.121300
34.975000	0.5	11.121300
34.983333	0.5	11.125050
34.991667	0.5	11.123450
35.000000	0.5	11.125000
35.008333	0.5	11.123900
35.016667	0.5	11.125550
35.025000	0.5	11.128150
35.033333	0.5	11.128850
35.041667	0.5	11.124400
35.050000	0.5	11.127900
35.058333	0.5	11.130050
35.066667	0.5	11.126850
35.075000	0.5	11.126050
35.083333	0.5	11.128400
35.091667	0.5	11.129450
35.100000	0.5	11.130550
35.108333	0.5	11.130850
35.116667	0.5	11.128400
35.125000	0.5	11.131100
35.133333	0.5	11.131450
35.141667	0.5	11.129700
35.150000	0.5	11.132750
35.158333	0.5	11.137200
35.166667	0.5	11.133800
35.175000	0.5	11.133550
35.183333	0.5	11.128950
35.191667	0.5	11.134600
35.200000	0.5	11.131700
35.208333	0.5	11.134150
35.216667	0.5	11.134950
35.225000	0.5	11.134900
35.233333	0.5	11.138450
35.241667	0.5	11.134350
35.250000	0.5	11.136100
35.258333	0.5	11.137100
35.266667	0.5	11.143450
35.275000	0.5	11.140450
35.283333	0.5	11.137800
35.291667	0.5	11.139150
35.300000	0.5	11.139650
35.308333	0.5	11.143550
35.316667	0.5	11.141550
35.325000	0.5	11.139500
35.333333	0.5	11.138950
35.341667	0.5	11.144150
35.350000	0.5	11.143250
35.358333	0.5	11.142400
35.366667	0.5	11.146300
35.375000	0.5	11.148900
35.383333	0.5	11.234350
35.391667	0.5	11.155300
35.400000	0.5	11.150650
35.408333	0.5	11.152850
35.416667	0.5	11.151650
35.425000	0.5	11.153450
35.433333	0.5	11.152100
35.441667	0.5	11.156300
35.450000	0.5	11.152800
35.458333	0.5	11.158550
35.466667	0.5	11.157200
35.475000	0.5	11.163200
35.483333	0.5	11.157600
35.491667	0.5	11.163150
35.500000	0.5	11.162000
35.508333	0.5	11.167500
35.516667	0.5	11.165200
35.525000	0.5	11.165100
35.533333	0.5	11.167700
35.541667	0.5	11.170450
35.550000	0.5	11.172700
35.558333	0.5	11.171500
35.566667	0.5	11.177200
35.575000	0.5	11.177850
35.583333	0.5	11.182750
35.591667	0.5	11.182950
35.600000	0.5	11.185350
35.608333	0.5	11.190400
35.616667	0.5	11.197650
35.625000	0.5	11.197800
35.633333	0.5	11.199150
35.641667	0.5	11.201450
35.650000	0.5	11.204650
35.658333	0.5	11.210250
35.666667	0.5	11.210350
35.675000	0.5	11.227800
35.683333	0.5	11.289500
35.691667	0.5	11.271950
35.700000	0.5	11.263700
35.708333	0.5	11.237050
35.716667	0.5	11.236850
35.725000	0.5	11.252900
35.733333	0.5	11.251900
35.741667	0.5	11.262450
35.750000	0.5	11.266100
35.758333	0.5	11.255800
35.766667	0.5	11.259000
35.775000	0.5	11.266550
35.783333	0.5	11.270200
35.791667	0.5	11.278900
35.800000	0.5	11.275750
35.808333	0.5	11.281550
35.816667	0.5	11.284450
35.825000	0.5	11.286300
35.833333	0.5	11.292900
35.841667	0.5	11.295500
35.850000	0.5	11.293250
35.858333	0.5	11.300250
35.866667	0.5	11.302950
35.875000	0.5	11.301500
35.883333	0.5	11.308950
35.891667	0.5	11.312000
35.900000	0.5	11.314050
35.908333	0.5	11.313100
35.916667	0.5	11.319300
35.925000	0.5	11.322550
35.933333	0.5	11.318600
35.941667	0.5	11.321450
35.950000	0.5	11.317550
35.958333	0.5	11.325850
35.966667	0.5	11.323550
35.975000	0.5	11.325400
35.983333	0.5	11.322050
35.991667	0.5	11.320850
36.000000	0.5	11.318300
36.008333	0.5	11.321600
36.016667	0.5	11.325700
36.025000	0.5	11.319350
36.033333	0.5	11.323600
36.041667	0.5	11.334900
36.050000	0.5	11.337200
36.058333	0.5	11.316500
36.066667	0.5	11.314250
36.075000	0.5	11.319450
36.083333	0.5	11.315400
36.091667	0.5	11.319150
36.100000	0.5	11.308350
36.108333	0.5	11.309400
36.116667	0.5	11.304750
36.125000	0.5	11.311800
36.133333	0.5	11.305450
36.141667	0.5	11.302650
36.150000	0.5	11.306150
36.158333	0.5	11.303150
36.166667	0.5	11.299350
36.175000	0.5	11.300350
36.183333	0.5	11.300100
36.191667	0.5	11.295250
36.200000	0.5	11.293000
36.208333	0.5	11.289800
36.216667	0.5	11.290650
36.225000	0.5	11.290200
36.233333	0.5	11.288450
36.241667	0.5	11.285450
36.250000	0.5	11.287000
36.258333	0.5	11.281950
36.266667	0.5	11.280350
36.275000	0.5	11.283600
36.283333	0.5	11.278700
36.291667	0.5	11.280600
36.300000	0.5	11.282650
36.308333	0.5	11.307550
36.316667	0.5	11.271800
36.325000	0.5	11.268650
36.333333	0.5	11.271850
36.341667	0.5	11.268300
36.350000	0.5	11.270300
36.358333	0.5	11.271100
36.366667	0.5	11.275200
36.375000	0.5	11.268500
36.383333	0.5	11.275700
36.391667	0.5	11.269350
36.400000	0.5	11.270350
36.408333	0.5	11.264950
36.416667	0.5	11.262300
36.425000	0.5	11.266950
36.433333	0.5	11.263400
36.441667	0.5	11.261950
36.450000	0.5	11.265350
36.458333	0.5	11.259600
36.466667	0.5	11.261150
36.475000	0.5	11.259550
36.483333	0.5	11.261450
36.491667	0.5	11.256100
36.500000	0.5	11.318550
36.508333	0.5	11.259550
36.516667	0.5	11.254750
36.525000	0.5	11.261750
36.533333	0.5	11.258050
36.541667	0.5	11.259250
36.550000	0.5	11.263800
36.558333	0.5	11.257150
36.566667	0.5	11.254400
36.575000	0.5	11.332050
36.583333	0.5	11.251500
36.591667	0.5	11.251800
36.600000	0.5	11.258250
36.608333	0.5	11.258200
36.616667	0.5	11.254050
36.625000	0.5	11.250450
36.633333	0.5	11.305850
36.641667	0.5	11.258300
36.650000	0.5	11.300300
36.658333	0.5	11.252850
36.666667	0.5	11.250900
36.675000	0.5	11.252150
36.683333	0.5	11.247700
36.691667	0.5	11.250000
36.700000	0.5	11.253850
36.708333	0.5	11.251500
36.716667	0.5	11.253650
36.725000	0.5	11.253350
36.733333	0.5	11.256600
36.741667	0.5	11.251500
36.750000	0.5	11.253550
36.758333	0.5	11.252300
36.766667	0.5	11.248100
36.775000	0.5	11.309950
36.783333	0.5	11.278050
36.791667	0.5	11.251550
36.800000	0.5	11.248900
36.808333	0.5	11.247600
36.816667	0.5	11.246300
36.825000	0.5	11.245700
36.833333	0.5	11.250800
36.841667	0.5	11.247000
36.850000	0.5	11.247950
36.858333	0.5	11.246600
36.866667	0.5	11.247500
36.875000	0.5	11.249700
36.883333	0.5	11.252300
36.891667	0.5	11.253100
36.900000	0.5	11.253450
36.908333	0.5	11.250500
36.916667	0.5	11.266900
36.925000	0.5	11.248800
36.933333	0.5	11.258100
36.941667	0.5	11.252650
36.950000	0.5	11.263250
36.958333	0.5	11.255200
36.966667	0.5	11.262200
36.975000	0.5	11.256900
36.983333	0.5	11.258600
36.991667	0.5	11.264100
37.000000	0.5	11.266250
37.008333	0.5	11.263550
37.016667	0.5	11.268950
37.025000	0.5	11.265700
37.033333	0.5	11.277600
37.041667	0.5	11.265500
37.050000	0.5	11.272900
37.058333	0.5	11.275550
37.066667	0.5	11.274350
37.075000	0.5	11.282450
37.083333	0.5	11.276250
37.091667	0.5	11.276850
37.100000	0.5	11.280750
37.108333	0.5	11.281950
37.116667	0.5	11.286950
37.125000	0.5	11.286000
37.133333	0.5	11.288200
37.141667	0.5	11.374400
37.150000	0.5	11.347850
37.158333	0.5	11.346050
37.166667	0.5	11.297700
37.175000	0.5	11.301000
37.183333	0.5	11.304550
37.191667	0.5	11.307100
37.200000	0.5	11.308300
37.208333	0.5	11.316150
37.216667	0.5	11.321550
37.225000	0.5	11.315700
37.233333	0.5	11.319200
37.241667	0.5	11.321000
37.250000	0.5	11.324100
37.258333	0.5	11.333250
37.266667	0.5	11.332800
37.275000	0.5	11.345800
37.283333	0.5	11.348900
37.291667	0.5	11.343400
37.300000	0.5	11.350650
37.308333	0.5	11.347550
37.316667	0.5	11.356050
37.325000	0.5	11.405900
37.333333	0.5	11.365850
37.341667	0.5	11.363750
37.350000	0.5	11.368800
37.358333	0.5	11.370550
37.366667	0.5	11.371350
37.375000	0.5	11.378600
37.383333	0.5	11.385800
37.391667	0.5	11.385650
37.400000	0.5	11.389150
37.408333	0.5	11.392350
37.416667	0.5	11.393050
37.425000	0.5	11.397900
37.433333	0.5	11.402200
37.441667	0.5	11.411450
37.450000	0.5	11.447000
37.458333	0.5	11.410400
37.466667	0.5	11.405550
37.475000	0.5	11.410050
37.483333	0.5	11.413650
37.491667	0.5	11.410950
37.500000	0.5	11.417900
37.508333	0.5	11.421050
37.516667	0.5	11.431800
37.525000	0.5	11.420000
37.533333	0.5	11.424900
37.541667	0.5	11.431550
37.550000	0.5	11.426500
37.558333	0.5	11.429500
37.566667	0.5	11.429050
37.575000	0.5	11.431300
37.583333	0.5	11.430700
37.591667	0.5	11.431150
37.600000	0.5	11.430600
37.608333	0.5	11.435250
37.616667	0.5	11.441900
37.625000	0.5	11.438600
37.633333	0.5	11.448300
37.641667	0.5	11.434950
37.650000	0.5	11.438550
37.658333	0.5	11.430900
37.666667	0.5	11.431700
37.675000	0.5	11.543050
37.683333	0.5	11.429200
37.691667	0.5	11.432750
37.700000	0.5	11.467950
37.708333	0.5	11.433800
37.716667	0.5	11.432000
37.725000	0.5	11.430400
37.733333	0.5	11.445250
37.741667	0.5	11.423300
37.750000	0.5	11.423900
37.758333	0.5	11.422900
37.766667	0.5	11.412150
37.775000	0.5	11.409100
37.783333	0.5	11.411200
37.791667	0.5	11.401450
37.800000	0.5	11.433150
37.808333	0.5	11.394000
37.816667	0.5	11.413200
37.825000	0.5	11.385250
37.833333	0.5	11.376650
37.841667	0.5	11.373850
37.850000	0.5	11.364600
37.858333	0.5	11.356350
37.866667	0.5	11.350550
37.875000	0.5	11.389000
37.883333	0.5	11.344600
37.891667	0.5	11.359200
37.900000	0.5	11.348650
37.908333	0.5	11.342400
37.916667	0.5	11.332450
37.925000	0.5	11.325900
37.933333	0.5	11.321050
37.941667	0.5	11.315050
37.950000	0.5	11.316450
37.958333	0.5	11.305900
37.966667	0.5	11.297550
37.975000	0.5	11.295450
37.983333	0.5	11.277300
37.991667	0.5	11.273400
38.000000	0.5	11.287400
38.008333	0.5	11.277750
38.016667	0.5	11.277950
38.025000	0.5	11.266600
38.033333	0.5	11.264650
38.041667	0.5	11.258150
38.050000	0.5	11.253800
38.058333	0.5	11.247500
38.066667	0.5	11.245900
38.075000	0.5	11.243250
38.083333	0.5	11.239750
38.091667	0.5	11.235650
38.100000	0.5	11.234800
38.108333	0.5	11.234500
38.116667	0.5	11.230750
38.125000	0.5	11.227150
38.133333	0.5	11.229500
38.141667	0.5	11.223800
38.150000	0.5	11.224600
38.158333	0.5	11.222850
38.166667	0.5	11.223450
38.175000	0.5	11.221400
38.183333	0.5	11.217800
38.191667	0.5	11.219600
38.200000	0.5	11.217400
38.208333	0.5	11.214400
38.216667	0.5	11.211350
38.225000	0.5	11.197900
38.233333	0.5	11.196700
38.241667	0.5	11.196900
38.250000	0.5	11.198900
38.258333	0.5	11.193200
38.266667	0.5	11.193900
38.275000	0.5	11.198550
38.283333	0.5	11.216300
38.291667	0.5	11.191100
38.300000	0.5	11.193100
38.308333	0.5	11.187300
38.316667	0.5	11.213850
38.325000	0.5	11.214150
38.333333	0.5	11.203300
38.341667	0.5	11.200650
38.350000	0.5	11.205250
38.358333	0.5	11.211250
38.366667	0.5	11.207750
38.375000	0.5	11.203950
38.383333	0.5	11.206250
38.391667	0.5	11.207950
38.400000	0.5	11.199950
38.408333	0.5	11.203400
38.416667	0.5	11.204200
38.425000	0.5	11.187400
38.433333	0.5	11.189750
38.441667	0.5	11.209350
38.450000	0.5	11.189600
38.458333	0.5	11.187350
38.466667	0.5	11.193600
38.475000	0.5	11.217050
38.483333	0.5	11.205750
38.491667	0.5	11.190700
38.500000	0.5	11.213250
38.508333	0.5	11.188550
38.516667	0.5	11.199150
38.525000	0.5	11.185300
38.533333	0.5	11.226450
38.541667	0.5	11.190650
38.550000	0.5	11.212750
38.558333	0.5	11.208400
38.566667	0.5	11.188700
38.575000	0.5	11.189350
38.583333	0.5	11.216000
38.591667	0.5	11.207950
38.600000	0.5	11.207600
38.608333	0.5	11.195450
38.616667	0.5	11.212450
38.625000	0.5	11.212950
38.633333	0.5	11.194850
38.641667	0.5	11.214350
38.650000	0.5	11.198300
38.658333	0.5	11.191950
38.666667	0.5	11.215150
38.675000	0.5	11.216900
38.683333	0.5	11.214650
38.691667	0.5	11.198700
38.700000	0.5	11.195150
38.708333	0.5	11.220650
38.716667	0.5	11.203850
38.725000	0.5	11.204550
38.733333	0.5	11.204700
38.741667	0.5	11.198700
38.750000	0.5	11.198050
38.758333	0.5	11.204650
38.766667	0.5	11.190000
38.775000	0.5	11.217600
38.783333	0.5	11.211100
38.791667	0.5	11.202400
38.800000	0.5	11.207100
38.808333	0.5	11.196350
38.816667	0.5	11.196850
38.825000	0.5	11.199550
38.833333	0.5	11.218700
38.841667	0.5	11.194500
38.850000	0.5	11.196000
38.858333	0.5	11.228300
38.866667	0.5	11.196050
38.875000	0.5	11.231150
38.883333	0.5	11.197550
38.891667	0.5	11.195100
38.900000	0.5	11.216150
38.908333	0.5	11.240200
38.916667	0.5	11.232700
38.925000	0.5	11.194050
38.933333	0.5	11.197700
38.941667	0.5	11.236150
38.950000	0.5	11.193500
38.958333	0.5	11.192800
38.966667	0.5	11.218300
38.975000	0.5	11.209050
38.983333	0.5	11.204300
38.991667	0.5	11.203250
39.000000	0.5	11.213700
39.008333	0.5	11.203800
39.016667	0.5	11.194450
39.025000	0.5	11.199500
39.033333	0.5	11.190350
39.041667	0.5	11.193250
39.050000	0.5	11.189100
39.058333	0.5	11.194400
39.066667	0.5	11.187050
39.075000	0.5	11.190800
39.083333	0.5	11.221750
39.091667	0.5	11.192300
39.100000	0.5	11.201450
39.108333	0.5	11.196700
39.116667	0.5	11.198000
39.125000	0.5	11.205250
39.133333	0.5	11.196950
39.141667	0.5	11.195850
39.150000	0.5	11.186000
39.158333	0.5	11.190550
39.166667	0.5	11.188000
39.175000	0.5	11.185150
39.183333	0.5	11.207200
39.191667	0.5	11.188350
39.200000	0.5	11.186950
39.208333	0.5	11.189800
39.216667	0.5	11.188550
39.225000	0.5	11.183950
39.233333	0.5	11.208350
39.241667	0.5	11.188800
39.250000	0.5	11.180050
39.258333	0.5	11.182400
39.266667	0.5	11.178150
39.275000	0.5	11.184800
39.283333	0.5	11.181450
39.291667	0.5	11.191150
39.300000	0.5	11.190000
39.308333	0.5	11.189900
39.316667	0.5	11.227200
39.325000	0.5	11.209600
39.333333	0.5	11.220650
39.341667	0.5	11.196100
39.350000	0.5	11.205400
39.358333	0.5	11.182900
39.366667	0.5	11.181050
39.375000	0.5	11.178250
39.383333	0.5	11.178750
39.391667	0.5	11.212850
39.400000	0.5	11.204450
39.408333	0.5	11.194600
39.416667	0.5	11.179850
39.425000	0.5	11.175900
39.433333	0.5	11.199650
39.441667	0.5	11.199250
39.450000	0.5	11.182600
39.458333	0.5	11.199350
39.466667	0.5	11.175700
39.475000	0.5	11.177950
39.483333	0.5	11.219050
39.491667	0.5	11.205900
39.500000	0.5	11.176400
39.508333	0.5	11.180500
39.516667	0.5	11.176750
39.525000	0.5	11.177100
39.533333	0.5	11.178500
39.541667	0.5	11.180750
39.550000	0.5	11.174850
39.558333	0.5	11.173100
39.566667	0.5	11.171900
39.575000	0.5	11.203750
39.583333	0.5	11.177500
39.591667	0.5	11.181200
39.600000	0.5	11.207350
39.608333	0.5	11.179400
39.616667	0.5	11.176650
39.625000	0.5	11.170950
39.633333	0.5	11.204250
39.641667	0.5	11.195000
39.650000	0.5	11.176450
39.658333	0.5	11.168100
39.666667	0.5	11.213850
39.675000	0.5	11.184200
39.683333	0.5	11.175900
39.691667	0.5	11.203200
39.700000	0.5	11.178800
39.708333	0.5	11.201850
39.716667	0.5	11.224050
39.725000	0.5	11.190400
39.733333	0.5	11.189900
39.741667	0.5	11.189300
39.750000	0.5	11.183650
39.758333	0.5	11.182450
39.766667	0.5	11.188100
39.775000	0.5	11.184900
39.783333	0.5	11.185100
39.791667	0.5	11.186500
39.800000	0.5	11.182500
39.808333	0.5	11.191300
39.816667	0.5	11.196150
39.825000	0.5	11.182000
39.833333	0.5	11.183850
39.841667	0.5	11.180250
39.850000	0.5	11.185300
39.858333	0.5	11.182000
39.866667	0.5	11.191750
39.875000	0.5	11.187750
39.883333	0.5	11.184100
39.891667	0.5	11.187350
39.900000	0.5	11.188400
39.908333	0.5	11.185900
39.916667	0.5	11.191400
39.925000	0.5	11.188950
39.933333	0.5	11.179500
39.941667	0.5	11.203500
39.950000	0.5	11.201500
39.958333	0.5	11.201300
39.966667	0.5	11.195950
39.975000	0.5	11.184400
39.983333	0.5	11.178650
39.991667	0.5	11.181850
40.000000	0.5	11.185600
