# Supplementary material for: Degraded Polysaccharides from Noni (Morinda citrifolia L.) juice Mitigate Glucose Metabolism Disorders by Regulating PI3K/AKT-Nrf2-GSK3β Signaling Pathways in HepG2 Cells
Source: Foods. 2025 Aug 27;14(17):2989. doi: 10.3390/foods14172989 (PMC12427753; doi:10.3390/foods14172989)
Supplement: Supplementary file 1 [file foods-14-02989-s001.zip › The molecular weight of DNJP.csv]

time (min)	LS	time (min)	dRI
0.002666667	0.005107356	-0.164109991	0.002533382
0.019200102	0.006015193	-0.147576555	0.002509451
0.035733538	0.006630982	-0.131043119	0.002485519
0.052266974	0.007058872	-0.114509683	0.002433424
0.06880041	0.007384141	-0.097976248	0.002333897
0.085333845	0.007566805	-0.081442812	0.00220769
0.101867281	0.007616319	-0.064909376	0.00210817
0.118400717	0.007533955	-0.04837594	0.002183557
0.134934152	0.007555732	-0.031842505	0.002413092
0.151467588	0.007631367	-0.015309069	0.002639662
0.168001024	0.007685289	0.001224367	0.002854368
0.18453446	0.007715978	0.017757802	0.002837842
0.201067895	0.007710106	0.034291238	0.002821316
0.217601331	0.007562531	0.050824674	0.002775146
0.234134767	0.007592794	0.06735811	0.002637081
0.250668203	0.007916584	0.083891545	0.002501975
0.267201638	0.0082439	0.100424981	0.0023135
0.283735074	0.008469235	0.116958417	0.00199756
0.30026851	0.008614952	0.133491853	0.001643092
0.316801945	0.008673212	0.150025288	0.001362741
0.333335381	0.008599078	0.166558724	0.00117132
0.349868817	0.008311824	0.18309216	0.001027336
0.366402253	0.007652114	0.199625595	0.000966355
0.382935688	0.007267434	0.216159031	0.000952804
0.399469124	0.007149193	0.232692467	0.000974832
0.41600256	0.007155717	0.249225903	0.00105615
0.432535996	0.007226546	0.265759338	0.001196741
0.449069431	0.007279199	0.282292774	0.001281012
0.465602867	0.007297757	0.29882621	0.001347497
0.482136303	0.007230534	0.315359646	0.001408062
0.498669739	0.007122286	0.331893081	0.001510132
0.515203174	0.007001961	0.348426517	0.001662596
0.53173661	0.006737649	0.364959953	0.0018447
0.548270046	0.006627644	0.381493388	0.002032708
0.564803481	0.006939375	0.398026824	0.00210514
0.581336917	0.007354054	0.41456026	0.002254633
0.597870353	0.007736376	0.431093696	0.002252903
0.614403789	0.007970658	0.447627131	0.002224495
0.630937224	0.008050911	0.464160567	0.002196086
0.64747066	0.007930662	0.480694003	0.001933524
0.664004096	0.007637528	0.497227439	0.001724372
0.680537532	0.007223408	0.513760874	0.001767164
0.697070967	0.006575376	0.53029431	0.001892934
0.713604403	0.006096768	0.546827746	0.001994989
0.730137839	0.006218214	0.563361181	0.002073334
0.746671274	0.006440342	0.579894617	0.002154632
0.76320471	0.006557979	0.596428053	0.002194426
0.779738146	0.006558061	0.612961489	0.002192745
0.796271582	0.006318596	0.629494924	0.002176946
0.812805017	0.006124394	0.64602836	0.002161147
0.829338453	0.006270065	0.662561796	0.002119411
0.845871889	0.006510326	0.679095232	0.00198135
0.862405325	0.006648025	0.695628667	0.001858148
0.87893876	0.00668096	0.712162103	0.001862413
0.895472196	0.006557432	0.728695539	0.001967458
0.912005632	0.006315965	0.745228974	0.002131754
0.928539067	0.006108251	0.76176241	0.002174509
0.945072503	0.006010534	0.778295846	0.002186148
0.961605939	0.006008137	0.794829282	0.002197786
0.978139375	0.006186767	0.811362717	0.00217642
0.99467281	0.006359151	0.827896153	0.002155053
1.011206246	0.006457567	0.844429589	0.002103668
1.027739682	0.006446824	0.860963025	0.001894465
1.044273118	0.006596292	0.87749646	0.00171493
1.060806553	0.006759673	0.894029896	0.001621343
1.077339989	0.006854785	0.910563332	0.001554431
1.093873425	0.006884687	0.927096767	0.001499394
1.11040686	0.006623826	0.943630203	0.001497718
1.126940296	0.006324578	0.960163639	0.00154643
1.143473732	0.006130782	0.976697075	0.00162479
1.160007168	0.006024051	0.99323051	0.001738678
1.176540603	0.005985698	1.009763946	0.001781444
1.193074039	0.005952428	1.026297382	0.001790106
1.209607475	0.005904728	1.042830818	0.001786162
1.226140911	0.005799985	1.059364253	0.001732938
1.242674346	0.005532613	1.075897689	0.001679714
1.259207782	0.005200713	1.092431125	0.001547571
1.275741218	0.004886232	1.10896456	0.001400636
1.292274653	0.004694073	1.125497996	0.00130409
1.308808089	0.004592368	1.142031432	0.001240148
1.325341525	0.004541296	1.158564868	0.001196953
1.341874961	0.004848956	1.175098303	0.001165622
1.358408396	0.005223389	1.191631739	0.001158003
1.374941832	0.005501423	1.208165175	0.00116521
1.391475268	0.005616674	1.224698611	0.001193157
1.408008704	0.005582812	1.241232046	0.001218149
1.424542139	0.00557078	1.257765482	0.001260956
1.441075575	0.005598293	1.274298918	0.001371883
1.457609011	0.005644066	1.290832353	0.001341629
1.474142446	0.005692974	1.307365789	0.001311375
1.490675882	0.005715784	1.323899225	0.001254093
1.507209318	0.005710609	1.340432661	0.00122874
1.523742754	0.005779528	1.356966096	0.001310101
1.540276189	0.005827473	1.373499532	0.001483333
1.556809625	0.005817641	1.390032968	0.001695081
1.573343061	0.00570073	1.406566404	0.00179188
1.589876497	0.00517872	1.423099839	0.001831241
1.606409932	0.004475416	1.439633275	0.001770049
1.622943368	0.004095249	1.456166711	0.001708856
1.639476804	0.004008438	1.472700146	0.001603413
1.656010239	0.004022458	1.489233582	0.001518724
1.672543675	0.003990336	1.505767018	0.001457806
1.689077111	0.003891238	1.522300454	0.001509407
1.705610547	0.003775474	1.538833889	0.001575888
1.722143982	0.003678661	1.555367325	0.001672009
1.738677418	0.003748274	1.571900761	0.001668849
1.755210854	0.003899631	1.588434197	0.001660495
1.77174429	0.004009686	1.604967632	0.00160953
1.788277725	0.004065875	1.621501068	0.001558564
1.804811161	0.004020659	1.638034504	0.001426441
1.821344597	0.003768046	1.65456794	0.001426206
1.837878032	0.003733494	1.671101375	0.001425971
1.854411468	0.003834156	1.687634811	0.001486505
1.870944904	0.003920249	1.704168247	0.00163597
1.88747834	0.004281952	1.720701682	0.001758791
1.904011775	0.004762599	1.737235118	0.001703764
1.920545211	0.005142593	1.753768554	0.001648737
1.937078647	0.005356872	1.77030199	0.001543315
1.953612083	0.005433271	1.786835425	0.001328174
1.970145518	0.00537852	1.803368861	0.001204906
1.986678954	0.005217767	1.819902297	0.001132047
2.00321239	0.004632821	1.836435733	0.001109584
2.019745825	0.004057431	1.852969168	0.001001186
2.036279261	0.003652192	1.869502604	0.000880911
2.052812697	0.003355443	1.88603604	0.000849561
2.069346133	0.003132581	1.902569475	0.000818211
2.085879568	0.003153296	1.919102911	0.000748332
2.102413004	0.003396349	1.935636347	0.000817751
2.11894644	0.003586679	1.952169783	0.001029468
2.135479876	0.00366129	1.968703218	0.001187866
2.152013311	0.00357777	1.985236654	0.00129883
2.168546747	0.003369764	2.00177009	0.001267506
2.185080183	0.003201183	2.018303526	0.001236181
2.201613618	0.003089646	2.034836961	0.001154463
2.218147054	0.003002604	2.051370397	0.00095711
2.23468049	0.002929277	2.067903833	0.000768646
2.251213926	0.002810875	2.084437268	0.000657248
2.267747361	0.002690823	2.100970704	0.000628856
2.284280797	0.002589581	2.11750414	0.000677543
2.300814233	0.002226481	2.134037576	0.000749955
2.317347669	0.001897602	2.150571011	0.000795694
2.333881104	0.001705295	2.167104447	0.000808823
2.35041454	0.001995524	2.183637883	0.000780454
2.366947976	0.00253142	2.200171319	0.000752086
2.383481411	0.002990524	2.216704754	0.000578452
2.400014847	0.003321795	2.23323819	0.000440382
2.416548283	0.003307884	2.249771626	0.000560202
2.433081719	0.002951772	2.266305061	0.000733405
2.449615154	0.002610431	2.282838497	0.000900686
2.46614859	0.002491948	2.299371933	0.001062038
2.482682026	0.002517925	2.315905369	0.001061091
2.499215462	0.002569557	2.332438804	0.000992333
2.515748897	0.002541757	2.34897224	0.000923575
2.532282333	0.002427744	2.365505676	0.000705464
2.548815769	0.00217599	2.382039112	0.00063261
2.565349204	0.001650123	2.398572547	0.000684267
2.58188264	0.001285301	2.415105983	0.000795218
2.598416076	0.001078755	2.431639419	0.000837992
2.614949512	0.000939324	2.448172854	0.000848154
2.631482947	0.000840186	2.46470629	0.000861279
2.648016383	0.000766832	2.481239726	0.000862546
2.664549819	0.000749126	2.497773162	0.000899387
2.681083255	0.00086482	2.514306597	0.001057772
2.69761669	0.001031226	2.530840033	0.001133152
2.714150126	0.001204345	2.547373469	0.001158134
2.730683562	0.001352828	2.563906905	0.001054159
2.747216997	0.001583402	2.58044034	0.000950184
2.763750433	0.001787289	2.596973776	0.000646107
2.780283869	0.001922341	2.613507212	0.00038057
2.796817305	0.001910674	2.630040647	0.000192114
2.81335074	0.00162447	2.646574083	0.000175601
2.829884176	0.001320072	2.663107519	0.000237636
2.846417612	0.001056798	2.679640955	0.000258909
2.862951048	0.000821845	2.69617439	0.000206443
2.879484483	0.000676573	2.712707826	0.000153977
2.896017919	0.000574938	2.729241262	6.63E-05
2.912551355	0.000486757	2.745774698	4.09E-05
2.92908479	0.000418101	2.762308133	1.55E-05
2.945618226	0.000333482	2.778841569	4.34E-05
2.962151662	0.000224452	2.795375005	0.000151435
2.978685098	0.000154364	2.81190844	0.000190495
2.995218533	9.57E-05	2.828441876	0.000199541
3.011751969	3.03E-05	2.844975312	0.000208587
3.028285405	-3.99E-05	2.861508748	0.000209858
3.044818841	-0.000113415	2.878042183	0.000215576
3.061352276	-0.000211177	2.894575619	0.000221293
3.077885712	-0.000190476	2.911109055	0.000302603
3.094419148	-2.95E-05	2.927642491	0.000386874
3.110952583	0.000175429	2.944175926	0.000453372
3.127486019	0.000311833	2.960709362	0.00059397
3.144019455	0.0003692	2.977242798	0.000725676
3.160552891	0.000402053	2.993776233	0.000857398
3.177086326	0.000469977	3.010309669	0.001075074
3.193619762	0.000550985	3.026843105	0.001162291
3.210153198	0.000630649	3.043376541	0.001185779
3.226686634	0.000730257	3.059909976	0.00117888
3.243220069	0.000761423	3.076443412	0.00111826
3.259753505	0.000708613	3.092976848	0.001057641
3.276286941	0.000330317	3.109510284	0.000990749
3.292820376	7.18E-05	3.126043719	0.001039444
3.309353812	-4.92E-07	3.142577155	0.000999188
3.325887248	-0.000127	3.159110591	0.000958933
3.342420684	-0.000353137	3.175644026	0.000877177
3.358954119	-0.00040279	3.192177462	0.00067095
3.375487555	-0.000331097	3.208710898	0.000553662
3.392020991	-0.0002618	3.225244334	0.000537149
3.408554427	-0.000213533	3.241777769	0.000547336
3.425087862	-0.000217089	3.258311205	0.000655344
3.441621298	-0.000271828	3.274844641	0.000831507
3.458154734	-0.000438656	3.291378077	0.000969143
3.47468817	-0.000443598	3.307911512	0.000985195
3.491221605	-0.000317674	3.324444948	0.000938995
3.507755041	-0.000220004	3.340978384	0.000892795
3.524288477	-0.00017601	3.357511819	0.000671725
3.540821912	-6.23E-05	3.374045255	0.000456637
3.557355348	5.12E-05	3.390578691	0.000413543
3.573888784	0.000128861	3.407112127	0.000699443
3.59042222	0.000210402	3.423645562	0.001103888
3.606955655	0.000256736	3.440178998	0.001517179
3.623489091	0.000258812	3.456712434	0.001800011
3.640022527	0.00030915	3.47324587	0.001770483
3.656555963	0.000346628	3.489779305	0.001740955
3.673089398	0.000344686	3.506312741	0.00165845
3.689622834	0.000375579	3.522846177	0.001472943
3.70615627	0.000550763	3.539379612	0.001263717
3.722689705	0.00066937	3.555913048	0.001021925
3.739223141	0.00067114	3.572446484	0.000863087
3.755756577	0.000527207	3.58897992	0.000650833
3.772290013	0.000284339	3.605513355	0.000248886
3.788823448	-6.70E-05	3.622046791	-0.000250856
3.805356884	-0.000316239	3.638580227	-0.000762404
3.82189032	-0.000361893	3.655113663	-0.001161257
3.838423756	-0.000340947	3.671647098	-0.001346686
3.854957191	-0.000341476	3.688180534	-0.001372067
3.871490627	-0.000369193	3.70471397	-0.001323328
3.888024063	-0.000437009	3.721247405	-0.001185657
3.904557498	-0.000541387	3.737780841	-0.000967973
3.921090934	-0.000942164	3.754314277	-0.000735479
3.93762437	-0.001191987	3.770847713	-0.000514868
3.954157806	-0.00124031	3.787381148	-0.00044842
3.970691241	-0.001179366	3.803914584	-0.000426431
3.987224677	-0.00115799	3.82044802	-0.000441462
4.003758113	-0.001210317	3.836981456	-0.000456493
4.020291549	-0.001384617	3.853514891	-0.000419564
4.036824984	-0.001555712	3.870048327	-0.00020778
4.05335842	-0.001537216	3.886581763	7.51E-05
4.069891856	-0.001262692	3.903115198	0.000283821
4.086425291	-0.000906949	3.919648634	0.000412511
4.102958727	-0.000542692	3.93618207	0.000381503
4.119492163	-1.00E-04	3.952715506	0.000350494
4.136025599	0.000252927	3.969248941	0.000297619
4.152559034	0.000474397	3.985782377	0.000118061
4.16909247	0.000371507	4.002315813	-4.36E-05
4.185625906	0.000402043	4.018849249	-9.66E-06
4.202159342	0.000503204	4.035382684	0.000157604
4.218692777	0.00057654	4.05191612	0.000298166
4.235226213	0.000669139	4.068449556	0.000287169
4.251759649	0.000691873	4.084982991	0.000276172
4.268293084	0.000626541	4.101516427	0.000233694
4.28482652	0.000399882	4.118049863	0.000154851
4.301359956	7.79E-05	4.134583299	-3.95E-05
4.317893392	-2.04E-05	4.151116734	-0.000230919
4.334426827	-1.44E-06	4.16765017	-0.000345193
4.350960263	2.50E-05	4.184183606	-0.000337901
4.367493699	5.64E-06	4.200717042	-0.000176567
4.384027135	-6.33E-05	4.217250477	-4.20E-05
4.40056057	-0.000211402	4.233783913	7.48E-05
4.417094006	-0.000484424	4.250317349	3.87E-05
4.433627442	-0.000676046	4.266850784	2.59E-06
4.450160877	-0.000629482	4.28338422	-6.95E-05
4.466694313	-0.000449195	4.299917656	-0.000109755
4.483227749	-0.000284714	4.316451092	-6.40E-05
4.499761185	-0.000226383	4.332984527	7.36E-05
4.51629462	-0.000268211	4.349517963	0.000187481
4.532828056	-0.000186744	4.366051399	0.000165799
4.549361492	-3.40E-05	4.382584835	0.000144117
4.565894928	0.00013385	4.39911827	8.76E-05
4.582428363	0.000378887	4.415651706	-8.97E-06
4.598961799	0.000639635	4.432185142	-4.92E-05
4.615495235	0.000834494	4.448718577	-0.000136878
4.63202867	0.000962386	4.465252013	-0.000384585
4.648562106	0.000874251	4.481785449	-0.000664938
4.665095542	0.000831343	4.498318885	-0.000725986
4.681628978	0.000862215	4.51485232	-0.000567659
4.698162413	0.000861306	4.531385756	-0.000338142
4.714695849	0.000814193	4.547919192	-7.60E-05
4.731229285	0.000732315	4.564452628	0.000115009
4.747762721	0.000779387	4.580986063	0.000190417
4.764296156	0.000855612	4.597519499	0.000233196
4.780829592	0.000809966	4.614052935	0.000308568
4.797363028	0.000640779	4.630586371	0.000287615
4.813896463	0.000523147	4.647119806	0.000266662
4.830429899	0.000720584	4.663653242	0.000217544
4.846963335	0.000987627	4.680186678	0.00012098
4.863496771	0.001165348	4.696720113	3.67E-06
4.880030206	0.001262139	4.713253549	-0.000122535
4.896563642	0.001256514	4.729786985	-0.000162787
4.913097078	0.001172641	4.746320421	-6.96E-05
4.929630514	0.000971902	4.762853856	-4.17E-05
4.946163949	0.000783326	4.779387292	-4.67E-05
4.962697385	0.000642236	4.795920728	-5.56E-05
4.979230821	0.000531714	4.812454164	-6.46E-05
4.995764256	0.00053516	4.828987599	-6.63E-05
5.012297692	0.000578865	4.845521035	6.25E-05
5.028831128	0.000609942	4.862054471	5.60E-05
5.045364564	0.000627663	4.878587906	2.56E-05
5.061897999	0.000676405	4.895121342	-4.84E-06
5.078431435	0.000916923	4.911654778	-0.00030594
5.094964871	0.001204821	4.928188214	-0.000630767
5.111498307	0.001329483	4.944721649	-0.000825173
5.128031742	0.001284019	4.961255085	-0.00084764
5.144565178	0.001372724	4.977788521	-0.000830068
5.161098614	0.001607847	4.994321957	-0.000836953
5.177632049	0.001836133	5.010855392	-0.000843838
5.194165485	0.001967652	5.027388828	-0.000700287
5.210698921	0.002008519	5.043922264	-0.000455937
5.227232357	0.001912505	5.060455699	-0.00031533
5.243765792	0.00174454	5.076989135	-0.000266625
5.260299228	0.001585805	5.093522571	-0.000285737
5.276832664	0.001375014	5.110056007	-0.000304849
5.2933661	0.001011163	5.126589442	-0.000339896
5.309899535	0.000744335	5.143122878	-0.000368276
5.326432971	0.000776175	5.159656314	-0.00041444
5.342966407	0.000935635	5.17618975	-0.00029756
5.359499842	0.001132279	5.192723185	-8.58E-05
5.376033278	0.001417229	5.209256621	0.000105183
5.392566714	0.001755366	5.225790057	0.000242818
5.40910015	0.001986424	5.242323492	0.000260389
5.425633585	0.002090088	5.258856928	0.000259432
5.442167021	0.002058332	5.275390364	0.000206225
5.458700457	0.001736761	5.2919238	0.000153018
5.475233893	0.001501114	5.308457235	6.06E-06
5.491767328	0.001321621	5.324990671	-0.000200194
5.508300764	0.001125656	5.341524107	-0.000447947
5.5248342	0.00080556	5.358057543	-0.000710522
5.541367635	0.000519291	5.374590978	-0.000967162
5.557901071	0.00035605	5.391124414	-0.001114112
5.574434507	0.000298746	5.40765785	-0.001127661
5.590967943	0.000318742	5.424191285	-0.001049308
5.607501378	0.000292283	5.440724721	-0.000861273
5.624034814	0.000193394	5.457258157	-0.000640639
5.64056825	-6.47E-05	5.473791593	-0.000508941
5.657101686	-3.62E-05	5.490325028	-0.000486185
5.673635121	0.000180461	5.506858464	-0.000480846
5.690168557	0.000385252	5.5233919	-0.000507192
5.706701993	0.000480657	5.539925336	-0.000533538
5.723235428	0.000470071	5.556458771	-0.000662714
5.739768864	0.000362798	5.572992207	-0.000824478
5.7563023	0.000150854	5.589525643	-0.000852843
5.772835736	6.50E-06	5.606059078	-0.000789317
5.789369171	0.00011674	5.622592514	-0.000696143
5.805902607	0.000302047	5.63912595	-0.000558515
5.822436043	0.000448649	5.655659386	-0.000528356
5.838969479	0.000457847	5.672192821	-0.000529697
5.855502914	0.000331019	5.688726257	-0.000602358
5.87203635	0.000329366	5.705259693	-0.000675019
5.888569786	0.000388033	5.721793129	-0.000750818
5.905103221	0.000380697	5.738326564	-0.000767331
5.921636657	0.000301542	5.75486	-0.000745302
5.938170093	0.000109764	5.771393436	-0.000672893
5.954703529	-0.000129018	5.787926871	-0.000679413
5.971236964	-0.000212939	5.804460307	-0.000690565
5.9877704	-0.000108566	5.820993743	-0.000701717
6.004303836	3.71E-05	5.837527179	-0.000733061
6.020837272	0.000132936	5.854060614	-0.000773295
6.037370707	0.000177261	5.87059405	-0.000804647
6.053904143	0.000198778	5.887127486	-0.000874549
6.070437579	0.000211975	5.903660922	-0.001024455
6.086971014	0.00017938	5.920194357	-0.001109153
6.10350445	9.84E-05	5.936727793	-0.001170135
6.120037886	-7.77E-05	5.953261229	-0.001210313
6.136571322	-0.000194548	5.969794664	-0.001037044
6.153104757	-0.000210924	5.9863281	-0.000653333
6.169638193	-0.000194773	6.002861536	-0.000198543
6.186171629	-0.000256364	6.019394972	9.02E-05
6.202705065	-0.000406479	6.035928407	0.000227841
6.2192385	-0.000681019	6.052461843	0.000229102
6.235771936	-0.00093171	6.068995279	0.000230363
6.252305372	-0.001072232	6.085528715	0.000225722
6.268838807	-0.001145075	6.10206215	0.000199531
6.285372243	-0.001190948	6.118595586	0.000173341
6.301905679	-0.001227402	6.135129022	0.000101943
6.318439115	-0.001259299	6.151662457	-0.000151765
6.33497255	-0.001180433	6.168195893	-0.000479538
6.351505986	-0.000932977	6.184729329	-0.00074797
6.368039422	-0.000720106	6.201262765	-0.000814778
6.384572858	-0.000599128	6.2177962	-0.000588169
6.401106293	-0.000580916	6.234329636	-0.000257858
6.417639729	-0.000624219	6.250863072	2.50E-05
6.434173165	-0.000573868	6.267396508	0.000298998
6.450706601	-0.000480611	6.283929943	0.000293139
6.467240036	-0.000464823	6.300463379	0.000244482
6.483773472	-0.00053502	6.316996815	0.000195825
6.500306908	-0.000675968	6.33353025	-0.000253513
6.516840343	-0.000870933	6.350063686	-0.000696867
6.533373779	-0.001216567	6.366597122	-0.001006809
6.549907215	-0.001751905	6.383130558	-0.00116558
6.566440651	-0.002206492	6.399663993	-0.001217606
6.582974086	-0.002275153	6.416197429	-0.001115496
6.599507522	-0.001992386	6.432730865	-0.00090373
6.616040958	-0.001734969	6.449264301	-0.00065346
6.632574394	-0.00160027	6.465797736	-0.000438762
6.649107829	-0.001609722	6.482331172	-0.000256707
6.665641265	-0.001719511	6.498864608	-0.000235468
6.682174701	-0.001848755	6.515398043	-0.000244243
6.698708136	-0.001975325	6.531931479	-0.000323594
6.715241572	-0.002112813	6.548464915	-0.000402944
6.731775008	-0.002262499	6.564998351	-0.000558819
6.748308444	-0.00250333	6.581531786	-0.00075912
6.764841879	-0.002630217	6.598065222	-0.000920846
6.781375315	-0.002414263	6.614598658	-0.000975908
6.797908751	-0.002132228	6.631132094	-0.001036924
6.814442187	-0.001916931	6.647665529	-0.00115124
6.830975622	-0.001764623	6.664198965	-0.001203289
6.847509058	-0.00171874	6.680732401	-0.001172327
6.864042494	-0.001771152	6.697265836	-0.00104945
6.880575929	-0.001896732	6.713799272	-0.00081101
6.897109365	-0.002075602	6.730332708	-0.000551826
6.913642801	-0.0024871	6.746866144	-0.000286735
6.930176237	-0.002827355	6.763399579	-5.43E-05
6.946709672	-0.003026819	6.779933015	-8.39E-05
6.963243108	-0.003170264	6.796466451	-0.000113395
6.979776544	-0.00328635	6.812999887	-0.000184046
6.99630998	-0.003163576	6.829533322	-0.00031025
7.012843415	-0.003009861	6.846066758	-0.000430556
7.029376851	-0.002921375	6.862600194	-0.000595323
7.045910287	-0.002906375	6.879133629	-0.000795631
7.062443722	-0.002751431	6.895667065	-0.000975029
7.078977158	-0.002613477	6.912200501	-0.001142744
7.095510594	-0.002563548	6.928733937	-0.001212662
7.11204403	-0.002622771	6.945267372	-0.001181787
7.128577465	-0.002704007	6.961800808	-0.001156801
7.145110901	-0.002869175	6.978334244	-0.001166641
7.161644337	-0.003131819	6.99486768	-0.001183524
7.178177773	-0.003357128	7.011401115	-0.001200406
7.194711208	-0.003564626	7.027934551	-0.001172485
7.211244644	-0.003779028	7.044467987	-0.001094157
7.22777808	-0.00390644	7.061001422	-0.001109547
7.244311515	-0.003977862	7.077534858	-0.001124937
7.260844951	-0.004053024	7.094068294	-0.001167377
7.277378387	-0.004141483	7.11060173	-0.001346921
7.293911823	-0.004141084	7.127135165	-0.001419799
7.310445258	-0.004080738	7.143668601	-0.001394844
7.326978694	-0.00400863	7.160202037	-0.001369861
7.34351213	-0.003984274	7.176735473	-0.001368587
7.360045566	-0.004013476	7.193268908	-0.001349537
7.376579001	-0.004001369	7.209802344	-0.001330483
7.393112437	-0.004010175	7.22633578	-0.001252154
7.409645873	-0.004065273	7.242869215	-0.001191592
7.426179308	-0.004041824	7.259402651	-0.001178455
7.442712744	-0.003996784	7.275936087	-0.001120873
7.45924618	-0.00403782	7.292469523	-0.001101809
7.475779616	-0.004167642	7.309002958	-0.001064972
7.492313051	-0.00433892	7.325536394	-0.001082965
7.508846487	-0.004437185	7.34206983	-0.001100958
7.525379923	-0.004485623	7.358603266	-0.001147112
7.541913359	-0.004513612	7.375136701	-0.001276278
7.558446794	-0.004514401	7.391670137	-0.001346171
7.57498023	-0.00456083	7.408203573	-0.001267855
7.591513666	-0.004666848	7.424737008	-0.001094664
7.608047101	-0.004898278	7.441270444	-0.001057807
7.624580537	-0.005069375	7.45780388	-0.001071343
7.641113973	-0.005170163	7.474337316	-0.001084879
7.657647409	-0.005303891	7.490870751	-0.001332614
7.674180844	-0.005486741	7.507404187	-0.001544798
7.69071428	-0.005457986	7.523937623	-0.001709551
7.707247716	-0.005349773	7.540471059	-0.001776482
7.723781152	-0.005249955	7.557004494	-0.001686301
7.740314587	-0.005130927	7.57353793	-0.00153978
7.756848023	-0.005082607	7.590071366	-0.001503672
7.773381459	-0.005121203	7.606604802	-0.001518327
7.789914894	-0.005339297	7.623138237	-0.001532983
7.80644833	-0.005575059	7.639671673	-0.001668082
7.822981766	-0.00562564	7.656205109	-0.001800219
7.839515202	-0.005596306	7.672738544	-0.001822678
7.856048637	-0.00561347	7.68927198	-0.001682093
7.872582073	-0.005687981	7.705805416	-0.001464422
7.889115509	-0.005865733	7.722338852	-0.001246745
7.905648945	-0.006081105	7.738872287	-0.00112689
7.92218238	-0.00630957	7.755405723	-0.001121172
7.938715816	-0.006551129	7.771939159	-0.001139912
7.955249252	-0.006759083	7.788472595	-0.001158652
7.971782687	-0.006960764	7.80500603	-0.00117962
7.988316123	-0.007171337	7.821539466	-0.001200587
8.004849559	-0.007448843	7.838072902	-0.001246751
8.021382995	-0.007624636	7.854606337	-0.001269202
8.03791643	-0.007770064	7.871139773	-0.001315367
8.054449866	-0.007936348	7.887673209	-0.001308171
8.070983302	-0.00808072	7.904206645	-0.001250579
8.087516738	-0.008055788	7.92074008	-0.001249311
8.104050173	-0.007940813	7.937273516	-0.001215434
8.120583609	-0.007943994	7.953806952	-0.001184522
8.137117045	-0.008089229	7.970340388	-0.001132858
8.15365048	-0.008125782	7.986873823	-0.001087124
8.170183916	-0.008111896	8.003407259	-0.001097716
8.186717352	-0.008147793	8.019940695	-0.001108308
8.203250788	-0.00823609	8.03647413	-0.001130759
8.219784223	-0.008405262	8.053007566	-0.001218426
8.236317659	-0.008333027	8.069541002	-0.001285344
8.252851095	-0.008052302	8.086074438	-0.001373011
8.269384531	-0.00776401	8.102607873	-0.001431027
8.285917966	-0.007578619	8.119141309	-0.00139418
8.302451402	-0.007492315	8.135674745	-0.00128619
8.318984838	-0.007547625	8.152208181	-0.001169312
8.335518273	-0.00755899	8.168741616	-0.00111765
8.352051709	-0.007531408	8.185275052	-0.001080806
8.368585145	-0.00749917	8.201808488	-0.001023209
8.385118581	-0.007533307	8.218341923	-0.001009355
8.401652016	-0.007641708	8.234875359	-0.001036633
8.418185452	-0.007911822	8.251408795	-0.001063912
8.434718888	-0.008287861	8.267942231	-0.0012672
8.451252324	-0.008591054	8.284475666	-0.001500123
8.467785759	-0.008792621	8.301009102	-0.001679682
8.484319195	-0.008890999	8.317542538	-0.001796981
8.500852631	-0.008959146	8.334075974	-0.001813503
8.517386066	-0.009027209	8.350609409	-0.001844838
8.533919502	-0.008663878	8.367142845	-0.001828715
8.550452938	-0.008243259	8.383676281	-0.001616959
8.566986374	-0.007944038	8.400209716	-0.001363741
8.583519809	-0.007693482	8.416743152	-0.001291331
8.600053245	-0.007451466	8.433276588	-0.001248558
8.616586681	-0.007305486	8.449810024	-0.001248045
8.633120117	-0.007264639	8.466343459	-0.001256796
8.649653552	-0.00761926	8.482876895	-0.001327236
8.666186988	-0.008080087	8.499410331	-0.001397677
8.682720424	-0.008274838	8.515943767	-0.001497203
8.699253859	-0.008295468	8.532477202	-0.00159673
8.715787295	-0.008232155	8.549010638	-0.001699216
8.732320731	-0.008079251	8.565544074	-0.001777968
8.748854167	-0.007912258	8.582077509	-0.001764835
8.765387602	-0.007812494	8.598610945	-0.001722076
8.781921038	-0.007781268	8.615144381	-0.001720802
8.798454474	-0.007852185	8.631677817	-0.001732137
8.81498791	-0.008351062	8.648211252	-0.001743473
8.831521345	-0.008994575	8.664744688	-0.001764437
8.848054781	-0.009477969	8.681278124	-0.001754255
8.864588217	-0.009555123	8.69781156	-0.001669958
8.881121652	-0.009457528	8.714344995	-0.001508614
8.897655088	-0.009359967	8.730878431	-0.001462914
8.914188524	-0.009210834	8.747411867	-0.001463163
8.93072196	-0.009075455	8.763945302	-0.001558999
8.947255395	-0.00897963	8.780478738	-0.001654834
8.963788831	-0.00890785	8.797012174	-0.001831424
8.980322267	-0.008851593	8.81354561	-0.001963528
8.996855703	-0.008773624	8.830079045	-0.002000757
9.013389138	-0.00868393	8.846612481	-0.00191649
9.029922574	-0.008618669	8.863145917	-0.001849979
9.04645601	-0.008580887	8.879679353	-0.001715298
9.062989445	-0.008560607	8.896212788	-0.001550962
9.079522881	-0.008556508	8.912746224	-0.001333324
9.096056317	-0.008565614	8.92927966	-0.00132949
9.112589753	-0.008588592	8.945813095	-0.001335473
9.129123188	-0.00858304	8.962346531	-0.001380815
9.145656624	-0.008594246	8.978879967	-0.001426157
9.16219006	-0.008637826	8.995413403	-0.001501958
9.178723496	-0.008731916	9.011946838	-0.001554023
9.195256931	-0.008704065	9.028480274	-0.001534965
9.211790367	-0.008585571	9.04501371	-0.00150702
9.228323803	-0.00842676	9.061547146	-0.001484975
9.244857239	-0.008334514	9.078080581	-0.00145854
9.261390674	-0.008326698	9.094614017	-0.001459522
9.27792411	-0.008453436	9.111147453	-0.001511277
9.294457546	-0.008611875	9.127680888	-0.001563033
9.310990981	-0.008899815	9.144214324	-0.001748547
9.327524417	-0.009049554	9.16074776	-0.001969574
9.344057853	-0.009140216	9.177281196	-0.002095673
9.360591289	-0.00924734	9.193814631	-0.001993584
9.377124724	-0.009427352	9.210348067	-0.001832227
9.39365816	-0.009591671	9.226881503	-0.001659066
9.410191596	-0.009732012	9.243414939	-0.001686748
9.426725032	-0.009864119	9.259948374	-0.00171443
9.443258467	-0.009889904	9.27648181	-0.001776939
9.459791903	-0.009896522	9.293015246	-0.001959456
9.476325339	-0.009926642	9.309548681	-0.002109357
9.492858774	-0.010000692	9.326082117	-0.002217748
9.50939221	-0.010095009	9.342615553	-0.002269839
9.525925646	-0.010193943	9.359148989	-0.002316013
9.542459082	-0.010185019	9.375682424	-0.002379997
9.558992517	-0.010030197	9.39221586	-0.002500324
9.575525953	-0.009865032	9.408749296	-0.002709557
9.592059389	-0.009732868	9.425282732	-0.002951352
9.608592825	-0.009545211	9.441816167	-0.003142693
9.62512626	-0.009391836	9.458349603	-0.003185865
9.641659696	-0.009303401	9.474883039	-0.003178679
9.658193132	-0.009276732	9.491416474	-0.003189233
9.674726567	-0.009105036	9.50794991	-0.003137562
9.691260003	-0.008827938	9.524483346	-0.003074065
9.707793439	-0.008615018	9.541016782	-0.003051983
9.724326875	-0.00849086	9.557550217	-0.002926191
9.74086031	-0.008470273	9.574083653	-0.002776668
9.757393746	-0.008541233	9.590617089	-0.002579952
9.773927182	-0.008729941	9.607150525	-0.002580871
9.790460618	-0.008935214	9.62368396	-0.002591803
9.806994053	-0.009118286	9.640217396	-0.002602735
9.823527489	-0.009503853	9.656750832	-0.002717065
9.840060925	-0.009677974	9.673284267	-0.002789925
9.85659436	-0.009560476	9.689817703	-0.002747195
9.873127796	-0.009357815	9.706351139	-0.002627373
9.889661232	-0.009190453	9.722884575	-0.002513452
9.906194668	-0.009078889	9.73941801	-0.002531803
9.922728103	-0.009010936	9.755951446	-0.002550154
9.939261539	-0.009106912	9.772484882	-0.00258963
9.955794975	-0.009104721	9.789018318	-0.002692114
9.972328411	-0.008940033	9.805551753	-0.002844987
9.988861846	-0.008765774	9.822085189	-0.003024548
10.00539528	-0.008728761	9.838618625	-0.003180407
10.02192872	-0.008829904	9.85515206	-0.003238458
10.03846215	-0.009116882	9.871685496	-0.003249062
10.05499559	-0.009409071	9.888218932	-0.003247799
10.07152902	-0.009363657	9.904752368	-0.003190221
10.08806246	-0.009259625	9.921285803	-0.003049643
10.1045959	-0.009226583	9.937819239	-0.003075406
10.12112933	-0.009285623	9.954352675	-0.00310117
10.13766277	-0.009410925	9.970886111	-0.003146579
10.1541962	-0.00933359	9.987419546	-0.003216463
10.17072964	-0.009113035	10.00395298	-0.003274489
10.18726307	-0.008829232	10.02048642	-0.003400681
10.20379651	-0.008421099	10.03701985	-0.003503178
10.22032995	-0.007988194	10.05355329	-0.003653091
10.23686338	-0.007797181	10.07008672	-0.003927499
10.25339682	-0.00786464	10.08662016	-0.004142654
10.26993025	-0.007998305	10.1031536	-0.004203671
10.28646369	-0.008133325	10.11968703	-0.00416092
10.30299713	-0.008305676	10.13622047	-0.004112222
10.31953056	-0.008429476	10.1527539	-0.004113912
10.336064	-0.008484001	10.16928734	-0.004128948
10.35259743	-0.008459107	10.18582078	-0.004143983
10.36913087	-0.008388185	10.20235421	-0.004163466
10.3856643	-0.008293133	10.21888765	-0.004206664
10.40219774	-0.008210584	10.23542108	-0.004199475
10.41873118	-0.008244104	10.25195452	-0.004195243
10.43526461	-0.008397292	10.26848795	-0.004131729
10.45179805	-0.008402872	10.28502139	-0.003988175
10.46833148	-0.008363373	10.30155483	-0.003850539
10.48486492	-0.008350126	10.31808826	-0.003821843
10.50139835	-0.008439179	10.3346217	-0.003837241
10.51793179	-0.00857219	10.35115513	-0.00385264
10.53446523	-0.008580288	10.36768857	-0.003842491
10.55099866	-0.008529113	10.384222	-0.003725617
10.5675321	-0.008467213	10.40075544	-0.003602805
10.58406553	-0.008411041	10.41728888	-0.003385135
10.60059897	-0.008223539	10.43382231	-0.003149672
10.6171324	-0.008118765	10.45035575	-0.003003138
10.63366584	-0.008162469	10.46688918	-0.002803251
10.65019928	-0.008409055	10.48342262	-0.002523323
10.66673271	-0.00879393	10.49995605	-0.002231533
10.68326615	-0.009013126	10.51648949	-0.002149479
10.69979958	-0.009018484	10.53302293	-0.002118933
10.71633302	-0.008917545	10.54955636	-0.002141566
10.73286645	-0.008795435	10.5660898	-0.002164198
10.74939989	-0.008672533	10.58262323	-0.002176272
10.76593333	-0.00853699	10.59915667	-0.002188345
10.78246676	-0.008451846	10.6156901	-0.002261192
10.7990002	-0.008427436	10.63222354	-0.002420011
10.81553363	-0.008738126	10.64875698	-0.002738912
10.83206707	-0.008997923	10.66529041	-0.003087454
10.8486005	-0.009122747	10.68182385	-0.003240337
10.86513394	-0.009193041	10.69835728	-0.003230175
10.88166738	-0.009295552	10.71489072	-0.003190369
10.89820081	-0.00944565	10.73142415	-0.003135741
10.91473425	-0.009480056	10.74795759	-0.00310483
10.93126768	-0.009339178	10.76449103	-0.003100597
10.94780112	-0.009134869	10.78102446	-0.003060791
10.96433455	-0.008904623	10.7975579	-0.003032846
10.98086799	-0.008719693	10.81409133	-0.003037503
10.99740143	-0.008619561	10.83062477	-0.002985837
11.01393486	-0.008589814	10.8471582	-0.002901569
11.0304683	-0.008594505	10.86369164	-0.002888445
11.04700173	-0.00867735	10.88022508	-0.00290423
11.06353517	-0.008746257	10.89675851	-0.002920015
11.0800686	-0.008769288	10.91329195	-0.002952851
11.09660204	-0.00861309	10.92982538	-0.003153167
11.11313548	-0.008436082	10.94635882	-0.00332087
11.12966891	-0.008295113	10.96289225	-0.003423353
11.14620235	-0.008122226	10.97942569	-0.003472465
11.16273578	-0.007994534	10.99595913	-0.003391151
11.17926922	-0.007933294	11.01249256	-0.0032802
11.19580265	-0.007967656	11.029026	-0.003298591
11.21233609	-0.00811675	11.04555943	-0.003316983
11.22886953	-0.008203424	11.06209287	-0.003386139
11.24540296	-0.008229011	11.0786263	-0.003619062
11.2619364	-0.008228123	11.09515974	-0.003813421
11.27846983	-0.008083578	11.11169318	-0.003829928
11.29500327	-0.007883726	11.12822661	-0.00381162
11.3115367	-0.007845373	11.14476005	-0.003809987
11.32807014	-0.007985501	11.16129348	-0.003818898
11.34460358	-0.00811711	11.17782692	-0.003827809
11.36113701	-0.008190024	11.19436035	-0.003713879
11.37767045	-0.008204108	11.21089379	-0.003552525
11.39420388	-0.008241136	11.22742723	-0.003379306
11.41073732	-0.00832225	11.24396066	-0.003161655
11.42727075	-0.008385126	11.2604941	-0.003211176
11.44380419	-0.008435767	11.27702753	-0.003260697
11.46033763	-0.008485544	11.29356097	-0.003359487
11.47687106	-0.00859371	11.3100944	-0.003441207
11.4934045	-0.008642801	11.32662784	-0.003451802
11.50993793	-0.008535351	11.34316128	-0.003474218
11.52647137	-0.008391126	11.35969471	-0.00338103
11.5430048	-0.008274431	11.37622815	-0.003213752
11.55953824	-0.00819028	11.39276158	-0.003055364
11.57607168	-0.008168199	11.40929502	-0.002986679
11.59260511	-0.008204258	11.42582845	-0.002965789
11.60913855	-0.008152695	11.44236189	-0.002972496
11.62567198	-0.008053904	11.45889533	-0.002985588
11.64220542	-0.007946849	11.47542876	-0.00299868
11.65873885	-0.007865501	11.4919622	-0.003015205
11.67527229	-0.007814763	11.50849563	-0.00303173
11.69180573	-0.007907537	11.52502907	-0.003060066
11.70833916	-0.008246442	11.5415625	-0.002966887
11.7248726	-0.008482437	11.55809594	-0.002941205
11.74140603	-0.008570772	11.57462938	-0.002965552
11.75793947	-0.008626414	11.59116281	-0.002989898
11.7744729	-0.00867965	11.60769625	-0.003225764
11.79100634	-0.008751856	11.62422968	-0.00338454
11.80753978	-0.008661752	11.64076312	-0.003436598
11.82407321	-0.008499937	11.65729655	-0.003396766
11.84060665	-0.008401845	11.67382999	-0.003386985
11.85714008	-0.008376252	11.69036343	-0.003388495
11.87367352	-0.00826537	11.70689686	-0.003390005
11.89020695	-0.008122232	11.7234303	-0.003299779
11.90674039	-0.008016225	11.73996373	-0.003156227
11.92327383	-0.00794759	11.75649717	-0.003039357
11.93980726	-0.008009941	11.7730306	-0.0030181
11.9563407	-0.007975854	11.78956404	-0.003028336
11.97287413	-0.0078613	11.80609748	-0.003049139
11.98940757	-0.007719717	11.82263091	-0.003069942
12.00594101	-0.007540138	11.83916435	-0.003163571
12.02247444	-0.007389694	11.85569778	-0.003325353
12.03900788	-0.007355626	11.87223122	-0.003487122
12.05554131	-0.007431878	11.88876466	-0.003622158
12.07207475	-0.0071332	11.90529809	-0.003623789
12.08860818	-0.006574885	11.92183153	-0.003489121
12.10514162	-0.006194329	11.93836496	-0.00336043
12.12167506	-0.006053496	11.9548984	-0.003353238
12.13820849	-0.006227523	11.97143183	-0.003346045
12.15474193	-0.006441608	11.98796527	-0.003332883
12.17127536	-0.006616896	12.00449871	-0.003331262
12.1878088	-0.006774713	12.02103214	-0.003340561
12.20434223	-0.007069352	12.03756558	-0.00334986
12.22087567	-0.007453724	12.05409901	-0.00331894
12.23740911	-0.007529899	12.07063245	-0.003273177
12.25394254	-0.007238789	12.08716588	-0.003177054
12.27047598	-0.006925031	12.10369932	-0.003095773
12.28700941	-0.006689879	12.12023276	-0.003135688
12.30354285	-0.006601428	12.13676619	-0.003175602
12.32007628	-0.006652596	12.15329963	-0.003258124
12.33660972	-0.006909861	12.16983306	-0.0034702
12.35314316	-0.007023785	12.1863665	-0.003507421
12.36967659	-0.006982453	12.20289993	-0.003458721
12.38621003	-0.006917158	12.21943337	-0.003410004
12.40274346	-0.006646395	12.23596681	-0.003386525
12.4192769	-0.006199218	12.25250024	-0.003390453
12.43581033	-0.005736744	12.26903368	-0.003394381
12.45234377	-0.005298429	12.28556711	-0.003342758
12.46887721	-0.004904573	12.30210055	-0.003169595
12.48541064	-0.004661603	12.31863398	-0.003088251
12.50194408	-0.004568101	12.33516742	-0.00310846
12.51847751	-0.004487301	12.35170086	-0.003128669
12.53501095	-0.004016163	12.36823429	-0.003161477
12.55154438	-0.003495223	12.38476773	-0.003231355
12.56807782	-0.003118489	12.40130116	-0.003307163
12.58461126	-0.002858374	12.4178346	-0.003320739
12.60114469	-0.002255653	12.43436803	-0.003257242
12.61767813	-0.001651845	12.45090147	-0.003230024
12.63421156	-0.001206032	12.46743491	-0.003247629
12.650745	-0.000809959	12.48396834	-0.003265234
12.66727843	-0.000490882	12.50050178	-0.003453684
12.68381187	-0.000252239	12.51703521	-0.003639182
12.70034531	0.000234363	12.53356865	-0.003765407
12.71687874	0.000698032	12.55010208	-0.003787885
12.73341218	0.001017824	12.56663552	-0.003810334
12.74994561	0.001233622	12.58316896	-0.003743872
12.76647905	0.001661269	12.59970239	-0.003600328
12.78301248	0.002280552	12.61623583	-0.003462692
12.79954592	0.002871978	12.63276926	-0.003330984
12.81607936	0.003390445	12.6493027	-0.003222988
12.83261279	0.003954612	12.66583613	-0.003210592
12.84914623	0.004576183	12.68236957	-0.003213391
12.86567966	0.005637061	12.69890301	-0.00322898
12.8822131	0.006703384	12.71543644	-0.003244568
12.89874653	0.007593206	12.73196988	-0.003231452
12.91527997	0.008530413	12.74850331	-0.003215363
12.93181341	0.009501788	12.76503675	-0.003223725
12.94834684	0.010315674	12.78157018	-0.003250241
12.96488028	0.011106191	12.79810362	-0.003276757
12.98141371	0.01176966	12.81463706	-0.003465205
12.99794715	0.012277105	12.83117049	-0.003621063
13.01448058	0.012706085	12.84770393	-0.003788772
13.03101402	0.013651097	12.86423736	-0.003858669
13.04754746	0.014789643	12.8807708	-0.003780348
13.06408089	0.015749978	12.89730423	-0.003684219
13.08061433	0.016519884	12.91383767	-0.003644405
13.09714776	0.017276731	12.93037111	-0.003654992
13.1136812	0.01805268	12.94690454	-0.00367892
13.13021463	0.018853983	12.96343798	-0.003702849
13.14674807	0.019493043	12.97997141	-0.003740116
13.16328151	0.019918811	12.99650485	-0.003801105
13.17981494	0.02018332	13.01303828	-0.003826522
13.19634838	0.020483276	13.02957172	-0.003931969
13.21288181	0.020793507	13.04610516	-0.004043353
13.22941525	0.02108251	13.06263859	-0.004098417
13.24594868	0.021383654	13.07917203	-0.003984513
13.26248212	0.021627907	13.09570546	-0.003799451
13.27901556	0.021802382	13.1122389	-0.003766309
13.29554899	0.022036767	13.12877233	-0.003773559
13.31208243	0.022298767	13.14530577	-0.00378841
13.32861586	0.022558076	13.16183921	-0.003803261
13.3451493	0.022701556	13.17837264	-0.003781245
13.36168273	0.022718298	13.19490608	-0.003702903
13.37821617	0.022545718	13.21143951	-0.00353859
13.39474961	0.022402925	13.22797295	-0.003323879
13.41128304	0.022274116	13.24450638	-0.003247756
13.42781648	0.022121523	13.26103982	-0.003235
13.44434991	0.021621909	13.27757326	-0.003319888
13.46088335	0.021170535	13.29410669	-0.003404776
13.47741678	0.020885947	13.31064013	-0.00364067
13.49395022	0.020639762	13.32717356	-0.003840989
13.51048366	0.020394589	13.343707	-0.003904941
13.52701709	0.020187764	13.36024043	-0.003957034
13.54355053	0.020022919	13.37677387	-0.003970587
13.56008396	0.019832477	13.39330731	-0.003918925
13.5766174	0.019400159	13.40984074	-0.003896903
13.59315083	0.018792513	13.42637418	-0.003818558
13.60968427	0.01817611	13.44290761	-0.003737248
13.62621771	0.017492004	13.45944105	-0.003635182
13.64275114	0.016722751	13.47597448	-0.003453084
13.65928458	0.015874789	13.49250792	-0.003339167
13.67581801	0.01503023	13.50904136	-0.003245996
13.69235145	0.014213882	13.52557479	-0.003114295
13.70888489	0.013191932	13.54210823	-0.003035952
13.72541832	0.012281479	13.55864166	-0.003112147
13.74195176	0.011678428	13.5751751	-0.003188341
13.75848519	0.011249819	13.59170853	-0.003334568
13.77501863	0.010913943	13.60824197	-0.003626777
13.79155206	0.010584517	13.62477541	-0.00382114
13.8080855	0.010212538	13.64130884	-0.003790206
13.82461894	0.009800943	13.65784228	-0.003596251
13.84115237	0.00938362	13.67437571	-0.003443801
13.85768581	0.008768129	13.69090915	-0.003344719
13.87421924	0.00816798	13.70744259	-0.003343448
13.89075268	0.007732659	13.72397602	-0.003315489
13.90728611	0.007332278	13.74050946	-0.00321936
13.92381955	0.006915287	13.75704289	-0.00313805
13.94035299	0.006373887	13.77357633	-0.003053772
13.95688642	0.005962739	13.79010976	-0.002942815
13.97341986	0.005717121	13.8066432	-0.002820013
13.98995329	0.005559861	13.82317664	-0.002830609
14.00648673	0.005334549	13.83971007	-0.002841204
14.02302016	0.005012732	13.85624351	-0.002875505
14.0395536	0.004645017	13.87277694	-0.00282975
14.05608704	0.003926691	13.88931038	-0.002692123
14.07262047	0.003211119	13.90584381	-0.00266271
14.08915391	0.002637139	13.92237725	-0.002674606
14.10568734	0.002160893	13.93891069	-0.002686501
14.12222078	0.001625926	13.95544412	-0.002701918
14.13875421	0.001141909	13.97197756	-0.002774769
14.15528765	0.000677179	13.98851099	-0.002865423
14.17182109	0.000367168	14.00504443	-0.003039057
14.18835452	0.000174754	14.02157786	-0.003191909
14.20488796	4.33E-05	14.0381113	-0.003211388
14.22142139	-5.11E-05	14.05464474	-0.003213075
14.23795483	-0.000147043	14.07117817	-0.003176207
14.25448826	-0.000253849	14.08771161	-0.003050427
14.2710217	-0.000439536	14.10424504	-0.002912803
14.28755514	-0.000708962	14.12077848	-0.002813726
14.30408857	-0.000906887	14.13731191	-0.002838415
14.32062201	-0.001048438	14.15384535	-0.002863104
14.33715544	-0.001167516	14.17037879	-0.002919652
14.35368888	-0.001268175	14.18691222	-0.003007303
14.37022231	-0.001354732	14.20344566	-0.003041618
14.38675575	-0.001464562	14.21997909	-0.003099653
14.40328919	-0.001603837	14.23651253	-0.003193265
14.41982262	-0.002053053	14.25304596	-0.00332538
14.43635606	-0.002339798	14.2695794	-0.003398202
14.45288949	-0.002496833	14.28611284	-0.003405819
14.46942293	-0.002631229	14.30264627	-0.003389703
14.48595636	-0.002813163	14.31917971	-0.003302449
14.5024898	-0.003004468	14.33571314	-0.003176674
14.51902324	-0.00326395	14.35224658	-0.003053842
14.53555667	-0.003700325	14.36878001	-0.002883594
14.55209011	-0.003913025	14.38531345	-0.002808998
14.56862354	-0.004031013	14.40184689	-0.002786644
14.58515698	-0.004165156	14.41838032	-0.002823744
14.60169041	-0.004440176	14.43491376	-0.002860844
14.61822385	-0.00432516	14.45144719	-0.002939578
14.63475729	-0.003721496	14.46798063	-0.002923484
14.65129072	-0.003099103	14.48451406	-0.002898504
14.66782416	-0.002627354	14.5010475	-0.002879451
14.68435759	-0.002294708	14.51758094	-0.002863367
14.70089103	-0.002068017	14.53411437	-0.002859118
14.71742446	-0.002265116	14.55064781	-0.002819296
14.7339579	-0.00293373	14.56718124	-0.002743898
14.75049134	-0.00371687	14.58371468	-0.002632976
14.76702477	-0.004265955	14.60024811	-0.00258726
14.78355821	-0.004572629	14.61678155	-0.002580038
14.80009164	-0.004815031	14.63331499	-0.002522416
14.81662508	-0.005051934	14.64984842	-0.002405537
14.83315851	-0.005385634	14.66638186	-0.002360571
14.84969195	-0.005467402	14.68291529	-0.002347098
14.86622539	-0.005375008	14.69944873	-0.002357529
14.88275882	-0.005320364	14.71598216	-0.002406615
14.89929226	-0.005333517	14.7325156	-0.002455701
14.91582569	-0.005495338	14.74904904	-0.002676747
14.93235913	-0.005626952	14.76558247	-0.002850367
14.94889256	-0.005699316	14.78211591	-0.002988434
14.965426	-0.005741161	14.79864934	-0.003129439
14.98195944	-0.005752032	14.81518278	-0.003225933
14.99849287	-0.005718778	14.83171621	-0.003203882
15.01502631	-0.005647216	14.84824965	-0.003125572
15.03155974	-0.00561796	14.86478309	-0.003106447
15.04809318	-0.005645685	14.88131652	-0.002968721
15.06462661	-0.00575624	14.89784996	-0.002676941
15.08116005	-0.005878525	14.91438339	-0.002403023
15.09769349	-0.005959974	14.93091683	-0.002397711
15.11422692	-0.006016217	14.94745026	-0.002410351
15.13076036	-0.006059767	14.9639837	-0.002422991
15.14729379	-0.006025891	14.98051714	-0.002454361
15.16382723	-0.006008663	14.99705057	-0.00249163
15.18036066	-0.006041466	15.01358401	-0.002508158
15.1968941	-0.006211981	15.03011744	-0.002545422
15.21342754	-0.006392402	15.04665088	-0.00264789
15.22996097	-0.006530151	15.06318431	-0.002679257
15.24649441	-0.006497301	15.07971775	-0.002678001
15.26302784	-0.006309668	15.09625119	-0.002658953
15.27956128	-0.006120288	15.11278462	-0.002574701
15.29609471	-0.0060933	15.12931806	-0.002475609
15.31262815	-0.006230218	15.14585149	-0.002455055
15.32916159	-0.006090207	15.16238493	-0.002466363
15.34569502	-0.005790679	15.17891836	-0.002477671
15.36222846	-0.005498511	15.1954518	-0.002752056
15.37876189	-0.005290889	15.21198524	-0.002999816
15.39529533	-0.00516716	15.22851867	-0.003197187
15.41182876	-0.005093869	15.24505211	-0.00328785
15.4283622	-0.005052828	15.26158554	-0.003176951
15.44489564	-0.005237068	15.27811898	-0.002917811
15.46142907	-0.00571755	15.29465241	-0.002637884
15.47796251	-0.006109386	15.31118585	-0.002402408
15.49449594	-0.006328632	15.32771929	-0.002178799
15.51102938	-0.006465565	15.34425272	-0.002014469
15.52756282	-0.006557345	15.36078616	-0.001790877
15.54409625	-0.006516162	15.37731959	-0.001742145
15.56062969	-0.006453449	15.39385303	-0.001693413
15.57716312	-0.006419089	15.41038647	-0.001701051
15.59369656	-0.006591934	15.4269199	-0.001696817
15.61022999	-0.006393398	15.44345334	-0.001692582
15.62676343	-0.006128582	15.45998677	-0.001640936
15.64329687	-0.005983043	15.47652021	-0.001544813
15.6598303	-0.006023189	15.49305364	-0.001436825
15.67636374	-0.006176114	15.50958708	-0.001290304
15.69289717	-0.006253973	15.52612052	-0.001167487
15.70943061	-0.006276649	15.54265395	-0.00117325
15.72596404	-0.006279589	15.55918739	-0.001187722
15.74249748	-0.006270584	15.57572082	-0.001202194
15.75903092	-0.006159071	15.59225426	-0.001230577
15.77556435	-0.00599024	15.60878769	-0.001241171
15.79209779	-0.005858234	15.62532113	-0.001204336
15.80863122	-0.005774647	15.64185457	-0.000986683
15.82516466	-0.00575271	15.658388	-0.000677117
15.84169809	-0.005843739	15.67492144	-0.000397182
15.85823153	-0.005776839	15.69145487	-0.000218032
15.87476497	-0.005676606	15.70798831	-0.000181175
15.8912984	-0.005622782	15.72452174	-0.000135441
15.90783184	-0.005638122	15.74105518	-2.15E-05
15.92436527	-0.005895599	15.75758862	9.24E-05
15.94089871	-0.00619521	15.77412205	6.85E-05
15.95743214	-0.006035759	15.79065549	4.45E-05
15.97396558	-0.005683229	15.80718892	-1.05E-05
15.99049902	-0.005397018	15.82372236	-5.96E-05
16.00703245	-0.005198048	15.84025579	-1.10E-05
16.02356589	-0.005062856	15.85678923	0.000105927
16.04009932	-0.004963497	15.87332267	0.000255418
16.05663276	-0.004916514	15.8898561	0.000431591
16.07316619	-0.004918709	15.90638954	0.000578121
16.08969963	-0.005006786	15.92292297	0.000721685
16.10623307	-0.004949784	15.93945641	0.000868213
16.1227665	-0.004799305	15.95598984	0.000988062
16.13929994	-0.004620285	15.97252328	0.001072336
16.15583337	-0.004296351	15.98905672	0.001204042
16.17236681	-0.004031473	16.00559015	0.001314997
16.18890024	-0.003890444	16.02212359	0.001482278
16.20543368	-0.003893238	16.03865702	0.001688095
16.22196712	-0.004108522	16.05519046	0.001819801
16.23850055	-0.004369354	16.07172389	0.001936682
16.25503399	-0.004398563	16.08825733	0.001932761
16.27156742	-0.004278297	16.10479077	0.001921801
16.28810086	-0.004198114	16.1213242	0.00191084
16.30463429	-0.004188684	16.13785764	0.00197437
16.32116773	-0.004333856	16.15439107	0.002180199
16.33770117	-0.004303542	16.17092451	0.002531278
16.3542346	-0.004138309	16.18745794	0.002864558
16.37076804	-0.004055325	16.20399138	0.003019967
16.38730147	-0.004082501	16.22052482	0.003018277
16.40383491	-0.003869592	16.23705825	0.003099601
16.42036834	-0.003426862	16.25359169	0.0033321
16.43690178	-0.002974182	16.27012512	0.003561637
16.45343522	-0.002639639	16.28665856	0.003808959
16.46996865	-0.002418385	16.30319199	0.004047396
16.48650209	-0.00235299	16.31972543	0.004359951
16.50303552	-0.002426242	16.33625887	0.004776244
16.51956896	-0.002456004	16.3527923	0.005139163
16.53610239	-0.002137648	16.36932574	0.005356834
16.55263583	-0.001747239	16.38585917	0.005533002
16.56916927	-0.001444178	16.40239261	0.005673595
16.5857027	-0.001235232	16.41892604	0.005772705
16.60223614	-0.001100963	16.43545948	0.005954798
16.61876957	-0.001039777	16.45199292	0.006077617
16.63530301	-0.000909532	16.46852635	0.006236023
16.65183644	-0.000565945	16.48505979	0.00649816
16.66836988	-0.000185693	16.50159322	0.006721766
16.68490332	0.000158662	16.51812666	0.006942406
16.70143675	0.000384757	16.53466009	0.007157125
16.71797019	0.000490756	16.55119353	0.007398535
16.73450362	0.000461766	16.56772697	0.007719976
16.75103706	0.000420697	16.5842604	0.008068096
16.76757049	0.000373389	16.60079384	0.008431041
16.78410393	0.00030695	16.61732727	0.008823631
16.80063737	0.000379459	16.63386071	0.009239935
16.8171708	0.000836485	16.65039414	0.009674013
16.83370424	0.001388161	16.66692758	0.010069555
16.85023767	0.001887921	16.68346102	0.010441376
16.86677111	0.002272321	16.69999445	0.010771693
16.88330454	0.002483634	16.71652789	0.011054626
16.89983798	0.002547411	16.73306132	0.011470936
16.91637142	0.002512323	16.74959476	0.011922821
16.93290485	0.002688645	16.76612819	0.012413248
16.94943829	0.002975926	16.78266163	0.012951059
16.96597172	0.003204679	16.79919507	0.013373277
16.98250516	0.003360787	16.8157285	0.013759939
16.99903859	0.003416703	16.83226194	0.014167347
17.01557203	0.003524454	16.84879537	0.014580678
17.03210547	0.004108064	16.86532881	0.014979242
17.0486389	0.004930862	16.88186224	0.015531939
17.06517234	0.005635542	16.89839568	0.016170614
17.08170577	0.006145379	16.91492912	0.016916003
17.09823921	0.006552196	16.93146255	0.017738447
17.11477264	0.006856523	16.94799599	0.018572762
17.13130608	0.007069131	16.96452942	0.019457382
17.14783952	0.007222599	16.98106286	0.020137487
17.16437295	0.007336415	16.99759629	0.020719812
17.18090639	0.007536977	17.01412973	0.021331795
17.19743982	0.007849739	17.03066317	0.022008999
17.21397326	0.008244467	17.0471966	0.022751405
17.2305067	0.008645276	17.06373004	0.023514576
17.24704013	0.008988477	17.08026347	0.024334044
17.26357357	0.009274573	17.09679691	0.025135749
17.280107	0.009694871	17.11333034	0.025978974
17.29664044	0.01010193	17.12986378	0.026902187
17.31317387	0.010430897	17.14639722	0.02777801
17.32970731	0.011016233	17.16293065	0.028704244
17.34624075	0.011580079	17.17946409	0.029713408
17.36277418	0.011988071	17.19599752	0.030633673
17.37930762	0.012279745	17.21253096	0.031545068
17.39584105	0.012574979	17.2290644	0.032500893
17.41237449	0.013079966	17.24559783	0.033418238
17.42890792	0.013542181	17.26213127	0.034421559
17.44544136	0.013822465	17.2786647	0.03551973
17.4619748	0.013953729	17.29519814	0.036683119
17.47850823	0.014010659	17.31173157	0.037905758
17.49504167	0.014150673	17.32826501	0.03910765
17.5115751	0.014453637	17.34479845	0.040297716
17.52810854	0.015156847	17.36133188	0.041538165
17.54464197	0.015802008	17.37786532	0.042802391
17.56117541	0.016232948	17.39439875	0.044205991
17.57770885	0.016458525	17.41093219	0.045825924
17.59424228	0.01672573	17.42746562	0.047516965
17.61077572	0.017098084	17.44399906	0.049201988
17.62730915	0.017548866	17.4605325	0.050718045
17.64384259	0.017967389	17.47706593	0.05208891
17.66037602	0.018256286	17.49359937	0.053442029
17.67690946	0.018425112	17.5101328	0.054848573
17.6934429	0.018537456	17.52666624	0.05641819
17.70997633	0.018803737	17.54319967	0.058192325
17.72650977	0.019259546	17.55973311	0.060111674
17.7430432	0.019685496	17.57626655	0.062093277
17.75957664	0.020024784	17.59279998	0.064134132
17.77611007	0.020350559	17.60933342	0.066171984
17.79264351	0.020880243	17.62586685	0.068141666
17.80917695	0.021630592	17.64240029	0.070067919
17.82571038	0.022357023	17.65893372	0.072070209
17.84224382	0.022965481	17.67546716	0.074119942
17.85877725	0.023478151	17.6920006	0.076225997
17.87531069	0.023993259	17.70853403	0.078548405
17.89184412	0.024510081	17.72506747	0.080965722
17.90837756	0.025156194	17.7416009	0.083332695
17.924911	0.025796256	17.75813434	0.085788554
17.94144443	0.026224779	17.77466777	0.088253335
17.95797787	0.026445199	17.79120121	0.090741827
17.9745113	0.026385735	17.80773465	0.093384432
17.99104474	0.0267199	17.82426808	0.096107103
18.00757817	0.027313755	17.84080152	0.098918708
18.02411161	0.027829191	17.85733495	0.101822212
18.04064505	0.028194933	17.87386839	0.104731672
18.05717848	0.028441598	17.89040182	0.107703371
18.07371192	0.028881316	17.90693526	0.110755106
18.09024535	0.029488858	17.9234687	0.113889848
18.10677879	0.030106814	17.94000213	0.117089815
18.12331222	0.030628371	17.95653557	0.120322401
18.13984566	0.031053004	17.973069	0.12363798
18.1563791	0.031644419	17.98960244	0.126962473
18.17291253	0.03219957	18.00613587	0.130227693
18.18944597	0.032938888	18.02266931	0.133371382
18.2059794	0.033680174	18.03920275	0.136535788
18.22251284	0.034326537	18.05573618	0.139937304
18.23904627	0.034881137	18.07226962	0.143555237
18.25557971	0.035371106	18.08880305	0.147279918
18.27211315	0.035761897	18.10533649	0.151108359
18.28864658	0.036059979	18.12186992	0.154975353
18.30518002	0.036456387	18.13840336	0.158753438
18.32171345	0.036883475	18.1549368	0.162445551
18.33824689	0.037292317	18.17147023	0.166193962
18.35478032	0.037679987	18.18800367	0.169900888
18.37131376	0.038368952	18.2045371	0.173536671
18.3878472	0.039457008	18.22107054	0.177059808
18.40438063	0.040817579	18.23760397	0.18048215
18.42091407	0.042253257	18.25413741	0.183937078
18.4374475	0.043511643	18.27067085	0.187427581
18.45398094	0.04457016	18.28720428	0.191087041
18.47051437	0.045651876	18.30373772	0.194876947
18.48704781	0.046535208	18.32027115	0.198711334
18.50358125	0.047224487	18.33680459	0.202486444
18.52011468	0.048467389	18.35333802	0.206042199
18.53664812	0.050145148	18.36987146	0.209497145
18.55318155	0.051592349	18.3864049	0.213023219
18.56971499	0.052797688	18.40293833	0.216558195
18.58624842	0.054438732	18.41947177	0.220051671
18.60278186	0.056898619	18.4360052	0.223580715
18.6193153	0.059590111	18.45253864	0.227160154
18.63584873	0.062213008	18.46907207	0.230724777
18.65238217	0.065354596	18.48560551	0.234372398
18.6689156	0.068105977	18.50213895	0.238082277
18.68544904	0.070326065	18.51867238	0.24176548
18.70198247	0.072790094	18.53520582	0.24534493
18.71851591	0.076291308	18.55173925	0.248862122
18.73504935	0.080155557	18.56827269	0.25238524
18.75158278	0.083738604	18.58480612	0.255920216
18.76811622	0.088120477	18.60133956	0.259550053
18.78464965	0.09275191	18.617873	0.263248076
18.80118309	0.09738059	18.63440643	0.267073572
18.81771652	0.102785404	18.65093987	0.270943539
18.83424996	0.108355088	18.6674733	0.274860938
18.8507834	0.114227706	18.68400674	0.27900957
18.86731683	0.120305797	18.70054017	0.283395364
18.88385027	0.127187725	18.71707361	0.287890847
18.9003837	0.134520334	18.73360705	0.292510841
18.91691714	0.142420515	18.75014048	0.297284991
18.93345057	0.15065274	18.76667392	0.302186615
18.94998401	0.159375578	18.78320735	0.307200896
18.96651745	0.168442576	18.79974079	0.312434561
18.98305088	0.178198284	18.81627422	0.318065465
18.99958432	0.188843189	18.83280766	0.323921676
19.01611775	0.199749676	18.8493411	0.330023946
19.03265119	0.210916058	18.86587453	0.336422664
19.04918463	0.223316557	18.88240797	0.343028908
19.06571806	0.236410072	18.8989414	0.349940501
19.0822515	0.249783811	18.91547484	0.357187083
19.09878493	0.263921825	18.93200828	0.364715298
19.11531837	0.278847272	18.94854171	0.372548871
19.1318518	0.294503404	18.96507515	0.380785622
19.14838524	0.310678733	18.98160858	0.389434435
19.16491868	0.327546804	18.99814202	0.398412302
19.18145211	0.345113732	19.01467545	0.40764809
19.19798555	0.362756723	19.03120889	0.41718034
19.21451898	0.380903119	19.04774233	0.427071313
19.23105242	0.399704048	19.06427576	0.43742181
19.24758585	0.418934188	19.0808092	0.448368174
19.26411929	0.438563754	19.09734263	0.459877792
19.28065273	0.458848273	19.11387607	0.471900266
19.29718616	0.479949085	19.1304095	0.484373339
19.3137196	0.50128662	19.14694294	0.497237721
19.33025303	0.523114889	19.16347638	0.510434139
19.34678647	0.54509398	19.18000981	0.524001157
19.3633199	0.567483855	19.19654325	0.538116604
19.37985334	0.590995229	19.21307668	0.552718231
19.39638678	0.613736366	19.22961012	0.567788251
19.41292021	0.63653738	19.24614355	0.583305878
19.42945365	0.659244772	19.26267699	0.59909327
19.44598708	0.680746853	19.27921043	0.615114875
19.46252052	0.702760856	19.29574386	0.631429981
19.47905395	0.724754058	19.3122773	0.648091915
19.49558739	0.746314771	19.32881073	0.664999898
19.51212083	0.76702617	19.34534417	0.682127296
19.52865426	0.787045231	19.3618776	0.699625264
19.5451877	0.806219705	19.37841104	0.717505606
19.56172113	0.825189071	19.39494448	0.73557564
19.57825457	0.843250388	19.41147791	0.753690126
19.594788	0.860122631	19.42801135	0.771789744
19.61132144	0.876184281	19.44454478	0.789714389
19.62785488	0.891723898	19.46107822	0.807241752
19.64438831	0.906681991	19.47761165	0.824253318
19.66092175	0.920951652	19.49414509	0.840861718
19.67745518	0.933964417	19.51067853	0.857102482
19.69398862	0.945602204	19.52721196	0.872868856
19.71052205	0.956321411	19.5437454	0.887962277
19.72705549	0.966264582	19.56027883	0.902373861
19.74358893	0.974526569	19.57681227	0.916124284
19.76012236	0.981264366	19.5933457	0.929011979
19.7766558	0.987338224	19.60987914	0.940900636
19.79318923	0.992153333	19.62641258	0.951822824
19.80972267	0.995635562	19.64294601	0.961695558
19.8262561	0.997992725	19.65947945	0.970501069
19.84278954	0.999492252	19.67601288	0.978268964
19.85932298	1	19.69254632	0.984925149
19.87585641	0.999297415	19.70907975	0.990451838
19.89238985	0.9973165	19.72561319	0.994831231
19.90892328	0.994565064	19.74214663	0.998012951
19.92545672	0.991386825	19.75868006	1
19.94199015	0.987348076	19.7752135	0.999909646
19.95852359	0.982502021	19.79174693	0.999819293
19.97505703	0.976923524	19.80828037	0.999302797
19.99159046	0.970408753	19.8248138	0.996899472
20.0081239	0.963387308	19.84134724	0.993648261
20.02465733	0.956140169	19.85788068	0.98948398
20.04119077	0.948595872	19.87441411	0.984427388
20.0577242	0.940334478	19.89094755	0.978511105
20.07425764	0.931919088	19.90748098	0.971791466
20.09079108	0.922995217	19.92401442	0.96434259
20.10732451	0.913323477	19.94054785	0.956247485
20.12385795	0.902995954	19.95708129	0.947592076
20.14039138	0.892574187	19.97361473	0.93836454
20.15692482	0.882096382	19.99014816	0.928624207
20.17345825	0.871052897	20.0066816	0.918510372
20.18999169	0.860258017	20.02321503	0.908082276
20.20652513	0.849305587	20.03974847	0.897301393
20.22305856	0.838277127	20.0562819	0.886152968
20.239592	0.827150131	20.07281534	0.874755583
20.25612543	0.816053175	20.08934878	0.863224862
20.27265887	0.804639446	20.10588221	0.851691151
20.2891923	0.793345475	20.12241565	0.840107031
20.30572574	0.782080947	20.13894908	0.828448764
20.32225918	0.771054416	20.15548252	0.816656999
20.33879261	0.760076201	20.17201595	0.80456292
20.35532605	0.748964591	20.18854939	0.792288002
20.37185948	0.737884353	20.20508283	0.779829309
20.38839292	0.726470465	20.22161626	0.767234367
20.40492635	0.714977791	20.2381497	0.754707669
20.42145979	0.703763924	20.25468313	0.742352891
20.43799323	0.692779756	20.27121657	0.730128472
20.45452666	0.682155649	20.28775	0.71790102
20.4710601	0.671728275	20.30428344	0.705557985
20.48759353	0.661561843	20.32081688	0.69315282
20.50412697	0.651989594	20.33735031	0.680890357
20.5206604	0.642187875	20.35388375	0.668867435
20.53719384	0.632249993	20.37041718	0.656974995
20.55372728	0.622509369	20.38695062	0.645204104
20.57026071	0.612858861	20.40348405	0.633504382
20.58679415	0.603715494	20.42001749	0.62176616
20.60332758	0.594856479	20.43655093	0.610066449
20.61986102	0.585647684	20.45308436	0.598458621
20.63639445	0.576272509	20.4696178	0.586978255
20.65292789	0.567064037	20.48615123	0.575732051
20.66946133	0.558538084	20.50268467	0.564785244
20.68599476	0.550448541	20.5192181	0.554200091
20.7025282	0.542382865	20.53575154	0.543920303
20.71906163	0.534646862	20.55228498	0.53391919
20.73559507	0.526685547	20.56881841	0.524137471
20.75212851	0.518599819	20.58535185	0.514447692
20.76866194	0.510863931	20.60188528	0.504953542
20.78519538	0.503273417	20.61841872	0.495726179
20.80172881	0.495689991	20.63495216	0.48677748
20.81826225	0.488423101	20.65148559	0.478089665
20.83479568	0.480681189	20.66801903	0.469618274
20.85132912	0.472835368	20.68455246	0.46147888
20.86786256	0.465622868	20.7010859	0.453745608
20.88439599	0.459352947	20.71761933	0.446439225
20.90092943	0.453417153	20.73415277	0.439497496
20.91746286	0.446767758	20.75068621	0.433006356
20.9339963	0.43987199	20.76721964	0.427001392
20.95052973	0.433122513	20.78375308	0.421239576
20.96706317	0.426868294	20.80028651	0.415809769
20.98359661	0.420433283	20.81681995	0.410741629
21.00013004	0.414273434	20.83335338	0.406076657
21.01666348	0.408237968	20.84988682	0.402057905
21.03319691	0.402573104	20.86642026	0.398747666
21.04973035	0.397186659	20.88295369	0.396006645
21.06626378	0.391703051	20.89948713	0.393784428
21.08279722	0.386403228	20.91602056	0.392083969
21.09933066	0.381080376	20.932554	0.390807456
21.11586409	0.375765476	20.94908743	0.389895592
21.13239753	0.370475095	20.96562087	0.389469892
21.14893096	0.365286653	20.98215431	0.389316963
21.1654644	0.360296539	20.99868774	0.389300424
21.18199783	0.355255966	21.01522118	0.389408397
21.19853127	0.350114515	21.03175461	0.389575669
21.21506471	0.345374264	21.04828805	0.38982891
21.23159814	0.340734919	21.06482148	0.389950252
21.24813158	0.336159773	21.08135492	0.389983407
21.26466501	0.331679889	21.09788836	0.389735309
21.28119845	0.327134756	21.11442179	0.389487211
21.29773188	0.32249842	21.13095523	0.388702904
21.31426532	0.318271626	21.14748866	0.387586576
21.33079876	0.314237647	21.1640221	0.385969256
21.34733219	0.310224267	21.18055553	0.383761999
21.36386563	0.305847299	21.19708897	0.380955907
21.38039906	0.301566031	21.21362241	0.377589513
21.3969325	0.297691483	21.23015584	0.373787325
21.41346593	0.294098682	21.24668928	0.369605672
21.42999937	0.290286843	21.26322271	0.365127561
21.44653281	0.286518523	21.27975615	0.360376712
21.46306624	0.283066932	21.29628958	0.355184152
21.47959968	0.28002681	21.31282302	0.349763317
21.49613311	0.276832133	21.32935646	0.344081603
21.51266655	0.273500671	21.34588989	0.338023394
21.52919998	0.269718225	21.36242333	0.331719127
21.54573342	0.265772016	21.37895676	0.325319993
21.56226686	0.262218036	21.3954902	0.318825995
21.57880029	0.25872925	21.41202363	0.312346821
21.59533373	0.255298697	21.42855707	0.305953619
21.61186716	0.251853488	21.44509051	0.299670112
21.6284006	0.248230215	21.46162394	0.293706772
21.64493403	0.2446034	21.47815738	0.287980584
21.66146747	0.241245147	21.49469081	0.282239568
21.67800091	0.238150312	21.51122425	0.276371079
21.69453434	0.235069267	21.52775768	0.270425519
21.71106778	0.232257019	21.54429112	0.26450962
21.72760121	0.229316068	21.56082456	0.258854615
21.74413465	0.226108906	21.57735799	0.25365318
21.76066808	0.223101749	21.59389143	0.24885194
21.77720152	0.220340446	21.61042486	0.244243387
21.79373496	0.217690153	21.6269583	0.239750445
21.81026839	0.215079402	21.64349173	0.235298997
21.82680183	0.212455199	21.66002517	0.230806071
21.84333526	0.210013046	21.67655861	0.226493993
21.8598687	0.207511214	21.69309204	0.222466512
21.87640213	0.204959207	21.70962548	0.218726589
21.89293557	0.202395854	21.72615891	0.215262357
21.90946901	0.200167997	21.74269235	0.21198784
21.92600244	0.197745592	21.75922578	0.208796337
21.94253588	0.195082997	21.77575922	0.205726397
21.95906931	0.19268821	21.79229266	0.202899516
21.97560275	0.190120513	21.80882609	0.200099318
21.99213618	0.187608443	21.82535953	0.197340636
22.00866962	0.185368867	21.84189296	0.194700537
22.02520306	0.183388395	21.8584264	0.192181997
22.04173649	0.181742566	21.87495983	0.18985319
22.05826993	0.180213644	21.89149327	0.187731903
22.07480336	0.178218487	21.90802671	0.185829966
22.0913368	0.176241228	21.92456014	0.184016984
22.10787023	0.173852151	21.94109358	0.182381856
22.12440367	0.171384658	21.95762701	0.180841566
22.14093711	0.169377045	21.97416045	0.17927166
22.15747054	0.16748973	21.99069388	0.177805513
22.17400398	0.165549663	22.00722732	0.17643719
22.19053741	0.16362703	22.02376076	0.175148931
22.20707085	0.161680591	22.04029419	0.174023724
22.22360428	0.159873969	22.05682763	0.173070432
22.24013772	0.158422228	22.07336106	0.172182336
22.25667116	0.156773262	22.0898945	0.171267544
22.27320459	0.155134051	22.10642793	0.170269752
22.28973803	0.153506265	22.12296137	0.169215658
22.30627146	0.151208517	22.13949481	0.168194214
22.3228049	0.148906037	22.15602824	0.167338797
22.33933833	0.147145857	22.17256168	0.166693835
22.35587177	0.1456823	22.18909511	0.166167413
22.37240521	0.143808121	22.20562855	0.165629119
22.38893864	0.141694638	22.22216198	0.165031529
22.40547208	0.139898505	22.23869542	0.16435984
22.42200551	0.138318295	22.25522886	0.163658528
22.43853895	0.136896205	22.27176229	0.162992799
22.45507239	0.13570683	22.28829573	0.162389346
22.47160582	0.13427946	22.30482916	0.161907416
22.48813926	0.132534026	22.3213626	0.161481786
22.50467269	0.130678672	22.33789603	0.161038335
22.52120613	0.128945094	22.35442947	0.160485166
22.53773956	0.127421375	22.37096291	0.159742296
22.554273	0.125779467	22.38749634	0.158886843
22.57080644	0.12407074	22.40402978	0.158099592
22.58733987	0.122560778	22.42056321	0.157427925
22.60387331	0.121283001	22.43709665	0.156785912
22.62040674	0.120175986	22.45363009	0.156197216
22.63694018	0.119015039	22.47016352	0.155549234
22.65347361	0.117737809	22.48669696	0.1548568
22.67000705	0.116624879	22.50323039	0.154155476
22.68654049	0.115726428	22.51976383	0.153454212
22.70307392	0.114794598	22.53629726	0.152892254
22.71960736	0.113724312	22.5528307	0.152407358
22.73614079	0.112464807	22.56936414	0.151963943
22.75267423	0.111183396	22.58589757	0.151511576
22.76920766	0.109853507	22.60243101	0.150922848
22.7857411	0.108678889	22.61896444	0.150215599
22.80227454	0.107513213	22.63549788	0.149517275
22.81880797	0.106373618	22.65203131	0.148892981
22.83534141	0.105339423	22.66856475	0.14817084
22.85187484	0.104299533	22.68509819	0.147315351
22.86840828	0.103239079	22.70163162	0.146442085
22.88494171	0.102135678	22.71816506	0.145568808
22.90147515	0.100997924	22.73469849	0.144674814
22.91800859	0.10006656	22.75123193	0.14382821
22.93454202	0.099297048	22.76776536	0.142946
22.95107546	0.098614336	22.7842988	0.141969005
22.96760889	0.097852235	22.80083224	0.141048312
22.98414233	0.097085797	22.81736567	0.140139475
23.00067576	0.096164981	22.83389911	0.139236566
23.0172092	0.094898687	22.85043254	0.138339528
23.03374264	0.093639099	22.86696598	0.13734178
23.05027607	0.092474096	22.88349941	0.136394498
23.06680951	0.091548988	22.90003285	0.135619098
23.08334294	0.090866539	22.91656629	0.134908899
23.09987638	0.090222432	22.93309972	0.134231303
23.11640981	0.089315504	22.94963316	0.133574425
23.13294325	0.088093893	22.96616659	0.132881956
23.14947669	0.087047475	22.98270003	0.132124313
23.16601012	0.086286143	22.99923346	0.13137854
23.18254356	0.085409409	23.0157669	0.13066532
23.19907699	0.084604479	23.03230034	0.129890653
23.21561043	0.083816143	23.04883377	0.128990754
23.23214386	0.082711006	23.06536721	0.128028575
23.2486773	0.081599017	23.08190064	0.127146385
23.26521074	0.080642025	23.09843408	0.126415361
23.28174417	0.079808338	23.11496751	0.125767368
23.29827761	0.078733523	23.13150095	0.125146076
23.31481104	0.077668753	23.14803439	0.124515903
23.33134448	0.076762877	23.16456782	0.123684209
23.34787791	0.075982177	23.18110126	0.122674634
23.36441135	0.075305927	23.19763469	0.121513858
23.38094479	0.075011894	23.21416813	0.120216709
23.39747822	0.074886894	23.23070156	0.118937298
23.41401166	0.074778811	23.247235	0.117503784
23.43054509	0.074675738	23.26376844	0.115996133
23.44707853	0.074024247	23.28030187	0.114630713
23.46361196	0.072753941	23.29683531	0.113336464
23.4801454	0.071618786	23.31336874	0.1121104
23.49667884	0.070752968	23.32990218	0.11088732
23.51321227	0.070058291	23.34643561	0.109516054
23.52974571	0.069296421	23.36296905	0.108109183
23.54627914	0.068696079	23.37950249	0.106678593
23.56281258	0.06821211	23.39603592	0.105259851
23.57934601	0.067768828	23.41256936	0.103941882
23.59587945	0.067251849	23.42910279	0.102706924
23.61241289	0.066418332	23.44563623	0.101534226
23.62894632	0.065542353	23.46216966	0.100379326
23.64547976	0.064833729	23.4787031	0.099257032
23.66201319	0.064221739	23.49523654	0.098194024
23.67854663	0.063549644	23.51176997	0.097145847
23.69508006	0.062825615	23.52830341	0.095949478
23.7116135	0.062237625	23.54483684	0.094756043
23.72814694	0.061808824	23.56137028	0.093604103
23.74468037	0.061356608	23.57790371	0.092490704
23.76121381	0.06073358	23.59443715	0.091430663
23.77774724	0.0599056	23.61097059	0.090311351
23.79428068	0.059204349	23.62750402	0.089286878
23.81081411	0.058682036	23.64403746	0.088360235
23.82734755	0.058277711	23.66057089	0.087398038
23.84388099	0.057646418	23.67710433	0.086412123
23.86041442	0.056800923	23.69363776	0.0853936
23.87694786	0.055922663	23.7101712	0.084392856
23.89348129	0.055093566	23.72670464	0.08339508
23.91001473	0.054406277	23.74323807	0.082367662
23.92654816	0.053855973	23.75977151	0.081423237
23.9430816	0.053318839	23.77630494	0.080535142
23.95961504	0.052707698	23.79283838	0.079629267
23.97614847	0.052164863	23.80937181	0.078803425
23.99268191	0.051725325	23.82590525	0.078007233
24.00921534	0.051245074	23.84243869	0.077133973
24.02574878	0.050826874	23.85897212	0.076174743
24.04228221	0.050429738	23.87550556	0.075144362
24.05881565	0.05001816	23.89203899	0.074105083
24.07534909	0.04948945	23.90857243	0.073071732
24.09188252	0.048953714	23.92510586	0.072136205
24.10841596	0.048458736	23.9416393	0.071384475
24.12494939	0.047900347	23.95817274	0.07072465
24.14148283	0.047207468	23.97470617	0.070011469
24.15801626	0.046480162	23.99123961	0.069259749
24.1745497	0.046048403	24.00777304	0.068499135
24.19108314	0.045828903	24.02430648	0.06773852
24.20761657	0.045682289	24.04083991	0.067037195
24.22415001	0.045404719	24.05737335	0.066463344
24.24068344	0.044968448	24.07390679	0.065889493
24.25721688	0.044477936	24.09044022	0.0651437
24.27375032	0.044042356	24.10697366	0.064341581
24.29028375	0.043713375	24.12350709	0.063486102
24.30681719	0.043368402	24.14004053	0.062642483
24.32335062	0.04297033	24.15657397	0.06187001
24.33988406	0.042488464	24.1731074	0.06107382
24.35641749	0.041970679	24.18964084	0.060268738
24.37295093	0.041232222	24.20617427	0.059469593
24.38948437	0.04040387	24.22270771	0.058815699
24.4060178	0.039605643	24.23924114	0.05814402
24.42255124	0.039027166	24.25577458	0.057460488
24.43908467	0.038676659	24.27230802	0.056851059
24.45561811	0.038516591	24.28884145	0.056188277
24.47215154	0.038305402	24.30537489	0.055558106
24.48868498	0.037980982	24.32190832	0.054987232
24.50521842	0.037392367	24.33844176	0.054523074
24.52175185	0.036822526	24.35497519	0.054106344
24.53828529	0.036374154	24.37150863	0.053695538
24.55481872	0.035742589	24.38804207	0.053237292
24.57135216	0.035246425	24.4045755	0.052681223
24.58788559	0.03493289	24.42110894	0.052080691
24.60441903	0.034594388	24.43764237	0.05146831
24.62095247	0.034186742	24.45417581	0.050909293
24.6374859	0.033893311	24.47070924	0.050421419
24.65401934	0.033672731	24.48724268	0.049966149
24.67055277	0.03347597	24.50377612	0.049501982
24.68708621	0.033243445	24.52030955	0.049014122
24.70361964	0.032573321	24.53684299	0.048630006
24.72015308	0.031872509	24.55337642	0.048272545
24.73668652	0.031244082	24.56990986	0.047802443
24.75321995	0.030638288	24.58644329	0.04728195
24.76975339	0.030152527	24.60297673	0.046737745
24.78628682	0.029762224	24.61951017	0.046190576
24.80282026	0.029428027	24.6360436	0.045643412
24.81935369	0.029094522	24.65257704	0.045122927
24.83588713	0.028649334	24.66911047	0.044617245
24.85242057	0.028213993	24.68564391	0.044040434
24.868954	0.02783511	24.70217734	0.043481447
24.88548744	0.027345191	24.71871078	0.043088444
24.90202087	0.026733271	24.73524422	0.042739894
24.91855431	0.026277778	24.75177765	0.042376508
24.93508774	0.025997619	24.76831109	0.041947885
24.95162118	0.025728368	24.78484452	0.041388858
24.96815462	0.025426689	24.80137796	0.040829845
24.98468805	0.025085733	24.81791139	0.040324197
25.00122149	0.024691965	24.83444483	0.039880805
25.01775492	0.024214988	24.85097827	0.039502654
25.03428836	0.02358209	24.8675117	0.039260829
25.05082179	0.023134589	24.88404514	0.039013056
25.06735523	0.022876604	24.90057857	0.038700082
25.08388867	0.022726221	24.91711201	0.038381145
25.1004221	0.022606264	24.93364544	0.037949599
25.11695554	0.022489771	24.95017888	0.037541793
25.13348897	0.022240425	24.96671232	0.037222897
25.15002241	0.021874778	24.98324575	0.036921781
25.16655584	0.021527768	24.99977919	0.036614761
25.18308928	0.021126622	25.01631262	0.036372933
25.19962272	0.020692568	25.03284606	0.036116252
25.21615615	0.020309092	25.04937949	0.035764721
25.23268959	0.019983527	25.06591293	0.035359797
25.24922302	0.019328006	25.08244637	0.034818549
25.26575646	0.018891964	25.0989798	0.034256621
25.28228989	0.018613833	25.11551324	0.033857732
25.29882333	0.01835819	25.13204667	0.033595189
25.31535677	0.018050967	25.14858011	0.033412653
25.3318902	0.017639765	25.16511354	0.033224175
25.34842364	0.017496003	25.18164698	0.032997158
25.36495707	0.017490151	25.19818042	0.032731603
25.38149051	0.017458754	25.21471385	0.032430533
25.39802394	0.017390048	25.23124729	0.032230249
25.41455738	0.017042519	25.24778072	0.032112934
25.43109082	0.016542967	25.26431416	0.031992666
25.44762425	0.016069154	25.28084759	0.031896048
25.46415769	0.015643947	25.29738103	0.031677872
25.48069112	0.015170591	25.31391447	0.031311551
25.49722456	0.014783344	25.3304479	0.030971906
25.51375799	0.01448689	25.34698134	0.030647087
25.53029143	0.014243488	25.36351477	0.030346019
25.54682487	0.013981452	25.38004821	0.03013981
25.5633583	0.013684221	25.39658164	0.030013605
25.57989174	0.013486134	25.41311508	0.029893356
25.59642517	0.013359485	25.42964852	0.029829442
25.61295861	0.013067944	25.44618195	0.029793615
25.62949204	0.012582462	25.46271539	0.029757789
25.64602548	0.012169833	25.47924882	0.029693796
25.66255892	0.011888724	25.49578226	0.029487486
25.67909235	0.011685079	25.51231569	0.029168601
25.69562579	0.01153052	25.52884913	0.028879416
25.71215922	0.011224382	25.54538257	0.028717599
25.72869266	0.010894266	25.561916	0.028493539
25.74522609	0.010572763	25.57844944	0.02822802
25.76175953	0.010339086	25.59498287	0.027997998
25.77829297	0.010145919	25.61151631	0.027670164
25.7948264	0.009958619	25.62804974	0.027274251
25.81135984	0.009655495	25.64458318	0.026990886
25.82789327	0.009382241	25.66111662	0.02664227
25.84442671	0.009148328	25.67765005	0.026178071
25.86096014	0.008925399	25.69418349	0.025654595
25.87749358	0.00876264	25.71071692	0.025093158
25.89402702	0.008593321	25.72725036	0.024667482
25.91056045	0.008392282	25.74378379	0.024363357
25.92709389	0.008011901	25.76031723	0.024142254
25.94362732	0.007472986	25.77685067	0.024048609
25.96016076	0.007015371	25.7933841	0.024010969
25.9766942	0.006620824	25.80991754	0.023973329
25.99322763	0.006245628	25.82645097	0.023895312
26.00976107	0.005905804	25.84298441	0.023552759
26.0262945	0.00562376	25.85951784	0.023144944
26.04282794	0.005468721	25.87605128	0.02292381
26.05936137	0.005465507	25.89258472	0.0227709
26.07589481	0.00562461	25.90911815	0.022493542
26.09242825	0.005750239	25.92565159	0.022103527
26.10896168	0.005787905	25.94218502	0.021639388
26.12549512	0.005703414	25.95871846	0.02116337
26.14202855	0.005523404	25.9752519	0.020714023
26.15856199	0.005261354	25.99178533	0.020315065
26.17509542	0.00502628	26.00831877	0.019856848
26.19162886	0.004784878	26.0248522	0.019217829
26.2081623	0.004557826	26.04138564	0.018546158
26.22469573	0.00435754	26.05791907	0.018010811
26.24122917	0.003860352	26.07445251	0.017724455
26.2577626	0.00352731	26.09098595	0.01745891
26.27429604	0.003386406	26.10751938	0.017154841
26.29082947	0.003276938	26.12405282	0.016812233
26.30736291	0.003166789	26.14058625	0.01639552
26.32389635	0.002996997	26.15711969	0.015955079
26.34042978	0.002633486	26.17365312	0.0154435
26.35696322	0.002491729	26.19018656	0.015017858
26.37349665	0.002444769	26.20672	0.014541847
26.39003009	0.00237884	26.22325343	0.013944306
26.40656352	0.002268897	26.23978687	0.013391199
26.42309696	0.001991087	26.2563203	0.012746218
26.4396304	0.00171558	26.27285374	0.01205676
26.45616383	0.001507867	26.28938717	0.011450286
26.47269727	0.001363215	26.30592061	0.010909034
26.4892307	0.001269254	26.32245405	0.010468571
26.50576414	0.00124915	26.33898748	0.010072585
26.52229757	0.001242887	26.35552092	0.009667714
26.53883101	0.001225691	26.37205435	0.009280627
26.55536445	0.000898716	26.38858779	0.008863901
26.57189788	0.000516967	26.40512122	0.008417529
26.58843132	0.000179761	26.42165466	0.008122325
26.60496475	-0.000136126	26.4381881	0.007901244
26.62149819	-0.000401338	26.45472153	0.007653494
26.63803162	-0.000616577	26.47125497	0.007506524
26.65456506	-0.000951763	26.4877884	0.00747517
26.6710985	-0.001517231	26.50432184	0.007544611
26.68763193	-0.00205277	26.52085527	0.007634812
26.70416537	-0.002478935	26.53738871	0.007630896
26.7206988	-0.002775083	26.55392215	0.00761401
26.73723224	-0.002985931	26.57045558	0.007597123
26.75376567	-0.003147004	26.58698902	0.007693243
26.77029911	-0.003367795	26.60352245	0.007913878
26.78683255	-0.003624534	26.62005589	0.007919598
26.80336598	-0.003868853	26.63658932	0.007893449
26.81989942	-0.004096109	26.65312276	0.007867301
26.83643285	-0.004360458	26.6696562	0.0075988
26.85296629	-0.004516823	26.68618963	0.007297686
26.86949972	-0.004596698	26.70272307	0.007132937
26.88603316	-0.004657725	26.7192565	0.007089735
26.9025666	-0.00471012	26.73578994	0.007007996
26.91910003	-0.004768574	26.75232337	0.006982582
26.93563347	-0.005034572	26.76885681	0.006998672
26.9521669	-0.005760681	26.78539025	0.007029586
26.96870034	-0.006372398	26.80192368	0.007199832
26.98523377	-0.006698375	26.81845712	0.007411577
27.00176721	-0.00689741	26.83499055	0.007528458
27.01830065	-0.0070354	26.85152399	0.007542323
27.03483408	-0.007080294	26.86805742	0.007543217
27.05136752	-0.006981662	26.88459086	0.007493904
27.06790095	-0.006817079	26.9011243	0.007444591
27.08443439	-0.006680702	26.91765773	0.007448824
27.10096782	-0.006610763	26.93419117	0.007476773
27.11750126	-0.006598229	26.9507246	0.007519544
27.1340347	-0.006640559	26.96725804	0.007580104
27.15056813	-0.007092506	26.98379147	0.007664379
27.16710157	-0.007753682	27.00032491	0.007763469
27.183635	-0.007962407	27.01685835	0.0077677
27.20016844	-0.008038011	27.03339178	0.00777193
27.21670187	-0.008170029	27.04992522	0.007782095
27.23323531	-0.008450462	27.06645865	0.007772618
27.24976875	-0.008716164	27.08299209	0.007759994
27.26630218	-0.008841825	27.09952552	0.00774737
27.28283562	-0.008788616	27.11605896	0.007882061
27.29936905	-0.008467607	27.1325924	0.008161988
27.31590249	-0.008035432	27.14912583	0.008261806
27.33243592	-0.007680732	27.16565927	0.008289371
27.34896936	-0.007541848	27.1821927	0.00827859
27.3655028	-0.007602894	27.19872614	0.008267809
27.38203623	-0.007697585	27.21525957	0.008236449
27.39856967	-0.007714301	27.23179301	0.008107296
27.4151031	-0.007652373	27.24832645	0.008081907
27.43163654	-0.007551382	27.26485988	0.008183969
27.44816997	-0.007445594	27.28139332	0.008294931
27.46470341	-0.007300736	27.29792675	0.008441447
27.48123685	-0.007241895	27.31446019	0.008437871
27.49777028	-0.007294812	27.33099362	0.008417801
27.51430372	-0.007436166	27.34752706	0.008397731
27.53083715	-0.007473238	27.3640605	0.008096615
27.54737059	-0.007369653	27.38059393	0.00778667
27.56390402	-0.007281318	27.39712737	0.007740554
27.58043746	-0.007248825	27.4136608	0.007896006
27.5969709	-0.007273546	27.43019424	0.008172969
27.61350433	-0.007502345	27.44672767	0.008432106
27.63003777	-0.007686091	27.46326111	0.008525266
27.6465712	-0.007740288	27.47979455	0.008588793
27.66310464	-0.007734906	27.49632798	0.008673046
27.67963807	-0.007721191	27.51286142	0.008655766
27.69617151	-0.007709912	27.52939485	0.008638487
27.71270495	-0.007699386	27.54592829	0.008593765
27.72923838	-0.007688989	27.56246172	0.008349005
27.74577182	-0.007662504	27.57899516	0.008196142
27.76230525	-0.00766553	27.5955286	0.008123307
27.77883869	-0.007707946	27.61206203	0.008083052
27.79537213	-0.00803193	27.62859547	0.007986455
27.81190556	-0.008493107	27.6451289	0.007783147
27.828439	-0.008781077	27.66166234	0.007511673
27.84497243	-0.008580552	27.67819578	0.007222413
27.86150587	-0.008348966	27.69472921	0.006921305
27.8780393	-0.008261224	27.71126265	0.006638014
27.89457274	-0.008326848	27.72779608	0.006455528
27.91110618	-0.008508688	27.74432952	0.00640053
27.92763961	-0.008612667	27.76086295	0.006508589
27.94417305	-0.008562548	27.77739639	0.006797433
27.96070648	-0.008450337	27.79392983	0.007133615
27.97723992	-0.008594497	27.81046326	0.007195626
27.99377335	-0.009028346	27.8269967	0.007214647
28.01030679	-0.009439277	27.84353013	0.007212174
28.02684023	-0.009558643	27.86006357	0.007121137
28.04337366	-0.009398232	27.876597	0.007030101
28.0599071	-0.009190085	27.89313044	0.006776441
28.07644053	-0.009035742	27.90966388	0.006573207
28.09297397	-0.008930912	27.92619731	0.006488493
28.1095074	-0.00881488	27.94273075	0.006380102
28.12604084	-0.00871445	27.95926418	0.006336938
28.14257428	-0.008721016	27.97579762	0.006348577
28.15910771	-0.008834629	27.99233105	0.006360217
28.17564115	-0.009104064	28.00886449	0.006382261
28.19217458	-0.009264166	28.02539793	0.006457637
28.20870802	-0.009313685	28.04193136	0.006524142
28.22524145	-0.009309826	28.0584648	0.006516844
28.24177489	-0.00928809	28.07499823	0.006482322
28.25830833	-0.009261219	28.09153167	0.006447801
28.27484176	-0.009185303	28.1080651	0.006348314
28.2913752	-0.009020238	28.12459854	0.006325888
28.30790863	-0.008776278	28.14113198	0.00634793
28.32444207	-0.00859159	28.15766541	0.006374346
28.3409755	-0.008494087	28.17419885	0.006380728
28.35750894	-0.008823563	28.19073228	0.006234832
28.37404238	-0.009407152	28.20726572	0.006088937
28.39057581	-0.009595827	28.22379915	0.005749297
28.40710925	-0.00958592	28.24033259	0.005433439
28.42364268	-0.009571821	28.25686603	0.005256905
28.44017612	-0.009621152	28.27339946	0.005204843
28.45670955	-0.009736922	28.2899329	0.005209092
28.47324299	-0.00995497	28.30646633	0.005242967
28.48977643	-0.010391705	28.32299977	0.005273923
28.50630986	-0.010575527	28.3395332	0.005378968
28.5228433	-0.01062347	28.35606664	0.005516583
28.53937673	-0.010467071	28.37260008	0.005621599
28.55591017	-0.010281216	28.38913351	0.005711798
28.5724436	-0.010167659	28.40566695	0.005795977
28.58897704	-0.010112968	28.42220038	0.005942481
28.60551048	-0.010119022	28.43873382	0.005943784
28.62204391	-0.010587449	28.45526725	0.00591989
28.63857735	-0.011266973	28.47180069	0.005895996
28.65511078	-0.01139663	28.48833413	0.005633462
28.67164422	-0.011330436	28.50486756	0.005347179
28.68817765	-0.011290377	28.521401	0.005179427
28.70471109	-0.011288698	28.53793443	0.005017643
28.72124453	-0.011352117	28.55446787	0.004849935
28.73777796	-0.011473548	28.5710013	0.004756312
28.7543114	-0.011707905	28.58753474	0.004754585
28.77084483	-0.01167986	28.60406818	0.004815123
28.78737827	-0.011579138	28.62060161	0.004773425
28.8039117	-0.011526878	28.63713505	0.004731728
28.82044514	-0.011537374	28.65366848	0.004655938
28.83697858	-0.011698758	28.67020192	0.004440816
28.85351201	-0.01178744	28.68673535	0.004314583
28.87004545	-0.011785556	28.70326879	0.004220976
28.88657888	-0.011736937	28.71980223	0.004207399
28.90311232	-0.011668336	28.73633566	0.004125678
28.91964575	-0.011613943	28.7528691	0.003963917
28.93617919	-0.011641675	28.76940253	0.003867338
28.95271263	-0.011752144	28.78593597	0.003862654
28.96924606	-0.012018579	28.8024694	0.003932087
28.9857795	-0.012280431	28.81900284	0.004040067
29.00231293	-0.012479426	28.83553628	0.004159912
29.01884637	-0.012615693	28.85206971	0.004176758
29.0353798	-0.01256096	28.86860315	0.004152475
29.05191324	-0.012521347	28.88513658	0.004128192
29.06844668	-0.012571991	28.90167002	0.004034589
29.08498011	-0.0127409	28.91820345	0.004115863
29.10151355	-0.012979454	28.93473689	0.004100097
29.11804698	-0.013146507	28.95127033	0.004084332
29.13458042	-0.013266777	28.96780376	0.004027805
29.15111385	-0.013371541	28.9843372	0.003845279
29.16764729	-0.013567558	29.00087063	0.003641998
29.18418073	-0.013889641	29.01740407	0.003486138
29.20071416	-0.014122202	29.0339375	0.003460704
29.2172476	-0.014122288	29.05047094	0.00342047
29.23378103	-0.013901043	29.06700438	0.003344665
29.25031447	-0.013723878	29.08353781	0.003399275
29.2668479	-0.013659159	29.10007125	0.003456868
29.28338134	-0.01363887	29.11660468	0.003526317
29.29991478	-0.013636353	29.13313812	0.003672837
29.31644821	-0.01389954	29.14967155	0.003834186
29.33298165	-0.014398155	29.16620499	0.003951074
29.34951508	-0.014741173	29.18273843	0.003927149
29.36604852	-0.014877364	29.19927186	0.003903224
29.38258195	-0.014917111	29.2158053	0.003865958
29.39911539	-0.014904675	29.23233873	0.003775327
29.41564883	-0.014810643	29.24887217	0.003726194
29.43218226	-0.014699062	29.2654056	0.003614814
29.4487157	-0.01460704	29.28193904	0.003562716
29.46524913	-0.01462805	29.29847248	0.003614374
29.48178257	-0.014766479	29.31500591	0.003674931
29.49831601	-0.014945404	29.33153935	0.003670271
29.51484944	-0.01507973	29.34807278	0.003665611
29.53138288	-0.015230401	29.36460622	0.003658725
29.54791631	-0.015419964	29.38113966	0.003640353
29.56444975	-0.015696599	29.39767309	0.00362198
29.58098318	-0.015955076	29.41420653	0.003516525
29.59751662	-0.0160764	29.43073996	0.003357709
29.61405006	-0.016067513	29.4472734	0.003184069
29.63058349	-0.015980074	29.46380683	0.00298375
29.64711693	-0.015775516	29.48034027	0.002851615
29.66365036	-0.015627707	29.49687371	0.00283806
29.6801838	-0.01558478	29.51340714	0.002827468
29.69671723	-0.015728013	29.52994058	0.002781306
29.71325067	-0.015872148	29.54647401	0.002824077
29.72978411	-0.016026084	29.56300745	0.002821265
29.74631754	-0.016217096	29.57954088	0.002802335
29.76285098	-0.016495644	29.59607432	0.002783404
29.77938441	-0.016748222	29.61260776	0.002710561
29.79591785	-0.016851797	29.62914119	0.002679221
29.81245128	-0.016840839	29.64567463	0.002658252
29.82898472	-0.016832558	29.66220806	0.002637284
29.84551816	-0.016855078	29.6787415	0.002602977
29.86205159	-0.017094525	29.69527493	0.002565702
29.87858503	-0.017191148	29.71180837	0.002498785
29.89511846	-0.017213481	29.72834181	0.002425944
29.9116519	-0.017249996	29.74487524	0.002403499
29.92818533	-0.017334007	29.76140868	0.002410699
29.94471877	-0.017444239	29.77794211	0.002453481
29.96125221	-0.017564492	29.79447555	0.002582231
29.97778564	-0.017750576	29.81100898	0.002779152
29.99431908	-0.01800631	29.82754242	0.002835246
30.01085251	-0.018429938	29.84407586	0.002838721
30.02738595	-0.018838959	29.86060929	0.002765496
30.04391938	-0.019135705	29.87714273	0.002692271
30.06045282	-0.01935825	29.89367616	0.002524556
30.07698626	-0.019535081	29.9102096	0.002330163
30.09351969	-0.019772941	29.92674303	0.002129845
30.11005313	-0.019928338	29.94327647	0.001941378
30.12658656	-0.019998439	29.95980991	0.001729209
30.14312	-0.020022082	29.97634334	0.001564495
30.15965343	-0.020065656	29.99287678	0.001556899
30.17618687	-0.020144053	30.00941021	0.001697502
30.19272031	-0.020335749	30.02594365	0.001852907
30.20925374	-0.020491365	30.04247708	0.001931241
30.22578718	-0.020577861	30.05901052	0.001939917
30.24232061	-0.020654666	30.07554396	0.001948593
30.25885405	-0.020737525	30.09207739	0.001958757
30.27538748	-0.020849865	30.10861083	0.001980778
30.29192092	-0.020992821	30.12514426	0.002011716
30.30845436	-0.021231381	30.1416777	0.002143408
30.32498779	-0.02141216	30.15821113	0.002107967
30.34152123	-0.021480751	30.17474457	0.002072526
30.35805466	-0.021523366	30.19127801	0.002007815
30.3745881	-0.021570076	30.20781144	0.001857864
30.39112153	-0.02166329	30.22434488	0.001610087
30.40765497	-0.021681118	30.24087831	0.001282294
30.42418841	-0.021716624	30.25741175	0.000960465
30.44072184	-0.021811351	30.27394518	0.000757231
30.45725528	-0.021937435	30.29047862	0.000714123
30.47378871	-0.022015167	30.30701206	0.000961497
30.49032215	-0.022061097	30.32354549	0.001368897
30.50685558	-0.022143379	30.34007893	0.001755492
30.52338902	-0.022270088	30.35661236	0.001798585
30.53992246	-0.022395124	30.3731458	0.001812965
30.55645589	-0.022506015	30.38967923	0.001734821
30.57298933	-0.022659357	30.40621267	0.001656676
30.58952276	-0.022912885	30.42274611	0.001503814
30.6060562	-0.023070422	30.43927954	0.001419128
30.62258963	-0.023164342	30.45581298	0.001384834
30.63912307	-0.023243032	30.47234641	0.001383177
30.65565651	-0.023318599	30.48887985	0.001428135
30.67218994	-0.023400119	30.50541328	0.00144455
30.68872338	-0.023471374	30.52194672	0.00134664
30.70525681	-0.023521286	30.53848016	0.00124873
30.72179025	-0.023567635	30.55501359	0.000900147
30.73832368	-0.023617089	30.57154703	0.000462686
30.75485712	-0.023671752	30.58808046	7.57E-05
30.77139056	-0.023731294	30.6046139	-9.79E-05
30.78792399	-0.023937414	30.62114733	-6.10E-05
30.80445743	-0.024092576	30.63768077	-6.86E-05
30.82099086	-0.024184444	30.65421421	-3.47E-05
30.8375243	-0.024255869	30.67074764	0.00015331
30.85405773	-0.024313999	30.68728108	0.000279057
30.87059117	-0.024290192	30.70381451	0.00034257
30.88712461	-0.024231556	30.72034795	0.000385363
30.90365804	-0.024312707	30.73688138	0.000475623
30.92019148	-0.02454943	30.75341482	0.000684379
30.93672491	-0.024862714	30.76994826	0.000836781
30.95325835	-0.024939104	30.78648169	0.000876569
30.96979178	-0.024755898	30.80301513	0.000880812
30.98632522	-0.024586655	30.81954856	0.000908789
31.00285866	-0.024502058	30.836082	0.000993122
31.01939209	-0.024853688	30.85261543	0.001190038
31.03592553	-0.025289268	30.86914887	0.001261641
31.05245896	-0.025650224	30.88568231	0.001279516
31.0689924	-0.025908767	30.90221574	0.001186784
31.08552583	-0.026074371	30.91874918	0.001094052
31.10205927	-0.026210558	30.93528261	0.000792923
31.11859271	-0.02633998	30.95181605	0.00046515
31.13512614	-0.026407998	30.96834948	0.000175906
31.15165958	-0.026496617	30.98488292	-9.26E-05
31.16819301	-0.026633427	31.00141636	-0.000378851
31.18472645	-0.026905595	31.01794979	-0.000582071
31.20125989	-0.027125184	31.03448323	-0.000675632
31.21779332	-0.027110523	31.05101666	-0.000706921
31.23432676	-0.026980644	31.0675501	-0.00064934
31.25086019	-0.026807504	31.08408353	-0.000612547
31.26739363	-0.026522862	31.10061697	-0.000569778
31.28392706	-0.026215244	31.11715041	-0.000485521
31.3004605	-0.026170256	31.13368384	-0.000330126
31.31699394	-0.026407225	31.15021728	-0.000156923
31.33352737	-0.026650492	31.16675071	7.40E-06
31.35006081	-0.026853235	31.18328415	-7.98E-06
31.36659424	-0.027038977	31.19981759	-2.34E-05
31.38312768	-0.027383556	31.21635102	-6.28E-05
31.39966111	-0.027438344	31.23288446	-0.000186056
31.41619455	-0.027345538	31.24941789	-0.000398205
31.43272799	-0.027336631	31.26595133	-0.000631128
31.44926142	-0.027424285	31.28248476	-0.000763297
31.46579486	-0.027693485	31.2990182	-0.000767999
31.48232829	-0.027945506	31.31555164	-0.000743025
31.49886173	-0.028024558	31.33208507	-0.000629133
31.51539516	-0.02805831	31.34861851	-0.000435196
31.5319286	-0.028103211	31.36515194	-0.000391661
31.54846204	-0.028235557	31.38168538	-0.000390738
31.56499547	-0.028381148	31.39821881	-0.00040299
31.58152891	-0.028383874	31.41475225	-0.000415242
31.59806234	-0.028319135	31.43128569	-0.000387308
31.61459578	-0.02829422	31.44781912	-0.000276375
31.63112921	-0.028319424	31.46435256	-0.000159494
31.64766265	-0.028379774	31.48088599	-0.000112265
31.66419609	-0.02854583	31.49741943	-9.99E-05
31.68072952	-0.02881845	31.51395286	-0.000124159
31.69726296	-0.029125702	31.5304863	-0.000148453
31.71379639	-0.029388126	31.54701974	-0.000247971
31.73032983	-0.029506031	31.56355317	-0.000326751
31.74686326	-0.029502274	31.58008661	-0.000417381
31.7633967	-0.02941857	31.59662004	-0.000555437
31.77993014	-0.029332071	31.61315348	-0.000577909
31.79646357	-0.029264832	31.62968691	-0.000597388
31.81299701	-0.029214538	31.64622035	-0.000616868
31.82953044	-0.02908768	31.66275379	-0.000657111
31.84606388	-0.028862864	31.67928722	-0.000675111
31.86259731	-0.028633704	31.69582066	-0.000693111
31.87913075	-0.028525657	31.71235409	-0.000857841
31.89566419	-0.028541634	31.72888753	-0.001034444
31.91219762	-0.028745094	31.74542096	-0.001056916
31.92873106	-0.02896994	31.7619544	-0.000928196
31.94526449	-0.029041133	31.77848784	-0.000855773
31.96179793	-0.029093101	31.79502127	-0.0008834
31.97833136	-0.029183119	31.81155471	-0.000911028
31.9948648	-0.029384635	31.82808814	-0.000991272
32.01139824	-0.029627743	31.84462158	-0.00104931
32.02793167	-0.029873004	31.86115501	-0.001075464
32.04446511	-0.030360099	31.87768845	-0.001101618
32.06099854	-0.03081934	31.89422189	-0.001152228
32.07753198	-0.031042119	31.91075532	-0.001299183
32.09406541	-0.031114985	31.92728876	-0.001481713
32.11059885	-0.031204418	31.94382219	-0.001489353
32.12713229	-0.031344764	31.96035563	-0.001289477
32.14366572	-0.031556652	31.97688906	-0.001018443
32.16019916	-0.031780319	31.9934225	-0.000809656
32.17673259	-0.032219539	32.00995594	-0.000689804
32.19326603	-0.032593645	32.02648937	-0.000687793
32.20979946	-0.032598605	32.04302281	-0.00070468
32.2263329	-0.032391066	32.05955624	-0.000721568
32.24286634	-0.032202306	32.07608968	-0.000782557
32.25939977	-0.032080329	32.09262311	-0.000861332
32.27593321	-0.032008485	32.10915655	-0.001043863
32.29246664	-0.032050535	32.12568999	-0.001220468
32.30900008	-0.032203947	32.14222342	-0.001388178
32.32553351	-0.032637376	32.15875686	-0.001493631
32.34206695	-0.033062749	32.17529029	-0.001382676
32.35860039	-0.033371411	32.19182373	-0.001230217
32.37513382	-0.033653037	32.20835716	-0.00103329
32.39166726	-0.033790197	32.2248906	-0.000922342
32.40820069	-0.033848795	32.24142404	-0.000878094
32.42473413	-0.033906754	32.25795747	-0.000932413
32.44126756	-0.033973338	32.27449091	-0.000986733
32.457801	-0.033901084	32.29102434	-0.001109973
32.47433444	-0.033731678	32.30755778	-0.001194676
32.49086787	-0.033558869	32.32409121	-0.001258622
32.50740131	-0.03350287	32.34062465	-0.001239558
32.52393474	-0.033569773	32.35715809	-0.001101919
32.54046818	-0.033689327	32.37369152	-0.000913892
32.55700161	-0.033693325	32.39022496	-0.000858532
32.57353505	-0.0337294	32.40675839	-0.000842821
32.59006849	-0.033853967	32.42329183	-0.000899555
32.60660192	-0.034166888	32.43982526	-0.000956288
32.62313536	-0.034478534	32.4563587	-0.001132875
32.63966879	-0.034543579	32.47289214	-0.001167164
32.65620223	-0.034520483	32.48942557	-0.001059173
32.67273566	-0.034494957	32.50595901	-0.000948224
32.6892691	-0.034466524	32.52249244	-0.000954747
32.70580254	-0.034435581	32.53902588	-0.000976276
32.72233597	-0.034349855	32.55555931	-0.000997805
32.73886941	-0.034195537	32.57209275	-0.00106176
32.75540284	-0.034066471	32.58862619	-0.001146454
32.77193628	-0.033985508	32.60515962	-0.001168912
32.78846971	-0.033831036	32.62169306	-0.001241762
32.80500315	-0.033769493	32.63822649	-0.001341276
32.82153659	-0.03384678	32.65475993	-0.00137261
32.83807002	-0.034124332	32.67129336	-0.001362422
32.85460346	-0.034435452	32.6878268	-0.001215887
32.87113689	-0.034742765	32.70436024	-0.001039722
32.88767033	-0.034940873	32.72089367	-0.000902097
32.90420376	-0.035047194	32.73742711	-0.000811892
32.9207372	-0.03515567	32.75396054	-0.000766175
32.93727064	-0.035287089	32.77049398	-0.000748625
32.95380407	-0.035430408	32.78702741	-0.000817794
32.97033751	-0.035441295	32.80356085	-0.000886964
32.98687094	-0.035265281	32.82009429	-0.001188081
33.00340438	-0.034906773	32.83662772	-0.001501032
33.01993782	-0.034536208	32.85316116	-0.001733959
33.03647125	-0.034334832	32.86969459	-0.001957965
[truncated: 118 more rows]
