# Supplementary material for: Degraded Polysaccharides from Noni (Morinda citrifolia L.) juice Mitigate Glucose Metabolism Disorders by Regulating PI3K/AKT-Nrf2-GSK3β Signaling Pathways in HepG2 Cells
Source: Foods. 2025 Aug 27;14(17):2989. doi: 10.3390/foods14172989 (PMC12427753; doi:10.3390/foods14172989)
Supplement: Supplementary file 1 [file foods-14-02989-s001.zip › The molecular weight of NJP.csv]

time (min)	LS	time (min)	dRI
0.010666667	0.008927463	-0.156109991	0.00462598
0.027200102	0.010444934	-0.139576555	0.00482253
0.043733538	0.011288996	-0.123043119	0.004905149
0.060266974	0.011739003	-0.106509683	0.004924604
0.07680041	0.011944475	-0.089976248	0.004772203
0.093333845	0.012058196	-0.073442812	0.004619802
0.109867281	0.012132712	-0.056909376	0.004382347
0.126400717	0.012147775	-0.04037594	0.004219291
0.142934152	0.012109179	-0.023842505	0.004096542
0.159467588	0.01208951	-0.007309069	0.00411019
0.176001024	0.012084918	0.009224367	0.004100585
0.19253446	0.012039766	0.025757802	0.004085556
0.209067895	0.011948947	0.042291238	0.004070527
0.225601331	0.011835355	0.058824674	0.004099673
0.242134767	0.011709343	0.07535811	0.004108662
0.258668203	0.011517324	0.091891545	0.004104473
0.275201638	0.011295594	0.108424981	0.003980543
0.291735074	0.011037866	0.124958417	0.003856612
0.30826851	0.010788504	0.141491853	0.003485861
0.324801945	0.010745487	0.158025288	0.003198819
0.341335381	0.010775781	0.174558724	0.003057486
0.357868817	0.010783448	0.19109216	0.00311145
0.374402253	0.010766444	0.207625595	0.003295601
0.390935688	0.010727678	0.224159031	0.00349523
0.407469124	0.010776258	0.240692467	0.003475548
0.42400256	0.011125296	0.257225903	0.003455865
0.440535996	0.011401424	0.273759338	0.003424562
0.457069431	0.011484393	0.290292774	0.003444416
0.473602867	0.011266555	0.30682621	0.003510776
0.490136303	0.011077857	0.323359646	0.003648437
0.506669739	0.011012027	0.339893081	0.003860498
0.523203174	0.011026923	0.356426517	0.004131432
0.53973661	0.011060415	0.372959953	0.004318652
0.556270046	0.011083249	0.389493388	0.004300504
0.572803481	0.011084396	0.406026824	0.004282355
0.589336917	0.011065978	0.42256026	0.004207622
0.605870353	0.011022939	0.439093696	0.003939167
0.622403789	0.010783792	0.455627131	0.00368623
0.638937224	0.010538291	0.472160567	0.003526292
0.65547066	0.010422652	0.488694003	0.003446971
0.672004096	0.010401426	0.505227439	0.003510234
0.688537532	0.010450327	0.521760874	0.003638579
0.705070967	0.010522517	0.53829431	0.003754528
0.721604403	0.01054718	0.554827746	0.003876651
0.738137839	0.010517868	0.571361181	0.003905803
0.754671274	0.010464095	0.587894617	0.003953553
0.77120471	0.01039834	0.604428053	0.004013689
0.787738146	0.010211845	0.620961489	0.004036651
0.804271582	0.010016826	0.637494924	0.004005329
0.820805017	0.009840706	0.65402836	0.003974006
0.837338453	0.009669621	0.670561796	0.003907047
0.853871889	0.009480106	0.687095232	0.003849373
0.870405325	0.00929574	0.703628667	0.003732831
0.88693876	0.009167392	0.720162103	0.003659705
0.903472196	0.009146096	0.736695539	0.003643888
0.920005632	0.00921935	0.753228974	0.00362807
0.936539067	0.009310839	0.76976241	0.003567336
0.953072503	0.009288382	0.786295846	0.003565496
0.969605939	0.009142897	0.802829282	0.003576026
0.986139375	0.008971568	0.819362717	0.003572602
1.00267281	0.008626469	0.835896153	0.003514156
1.019206246	0.008296823	0.852429589	0.003455711
1.035739682	0.008253438	0.868963025	0.003314403
1.052273118	0.008249862	0.88549646	0.003300161
1.068806553	0.008181579	0.902029896	0.003316929
1.085339989	0.00802068	0.918563332	0.0033895
1.101873425	0.007783811	0.935096767	0.003389908
1.11840686	0.007566481	0.951630203	0.003362028
1.134940296	0.007405261	0.968163639	0.003334147
1.151473732	0.007491956	0.984697075	0.003009892
1.168007168	0.007641131	1.00123051	0.002695007
1.184540603	0.007716627	1.017763946	0.002553681
1.201074039	0.007722843	1.034297382	0.002480535
1.217607475	0.007745897	1.050830818	0.002429101
1.234140911	0.007746931	1.067364253	0.002424188
1.250674346	0.00770911	1.083897689	0.002509121
1.267207782	0.007577141	1.100431125	0.002563037
1.283741218	0.007649867	1.11696456	0.002551952
1.300274653	0.007780085	1.133497996	0.002686565
1.316808089	0.007838346	1.150031432	0.002954397
1.333341525	0.007832393	1.166564868	0.00318497
1.349874961	0.007813422	1.183098303	0.003160584
1.366408396	0.007774709	1.199631739	0.003136199
1.382941832	0.007712926	1.216165175	0.003064542
1.399475268	0.007593826	1.232698611	0.002817829
1.416008704	0.007529374	1.249232046	0.00265787
1.432542139	0.007506534	1.265765482	0.002494775
1.449075575	0.007452728	1.282298918	0.002260438
1.465609011	0.007359442	1.298832353	0.002066433
1.482142446	0.007022927	1.315365789	0.001968498
1.498675882	0.006595594	1.331899225	0.001907753
1.515209318	0.006486435	1.348432661	0.001865665
1.531742754	0.006680536	1.364966096	0.001941345
1.548276189	0.006861354	1.381499532	0.002075838
1.564809625	0.006950906	1.398032968	0.002114279
1.581343061	0.006949577	1.414566404	0.002143468
1.597876497	0.006919173	1.431099839	0.002243925
1.614409932	0.00681397	1.447633275	0.002359846
1.630943368	0.006627673	1.464166711	0.002375784
1.647476804	0.006368543	1.480700146	0.002363441
1.664010239	0.006326292	1.497233582	0.002322234
1.680543675	0.0064087	1.513767018	0.002281028
1.697077111	0.006494102	1.530300454	0.002189247
1.713610547	0.006498051	1.546833889	0.002057228
1.730143982	0.006416539	1.563367325	0.001984082
1.746677418	0.006323055	1.579900761	0.001926413
1.763210854	0.006210062	1.596434197	0.00184706
1.77974429	0.006114305	1.612967632	0.001770823
1.796277725	0.006047452	1.629501068	0.001722555
1.812811161	0.005987739	1.646034504	0.001804463
1.829344597	0.005927924	1.66256794	0.001976199
1.845878032	0.005812175	1.679101375	0.002129337
1.862411468	0.005638178	1.695634811	0.002175492
1.878944904	0.005401592	1.712168247	0.002175944
1.89547834	0.00520303	1.728701682	0.002142687
1.912011775	0.005286117	1.745235118	0.002109431
1.928545211	0.005520848	1.761768554	0.002181937
1.945078647	0.005811427	1.77830199	0.002359855
1.961612083	0.00599595	1.794835425	0.002522308
1.978145518	0.006048401	1.811368861	0.002489102
1.994678954	0.005906611	1.827902297	0.002455896
2.01121239	0.005666847	1.844435733	0.002343259
2.027745825	0.005406641	1.860969168	0.002149181
2.044279261	0.005207668	1.877502604	0.002069797
2.060812697	0.005053309	1.89403604	0.002009037
2.077346133	0.004920823	1.910569475	0.001948282
2.093879568	0.004910444	1.927102911	0.001847235
2.110413004	0.005145977	1.943636347	0.001749279
2.12694644	0.005414266	1.960169783	0.001673019
2.143479876	0.005586519	1.976703218	0.001742434
2.160013311	0.005672516	1.993236654	0.001917261
2.176546747	0.005632645	2.00977009	0.002082812
2.193080183	0.005552691	2.026303526	0.002061212
2.209613618	0.005473211	2.042836961	0.002039613
2.226147054	0.005322609	2.059370397	0.001999795
2.24268049	0.005269947	2.075903833	0.001932838
2.259213926	0.005300499	2.092437268	0.00181629
2.275747361	0.005328754	2.108970704	0.001761725
2.292280797	0.005330143	2.12550414	0.001778459
2.308814233	0.005308607	2.142037576	0.001769632
2.325347669	0.005258068	2.158571011	0.001752668
2.341881104	0.005195621	2.175104447	0.001735704
2.35841454	0.005130087	2.191637883	0.0017199
2.374947976	0.005012856	2.208171319	0.001704095
2.391481411	0.004881941	2.224704754	0.001643343
2.408014847	0.004757704	2.24123819	0.001529893
2.424548283	0.004611717	2.257771626	0.001338944
2.441081719	0.004563501	2.274305061	0.001225479
2.457615154	0.004580439	2.290838497	0.001270111
2.47414859	0.004623315	2.307371933	0.001451147
2.490682026	0.004685246	2.323905369	0.001502005
2.507215462	0.004731532	2.340438804	0.001515654
2.523748897	0.004755346	2.35697224	0.001612996
2.540282333	0.004820961	2.373505676	0.001694844
2.556815769	0.004902759	2.390039112	0.00180459
2.573349204	0.00498209	2.406572547	0.001889539
2.58988264	0.00501984	2.423105983	0.002033384
2.606416076	0.00501255	2.439639419	0.002226831
2.622949512	0.00493341	2.456172854	0.002273031
2.639482947	0.004772622	2.47270629	0.002275054
2.656016383	0.004658905	2.489239726	0.002233288
2.672549819	0.004584703	2.505773162	0.002191522
2.689083255	0.004497852	2.522306597	0.002037766
2.70561669	0.004391774	2.538840033	0.001831309
2.722150126	0.004267577	2.555373469	0.001761254
2.738683562	0.003954918	2.571906905	0.001725299
2.755216997	0.003828855	2.58844034	0.001686247
2.771750433	0.003812822	2.604973776	0.001799097
2.788283869	0.003807495	2.621507212	0.001847613
2.804817305	0.003893516	2.638040647	0.001831416
2.82135074	0.003970614	2.654574083	0.001815219
2.837884176	0.003999925	2.671107519	0.001577758
2.854417612	0.003966919	2.687640955	0.0012845
2.870951048	0.003835079	2.70417439	0.001019144
2.887484483	0.003665007	2.720707826	0.000787896
2.904017919	0.003569555	2.737241262	0.000711646
2.920551355	0.003511852	2.753774698	0.000706695
2.93708479	0.003387559	2.770308133	0.000742048
2.953618226	0.003186798	2.786841569	0.000848687
2.970151662	0.003034619	2.803375005	0.000859233
2.986685098	0.002925456	2.81990844	0.000869782
3.003218533	0.002834599	2.836441876	0.000874898
3.019751969	0.00278467	2.852975312	0.00086335
3.036285405	0.002868623	2.869508748	0.000803948
3.052818841	0.002946505	2.886042183	0.000744546
3.069352276	0.002966525	2.902575619	0.000643502
3.085885712	0.002882088	2.919109055	0.000623045
3.102419148	0.002788043	2.935642491	0.000602588
3.118952583	0.002669803	2.952175926	0.000575925
3.135486019	0.002514181	2.968709362	0.000471755
3.152019455	0.002446417	2.985242798	0.000283908
3.168552891	0.002439068	3.001776233	0.000154956
3.185086326	0.002456516	3.018309669	5.08E-05
3.201619762	0.002448907	3.034843105	5.21E-05
3.218153198	0.002406944	3.051376541	0.000121524
3.234686634	0.002278879	3.067909976	0.000187876
3.251220069	0.002217078	3.084443412	0.000279032
3.267753505	0.00227845	3.100976848	0.000413588
3.284286941	0.002447188	3.117510284	0.00058223
3.300820376	0.002601319	3.134043719	0.000722967
3.317353812	0.002738125	3.150577155	0.000811024
3.333887248	0.002886185	3.167110591	0.000939361
3.350420684	0.003185994	3.183644026	0.001021194
3.366954119	0.003457392	3.200177462	0.001047255
3.383487555	0.003634576	3.216710898	0.00113221
3.400020991	0.003662438	3.233244334	0.00124505
3.416554427	0.003518451	3.249777769	0.001176508
3.433087862	0.003377388	3.266311205	0.001107965
3.449621298	0.003236666	3.282844641	0.000975881
3.466154734	0.003074587	3.299378077	0.000682627
3.48268817	0.00284545	3.315911512	0.000407987
3.499221605	0.002536637	3.332444948	0.00019846
3.515755041	0.002337902	3.348978384	9.43E-05
3.532288477	0.002192725	3.365511819	0.000123524
3.548821912	0.00205007	3.382045255	0.000258076
3.565355348	0.001884756	3.398578691	0.000405027
3.581888784	0.001709986	3.415112127	0.00047445
3.59842222	0.001534799	3.431645562	0.000502031
3.614955655	0.001333363	3.448178998	0.000529611
3.631489091	0.001237004	3.464712434	0.000515365
3.648022527	0.001208853	3.48124587	0.000522817
3.664555963	0.001182385	3.497779305	0.000548868
3.681089398	0.00114775	3.514312741	0.000533435
3.697622834	0.001165901	3.530846177	0.000518002
3.71415627	0.001200405	3.547379612	0.000478163
3.730689705	0.001162465	3.563913048	0.000404992
3.747223141	0.001046913	3.580446484	0.000291521
3.763756577	0.00090133	3.59697992	0.000140883
3.780290013	0.000777591	3.613513355	3.68E-05
3.796823448	0.000669522	3.630046791	7.04E-06
3.813356884	0.000567589	3.646580227	7.96E-05
3.82989032	0.000454401	3.663113663	0.000189375
3.846423756	0.000526293	3.679647098	0.000345601
3.862957191	0.000646939	3.696180534	0.000449123
3.879490627	0.000724254	3.71271397	0.000493773
3.896024063	0.00075681	3.729247405	0.000469827
3.912557498	0.000754419	3.745780841	0.000445881
3.929090934	0.000701433	3.762314277	0.000407621
3.94562437	0.000803359	3.778847713	0.000483314
3.962157806	0.000938821	3.795381148	0.000658152
3.978691241	0.000953429	3.811914584	0.00071981
3.995224677	0.000849247	3.82844802	0.00073731
4.011758113	0.00069923	3.844981456	0.000735842
4.028291549	0.000612845	3.861514891	0.000734375
4.044824984	0.000574434	3.878048327	0.000754243
4.06135842	0.000558905	3.894581763	0.000748872
4.077891856	0.000671258	3.911115198	0.000728587
4.094425291	0.000815611	3.927648634	0.000708302
4.110958727	0.000942954	3.94418207	0.000619625
4.127492163	0.001005919	3.960715506	0.000490649
4.144025599	0.001002771	3.977248941	0.00032447
4.160559034	0.000908488	3.993782377	0.000118031
4.17709247	0.000618172	4.010315813	-5.43E-05
4.193625906	0.000301085	4.026849249	-0.000173921
4.210159342	2.60E-05	4.043382684	-0.000234634
4.226692777	-0.00024473	4.05991612	-0.000220965
4.243226213	-0.000201043	4.076449556	-0.000166993
4.259759649	-5.34E-05	4.092982991	-6.97E-05
4.276293084	4.96E-05	4.109516427	-7.46E-05
4.29282652	9.99E-05	4.126049863	-7.96E-05
4.309359956	0.000108186	4.142583299	-5.98E-05
4.325893392	0.000168633	4.159116734	-4.92E-05
4.342426827	0.000201733	4.17565017	-3.24E-05
4.358960263	0.000178032	4.192183606	5.56E-05
4.375493699	5.07E-05	4.208717042	0.000121939
4.392027135	-8.38E-05	4.225250477	0.000151109
4.40856057	-0.000197136	4.241783913	0.000134879
4.425094006	-0.000299038	4.258317349	0.000118648
4.441627442	-0.000561303	4.274850784	6.18E-05
4.458160877	-0.000805594	4.29138422	-1.13E-05
4.474694313	-0.000996603	4.307917656	1.39E-05
4.491227749	-0.001163783	4.324451092	9.34E-06
4.507761185	-0.00131087	4.340984527	-3.11E-05
4.52429462	-0.001403096	4.357517963	-7.16E-05
4.540828056	-0.001457415	4.374051399	-0.000200479
4.557361492	-0.001488839	4.390584835	-0.000279769
4.573894928	-0.001542418	4.40711827	-0.000281647
4.590428363	-0.001627127	4.423651706	-0.000113051
4.606961799	-0.001773344	4.440185142	3.70E-05
4.623495235	-0.001851791	4.456718577	-3.57E-06
4.64002867	-0.001900916	4.473252013	-4.41E-05
4.656562106	-0.001955542	4.489785449	-0.000120376
4.673095542	-0.002128173	4.506318885	-0.000224544
4.689628978	-0.002337662	4.52285232	-0.000279112
4.706162413	-0.002537813	4.539385756	-0.000346064
4.722695849	-0.002832679	4.555919192	-0.000406821
4.739229285	-0.00312603	4.572452628	-0.000439683
4.755762721	-0.003376225	4.588986063	-0.000444644
4.772296156	-0.003619645	4.605519499	-0.000434102
4.788829592	-0.00393278	4.622052935	-0.000352271
4.805363028	-0.004061999	4.638586371	-0.000248728
4.821896463	-0.004011048	4.655119806	-0.000169975
4.838429899	-0.003890578	4.671653242	-0.000178011
4.854963335	-0.00376458	4.688186678	-0.000176767
4.871496771	-0.003593881	4.704720113	-0.000187142
4.888030206	-0.003421525	4.721253549	-0.000211077
4.904563642	-0.003330261	4.737786985	-0.000235013
4.921097078	-0.003321049	4.754320421	-0.000425953
4.937630514	-0.003432866	4.770853856	-0.000660303
4.954163949	-0.00371593	4.787387292	-0.000776879
4.970697385	-0.004207359	4.803920728	-0.000825246
4.987230821	-0.004585893	4.820454164	-0.000740319
5.003764256	-0.004683347	4.836987599	-0.000722013
5.020297692	-0.004688559	4.853521035	-0.000741686
5.036831128	-0.004694003	4.870054471	-0.000761359
5.053364564	-0.004746086	4.886587906	-0.000819011
5.069897999	-0.00484777	4.903121342	-0.000907668
5.086431435	-0.00489514	4.919654778	-0.000884736
5.102964871	-0.004899253	4.936188214	-0.000846291
5.119498307	-0.004884314	4.952721649	-0.000789246
5.136031742	-0.00490448	4.969255085	-0.000704301
5.152565178	-0.004968504	4.985788521	-0.000575958
5.169098614	-0.005125163	5.002321957	-0.000491006
5.185632049	-0.005183491	5.018855392	-0.000523468
5.202165485	-0.005149595	5.035388828	-0.000555931
5.218698921	-0.005096545	5.051922264	-0.000614356
5.235232357	-0.005053614	5.068455699	-0.000851806
5.251765792	-0.005178345	5.084989135	-0.001231858
5.268299228	-0.005482686	5.101522571	-0.001556121
5.284832664	-0.005875427	5.118056007	-0.001647888
5.3013661	-0.006273105	5.134589442	-0.001593947
5.317899535	-0.006257146	5.151122878	-0.00154
5.334432971	-0.00602607	5.167656314	-0.001420954
5.350966407	-0.005825233	5.18418975	-0.001230606
5.367499842	-0.005727568	5.200723185	-0.001009257
5.384033278	-0.005721249	5.217256621	-0.000797207
5.400566714	-0.005982766	5.233790057	-0.00071846
5.41710015	-0.006309573	5.250323492	-0.00074434
5.433633585	-0.006603489	5.266856928	-0.000770221
5.450167021	-0.006926837	5.283390364	-0.000835626
5.466700457	-0.0071451	5.2999238	-0.000970782
5.483233893	-0.007290042	5.316457235	-0.001065639
5.499767328	-0.007459952	5.332990671	-0.001194595
5.516300764	-0.007668777	5.349524107	-0.001326646
5.5328342	-0.007888666	5.366057543	-0.001340901
5.549367635	-0.007922865	5.382590978	-0.001355157
5.565901071	-0.00784528	5.399124414	-0.001397306
5.582434507	-0.00772447	5.41565785	-0.00135576
5.598967943	-0.007616748	5.432191285	-0.001320413
5.615501378	-0.007462281	5.448724721	-0.001278866
5.632034814	-0.007300631	5.465258157	-0.00122802
5.64856825	-0.00730058	5.481791593	-0.001189574
5.665101686	-0.007472036	5.498325028	-0.00116043
5.681635121	-0.00771545	5.514858464	-0.001168483
5.698168557	-0.007975201	5.5313919	-0.001176537
5.714701993	-0.008202337	5.547925336	-0.001156681
5.731235428	-0.008391246	5.564458771	-0.001056236
5.747768864	-0.008677254	5.580992207	-0.000971294
5.7643023	-0.008981676	5.597525643	-0.001030902
5.780835736	-0.009119716	5.614059078	-0.00109051
5.797369171	-0.009141499	5.630592514	-0.001197004
5.813902607	-0.009102863	5.64712595	-0.001459257
5.830436043	-0.009053716	5.663659386	-0.001681186
5.846969479	-0.00897187	5.680192821	-0.001726438
5.863502914	-0.008881242	5.696726257	-0.001753094
5.88003635	-0.008795663	5.713259693	-0.001789046
5.896569786	-0.008667288	5.729793129	-0.00181262
5.913103221	-0.008461649	5.746326564	-0.001935367
5.929636657	-0.008247012	5.76286	-0.002014701
5.946170093	-0.008072999	5.779393436	-0.001982438
5.962703529	-0.008096545	5.795926871	-0.001872683
5.979236964	-0.008322418	5.812460307	-0.001728847
5.9957704	-0.008675594	5.828993743	-0.001729549
6.012303836	-0.008957175	5.845527179	-0.00174284
6.028837272	-0.009183064	5.862060614	-0.001756132
6.045370707	-0.009390988	5.87859405	-0.001767274
6.061904143	-0.009513386	5.895127486	-0.001756737
6.078437579	-0.009578632	5.911660922	-0.001767893
6.094971014	-0.009645394	5.928194357	-0.00177905
6.11150445	-0.00972481	5.944727793	-0.001793291
6.128037886	-0.00981522	5.961261229	-0.001761031
6.144571322	-0.009898995	5.977794664	-0.001676102
6.161104757	-0.009977628	5.9943281	-0.001659348
6.177638193	-0.010054777	6.010861536	-0.001614708
6.194171629	-0.01006981	6.027394972	-0.001591771
6.210705065	-0.010071842	6.043928407	-0.001599783
6.2272385	-0.010090819	6.060461843	-0.001471436
6.243771936	-0.010123748	6.076995279	-0.001346196
6.260305372	-0.010326352	6.093528715	-0.001245758
6.276838807	-0.010527184	6.11006215	-0.001264294
6.293372243	-0.010684438	6.126595586	-0.00128283
6.309905679	-0.010822161	6.143129022	-0.001331969
6.326439115	-0.010821498	6.159662457	-0.001401976
6.34297255	-0.010587449	6.176195893	-0.00133563
6.359505986	-0.010390835	6.192729329	-0.001315025
6.376039422	-0.010313036	6.209262765	-0.00131573
6.392572858	-0.010408911	6.2257962	-0.001341805
6.409106293	-0.010612978	6.242329636	-0.00136788
6.425639729	-0.010717222	6.258863072	-0.001394557
6.442173165	-0.010749976	6.275396508	-0.001480109
6.458706601	-0.010644555	6.291929943	-0.001556383
6.475240036	-0.010512025	6.308463379	-0.001679152
6.491773472	-0.010464816	6.324996815	-0.001832894
6.508306908	-0.010501667	6.34153025	-0.001949502
6.524840343	-0.010824469	6.358063686	-0.002190083
6.541373779	-0.011239913	6.374597122	-0.002483307
6.557907215	-0.011597988	6.391130558	-0.002695953
6.574440651	-0.011850023	6.407663993	-0.002880705
6.590974086	-0.01202446	6.424197429	-0.003053012
6.607507522	-0.012149998	6.440730865	-0.003113736
6.624040958	-0.011943576	6.457264301	-0.003106239
6.640574394	-0.011762796	6.473797736	-0.002987108
6.657107829	-0.011746862	6.490331172	-0.00269138
6.673641265	-0.011918942	6.506864608	-0.002585586
6.690174701	-0.012089307	6.523398043	-0.002549923
6.706708136	-0.012250717	6.539931479	-0.002636896
6.723241572	-0.012427436	6.556464915	-0.002723868
6.739775008	-0.012519779	6.572998351	-0.003032585
6.756308444	-0.012540412	6.589531786	-0.003257556
6.772841879	-0.012552835	6.606065222	-0.003312062
6.789375315	-0.012679335	6.622598658	-0.003270504
6.805908751	-0.012928636	6.639132094	-0.003207262
6.822442187	-0.013032397	6.655665529	-0.003153288
6.838975622	-0.013047811	6.672198965	-0.003049761
6.855509058	-0.013075234	6.688732401	-0.002983431
6.872042494	-0.013124233	6.705265836	-0.002948031
6.888575929	-0.013224939	6.721799272	-0.002816574
6.905109365	-0.013497154	6.738332708	-0.002669654
6.921642801	-0.013746686	6.754866144	-0.002572281
6.938176237	-0.013926164	6.771399579	-0.002431517
6.954709672	-0.014063795	6.787933015	-0.002262883
6.971243108	-0.014119989	6.804466451	-0.002119032
6.987776544	-0.014149744	6.820999887	-0.002055831
7.00430998	-0.014180757	6.837533322	-0.00203449
7.020843415	-0.014198435	6.854066758	-0.002080524
7.037376851	-0.014214848	6.870600194	-0.002126558
7.053910287	-0.014247737	6.887133629	-0.002162571
7.070443722	-0.014296958	6.903667065	-0.002291531
7.086977158	-0.014369807	6.920200501	-0.002426723
7.103510594	-0.014597697	6.936733937	-0.002617653
7.12004403	-0.0147695	6.953267372	-0.002765115
7.136577465	-0.014826915	6.969800808	-0.0027669
7.153110901	-0.014702045	6.986334244	-0.002663326
7.169644337	-0.014529996	7.00286768	-0.002519408
7.186177773	-0.01442255	7.019401115	-0.002270164
7.202711208	-0.014380579	7.035934551	-0.00203031
7.219244644	-0.014435525	7.052467987	-0.002069008
7.23577808	-0.014722858	7.069001422	-0.002107705
7.252311515	-0.015113899	7.085534858	-0.002209484
7.268844951	-0.015489549	7.102068294	-0.00251202
7.285378387	-0.015568249	7.11860173	-0.002783589
7.301911823	-0.015339115	7.135135165	-0.002906389
7.318445258	-0.015119092	7.151668601	-0.002849395
7.334978694	-0.014992946	7.168202037	-0.002655985
7.35151213	-0.014966178	7.184735473	-0.002425346
7.368045566	-0.014919989	7.201268908	-0.002355096
7.384579001	-0.014863807	7.217802344	-0.002337154
7.401112437	-0.014831645	7.23433578	-0.002422104
7.417645873	-0.01484668	7.250869215	-0.002507053
7.434179308	-0.014904845	7.267402651	-0.00269491
7.450712744	-0.015044733	7.283936087	-0.002888966
7.46724618	-0.01526258	7.300469523	-0.00296525
7.483779616	-0.015438931	7.317002958	-0.002939227
7.500313051	-0.015546997	7.333536394	-0.002882187
7.516846487	-0.015619993	7.35006983	-0.00272906
7.533379923	-0.015683368	7.366603266	-0.002551116
7.549913359	-0.015769688	7.383136701	-0.002586657
7.566446794	-0.015882328	7.399670137	-0.002622198
7.58298023	-0.016039527	7.416203573	-0.002727098
7.599513666	-0.016262966	7.432737008	-0.003060641
7.616047101	-0.016316497	7.449270444	-0.003344609
7.632580537	-0.016161089	7.46580388	-0.003504588
7.649113973	-0.015972261	7.482337316	-0.003661445
7.665647409	-0.015856152	7.498870751	-0.003774909
7.682180844	-0.015811967	7.515404187	-0.003792278
7.69871428	-0.015833809	7.531937623	-0.003856126
7.715247716	-0.015882685	7.548471059	-0.003845591
7.731781152	-0.015999796	7.565004494	-0.003692462
7.748314587	-0.016188337	7.58153793	-0.003613705
7.764848023	-0.016402423	7.598071366	-0.003553556
7.781381459	-0.016483566	7.614604802	-0.003572068
7.797914894	-0.01649768	7.631138237	-0.003590579
7.81444833	-0.016356085	7.647671673	-0.003630404
7.830981766	-0.016141792	7.664205109	-0.003750056
7.847515202	-0.016011181	7.680738544	-0.003888311
7.864048637	-0.015978729	7.69727198	-0.003976971
7.880582073	-0.01605592	7.713805416	-0.003923036
7.897115509	-0.015836495	7.730338852	-0.003760596
7.913648945	-0.015608337	7.746872287	-0.003616746
7.93018238	-0.015511555	7.763405723	-0.003598445
7.946715816	-0.015575164	7.779939159	-0.00359797
7.963249252	-0.015702045	7.796472595	-0.003710259
7.979782687	-0.015844031	7.81300603	-0.003822547
7.996316123	-0.01614052	7.829539466	-0.004025905
8.012849559	-0.016419706	7.846072902	-0.004164164
8.029382995	-0.016657682	7.862606337	-0.004113322
8.04591643	-0.016882764	7.879139773	-0.004000476
8.062449866	-0.017138779	7.895673209	-0.003869028
8.078983302	-0.017236978	7.912206645	-0.003796481
8.095516738	-0.017150194	7.92874008	-0.003785936
8.112050173	-0.017070622	7.945273516	-0.003859091
8.128583609	-0.017049606	7.961806952	-0.003932246
8.145117045	-0.017220575	7.978340388	-0.004030199
8.16165048	-0.01747167	7.994873823	-0.003988649
8.178183916	-0.017503386	8.011407259	-0.003832401
8.194717352	-0.017454383	8.027940695	-0.003707156
8.211250788	-0.017422525	8.04447413	-0.003709788
8.227784223	-0.017446682	8.061007566	-0.003720557
8.244317659	-0.017526143	8.077541002	-0.00377027
8.260851095	-0.017613038	8.094074438	-0.003819984
8.277384531	-0.017763085	8.110607873	-0.003933446
8.293917966	-0.017929019	8.127141309	-0.004130608
8.310451402	-0.018067961	8.143674745	-0.004380458
8.326984838	-0.018179883	8.160208181	-0.004531107
8.343518273	-0.018218367	8.176741616	-0.004604258
8.360051709	-0.018216835	8.193275052	-0.004624703
8.376585145	-0.018216221	8.209808488	-0.004558358
8.393118581	-0.018222628	8.226341923	-0.004550921
8.409652016	-0.018211241	8.242875359	-0.004565187
8.426185452	-0.018206617	8.259408795	-0.004579453
8.442718888	-0.018217815	8.275942231	-0.004788998
8.459252324	-0.018227028	8.292475666	-0.004902444
8.475785759	-0.018151215	8.309009102	-0.004941488
8.492319195	-0.018033924	8.325542538	-0.004909221
8.508852631	-0.017943033	8.342075974	-0.004743678
8.525386066	-0.017885181	8.358609409	-0.004730816
8.541919502	-0.017852598	8.375142845	-0.004733838
8.558452938	-0.017786554	8.391676281	-0.00473686
8.574986374	-0.017681062	8.408209716	-0.00472939
8.591519809	-0.017531297	8.424743152	-0.004591736
8.608053245	-0.017428437	8.441276588	-0.004518437
8.624586681	-0.0173921	8.457810024	-0.0044928
8.641120117	-0.017424902	8.474343459	-0.004559954
8.657653552	-0.017587446	8.490876895	-0.004627109
8.674186988	-0.017660801	8.507410331	-0.004740552
8.690720424	-0.017668268	8.523943767	-0.004792007
8.707253859	-0.017643334	8.540477202	-0.00484344
8.723787295	-0.017649732	8.557010638	-0.00480188
8.740320731	-0.017702026	8.573544074	-0.004704529
8.756854167	-0.017764567	8.590077509	-0.004591685
8.773387602	-0.017740708	8.606610945	-0.004647427
8.789921038	-0.017622378	8.623144381	-0.004703169
8.806454474	-0.01752839	8.639677817	-0.004817406
8.82298791	-0.017487275	8.656211252	-0.004933934
8.839521345	-0.017496917	8.672744688	-0.004948199
8.856054781	-0.017504934	8.689278124	-0.00499965
8.872588217	-0.017516789	8.70581156	-0.005038719
8.889121652	-0.01753976	8.722344995	-0.005124284
8.905655088	-0.017424926	8.738878431	-0.005240819
8.922188524	-0.017332183	8.755411867	-0.005289166
8.93872196	-0.017323862	8.771945302	-0.005312696
8.955255395	-0.017455731	8.788478738	-0.005258728
8.971788831	-0.01765148	8.805012174	-0.005139668
8.988322267	-0.017838122	8.82154561	-0.004986519
9.004855703	-0.01800717	8.838079045	-0.004830254
9.021389138	-0.018060022	8.854612481	-0.004627522
9.037922574	-0.018058383	8.871145917	-0.004474378
9.05445601	-0.018057025	8.887679353	-0.004411936
9.070989445	-0.018060792	8.904212788	-0.004388639
9.087522881	-0.018002489	8.920746224	-0.004446118
9.104056317	-0.017986849	8.93727966	-0.004503597
9.120589753	-0.018045194	8.953813095	-0.004638763
9.137123188	-0.01820837	8.970346531	-0.004798714
9.153656624	-0.018392252	8.986879967	-0.004943148
9.17019006	-0.018527199	9.003413403	-0.005031799
9.186723496	-0.018613801	9.019946838	-0.005108011
9.203256931	-0.018652252	9.036480274	-0.005078832
9.219790367	-0.018709085	9.05301371	-0.004972195
9.236323803	-0.018801521	9.069547146	-0.004890337
9.252857239	-0.018976677	9.086080581	-0.004783731
9.269390674	-0.019060019	9.102614017	-0.004773188
9.28592411	-0.019089226	9.119147453	-0.004768843
9.302457546	-0.019110489	9.135680888	-0.004767602
9.318990981	-0.019118161	9.152214324	-0.004781865
9.335524417	-0.019128384	9.16874776	-0.004796129
9.352057853	-0.019153964	9.185281196	-0.0048166
9.368591289	-0.019193459	9.201814631	-0.004899075
9.385124724	-0.01915775	9.218348067	-0.005021809
9.40165816	-0.019096445	9.234881503	-0.005098092
9.418191596	-0.019052778	9.251414939	-0.005230116
9.434725032	-0.019026322	9.267948374	-0.00529704
9.451258467	-0.019012027	9.28448181	-0.005309727
9.467791903	-0.019037605	9.301015246	-0.005322414
9.484325339	-0.019103711	9.317548681	-0.00526225
9.500858774	-0.01924943	9.334082117	-0.005168015
9.51739221	-0.019350057	9.350615553	-0.00509857
9.533925646	-0.019369386	9.367148989	-0.005032255
9.550459082	-0.019408213	9.383682424	-0.005024812
9.566992517	-0.019491262	9.40021586	-0.005023539
9.583525953	-0.019650681	9.416749296	-0.004972689
9.600059389	-0.019695919	9.433282732	-0.004915629
9.616592825	-0.019616733	9.449816167	-0.004836884
9.63312626	-0.019530096	9.466349603	-0.004842265
9.649659696	-0.019517492	9.482883039	-0.004865658
9.666193132	-0.019577917	9.499416474	-0.00488905
9.682726567	-0.019703427	9.51594991	-0.004990114
9.699260003	-0.019880342	9.532483346	-0.005103549
9.715793439	-0.019923367	9.549016782	-0.005182891
9.732326875	-0.019829374	9.565550217	-0.005240587
9.74886031	-0.019697099	9.582083653	-0.005363376
9.765393746	-0.019632622	9.598617089	-0.005538841
9.781927182	-0.019645826	9.615150525	-0.005726641
9.798460618	-0.019755796	9.63168396	-0.005824531
9.814994053	-0.019856875	9.648217396	-0.005820137
9.831527489	-0.019925154	9.664750832	-0.005741356
9.848060925	-0.020001137	9.681284267	-0.005609881
9.86459436	-0.020093134	9.697817703	-0.00543814
9.881127796	-0.020210621	9.714351139	-0.005278848
9.897661232	-0.020351692	9.730884575	-0.005294288
9.914194668	-0.020597481	9.74741801	-0.005309729
9.930728103	-0.02072236	9.763951446	-0.005365034
9.947261539	-0.020641984	9.780484882	-0.005490893
9.963794975	-0.020527455	9.797018318	-0.005517578
9.980328411	-0.020490569	9.813551753	-0.005463656
9.996861846	-0.02052994	9.830085189	-0.00540661
10.01339528	-0.020677454	9.846618625	-0.005355762
10.02992872	-0.02081493	9.86315206	-0.005292518
10.04646215	-0.020916785	9.879685496	-0.00527266
10.06299559	-0.021057071	9.896218932	-0.005286905
10.07952902	-0.021247425	9.912752368	-0.005242274
10.09606246	-0.021552067	9.929285803	-0.005200727
10.1125959	-0.021849719	9.945819239	-0.005214967
10.12912933	-0.021970046	9.962352675	-0.005214497
10.14566277	-0.022021993	9.978886111	-0.00522371
10.1621962	-0.022070481	9.995419546	-0.005232923
10.17872964	-0.022117942	10.01195298	-0.005243303
10.19526307	-0.022054751	10.02848642	-0.005261041
10.21179651	-0.021943472	10.04501985	-0.005278779
10.22832995	-0.021896907	10.06155329	-0.005355035
10.24486338	-0.021923721	10.07808672	-0.005291817
10.26139682	-0.022073119	10.09462016	-0.005129388
10.27793025	-0.022234182	10.1111536	-0.004917348
10.29446369	-0.022339268	10.12768703	-0.00493468
10.31099713	-0.022433816	10.14422047	-0.004952012
10.32753056	-0.022536033	10.1607539	-0.005015846
10.344064	-0.022663489	10.17728734	-0.005144807
10.36059743	-0.022816525	10.19382078	-0.00508779
10.37713087	-0.023043043	10.21035421	-0.005140006
10.3936643	-0.023228975	10.22688765	-0.005192223
10.41019774	-0.023341567	10.24342108	-0.005316509
10.42673118	-0.023450134	10.25995452	-0.005575669
10.44326461	-0.023574526	10.27648795	-0.005720141
10.45979805	-0.023755067	10.29302139	-0.005616624
10.47633148	-0.023994167	10.30955483	-0.005351893
10.49286492	-0.024099373	10.32608826	-0.005090242
10.50939835	-0.024113327	10.3426217	-0.004865788
10.52593179	-0.024090577	10.35915513	-0.004899019
10.54246523	-0.024025623	10.37568857	-0.00493225
10.55899866	-0.023984621	10.392222	-0.004992221
10.5755321	-0.023984057	10.40875544	-0.005139775
10.59206553	-0.024003975	10.42528888	-0.005271832
10.60859897	-0.024035191	10.44182231	-0.00538529
10.6251324	-0.024186091	10.45835575	-0.005449148
10.64166584	-0.024317223	10.47488918	-0.005413807
10.65819928	-0.024388502	10.49142262	-0.00537381
10.67473271	-0.024456243	10.50795605	-0.005365587
10.69126615	-0.024534835	10.52448949	-0.005416654
10.70779958	-0.024625814	10.54102293	-0.00546772
10.72433302	-0.024743194	10.55755636	-0.005500576
10.74086645	-0.024885468	10.5740898	-0.005440431
10.75739989	-0.025026966	10.59062323	-0.005305884
10.77393333	-0.025182341	10.60715667	-0.005341451
10.79046676	-0.025356043	10.6236901	-0.005377018
10.8070002	-0.025514372	10.64022354	-0.005438548
10.82353363	-0.025623359	10.65675698	-0.005564403
10.84006707	-0.025662019	10.67329041	-0.005594159
10.8566005	-0.025472044	10.68982385	-0.005692115
10.87313394	-0.0253055	10.70635728	-0.005786969
10.88966738	-0.025253573	10.72289072	-0.005832221
10.90620081	-0.025357019	10.73942415	-0.005809273
10.92273425	-0.025688508	10.75595759	-0.005828959
10.93926768	-0.026012379	10.77249103	-0.005848645
10.95580112	-0.026278609	10.78902446	-0.005954361
10.97233455	-0.026514454	10.8055579	-0.006266214
10.98886799	-0.026538684	10.82209133	-0.006481965
11.00540143	-0.026415258	10.83862477	-0.006617114
11.02193486	-0.026224865	10.8551582	-0.006665465
11.0384683	-0.026123234	10.87169164	-0.006667318
11.05500173	-0.026136463	10.88822508	-0.006672272
11.07153517	-0.026311243	10.90475851	-0.006684976
11.0880686	-0.026560947	10.92129195	-0.00669768
11.10460204	-0.026689811	10.93782538	-0.006684019
11.12113548	-0.026736968	10.95435882	-0.006546377
11.13766891	-0.026768041	10.97089225	-0.006461437
11.15420235	-0.026836455	10.98742569	-0.006429181
11.17073578	-0.026947618	11.00395913	-0.00646166
11.18726922	-0.027130859	11.02049256	-0.006494139
11.20380265	-0.027307556	11.037026	-0.006580471
11.22033609	-0.027419834	11.05355943	-0.006653606
11.23686953	-0.027435546	11.07009287	-0.006602738
11.25340296	-0.027421111	11.0866263	-0.00643098
11.2699364	-0.027405934	11.10315974	-0.006206537
11.28646983	-0.027302917	11.11969318	-0.006019306
11.30300327	-0.0272003	11.13622661	-0.005980099
11.3195367	-0.027076118	11.15276005	-0.005968404
11.33607014	-0.026954739	11.16929348	-0.00601773
11.35260358	-0.026865018	11.18582692	-0.006067057
11.36913701	-0.026803118	11.20236035	-0.006140229
11.38567045	-0.026747068	11.21889379	-0.00629089
11.40220388	-0.026702385	11.23542723	-0.006460129
11.41873732	-0.02668542	11.25196066	-0.006551868
11.43527075	-0.026693823	11.2684941	-0.006572283
11.45180419	-0.02671532	11.28502753	-0.006434614
11.46833763	-0.026745058	11.30156097	-0.006213283
11.48487106	-0.026781031	11.3180944	-0.006152384
11.5014045	-0.026794757	11.33462784	-0.00613604
11.51793793	-0.026807842	11.35116128	-0.006150504
11.53447137	-0.026830416	11.36769471	-0.006164968
11.5510048	-0.02679714	11.38422815	-0.006272183
11.56753824	-0.026785185	11.40076158	-0.006236806
11.58407168	-0.026821567	11.41729502	-0.006099166
11.60060511	-0.02693576	11.43382845	-0.005989429
11.61713855	-0.027068099	11.45036189	-0.005962629
11.63367198	-0.027192331	11.46689533	-0.005960242
11.65020542	-0.027364526	11.48342876	-0.006021964
11.66673885	-0.027713392	11.4999622	-0.006083685
11.68327229	-0.028048006	11.51649563	-0.006128918
11.69980573	-0.028311826	11.53302907	-0.006109072
11.71633916	-0.028530075	11.5495625	-0.006110941
11.7328726	-0.028660651	11.56609594	-0.006122121
11.74940603	-0.028750484	11.58262938	-0.006210768
11.76593947	-0.02873703	11.59916281	-0.006299414
11.7824729	-0.028644073	11.61569625	-0.006344659
11.79900634	-0.028554784	11.63222968	-0.006365103
11.81553978	-0.028598885	11.64876312	-0.006403398
11.83207321	-0.028781301	11.66529655	-0.006441693
11.84860665	-0.028802702	11.68182999	-0.006525722
11.86514008	-0.028767132	11.69836343	-0.006654637
11.88167352	-0.028810008	11.71489686	-0.006681246
11.89820695	-0.028930978	11.7314303	-0.006599386
11.91474039	-0.029130057	11.74796373	-0.006486542
11.93127383	-0.029376427	11.76449717	-0.006382997
11.94780726	-0.029677616	11.7810306	-0.006343806
11.9643407	-0.029756231	11.79756404	-0.006333672
11.98087413	-0.029708753	11.81409748	-0.006369829
11.99740757	-0.029651695	11.83063091	-0.006405985
12.01394101	-0.029612042	11.84716435	-0.006469802
12.03047444	-0.029597138	11.86369778	-0.006449928
12.04700788	-0.029602514	11.88023122	-0.006371116
12.06354131	-0.029610813	11.89676466	-0.006155948
12.08007475	-0.029676399	11.91329809	-0.005903605
12.09660818	-0.029805876	11.92983153	-0.00566676
12.11314162	-0.029895921	11.94636496	-0.005439282
12.12967506	-0.029891594	11.9628984	-0.005417917
12.14620849	-0.029807178	11.97943183	-0.005452935
12.16274193	-0.029652615	11.99596527	-0.005487954
12.17927536	-0.029485543	12.01249871	-0.005549126
12.1958088	-0.02932609	12.02903214	-0.005709047
12.21234223	-0.029141938	12.04556558	-0.005800813
12.22887567	-0.028844151	12.06209901	-0.005911233
12.24540911	-0.02859129	12.07863245	-0.006139393
12.26194254	-0.028431902	12.09516588	-0.006370546
12.27847598	-0.028357642	12.11169932	-0.006412631
12.29500941	-0.028300931	12.12823276	-0.00633075
12.31154285	-0.028190186	12.14476619	-0.006269105
12.32807628	-0.028082791	12.16129963	-0.006246979
12.34460972	-0.028009439	12.17783306	-0.006287979
12.36114316	-0.027967815	12.1943665	-0.006328979
12.37767659	-0.027954324	12.21089993	-0.006383461
12.39421003	-0.027962386	12.22743337	-0.006317135
12.41074346	-0.027801658	12.24396681	-0.006284896
12.4272769	-0.027519735	12.26050024	-0.006265035
12.44381033	-0.027254023	12.27703368	-0.006220322
12.46034377	-0.027029006	12.29356711	-0.006070225
12.47687721	-0.026740411	12.31010055	-0.005842707
12.49341064	-0.026465089	12.32663398	-0.00566479
12.50994408	-0.026138144	12.34316742	-0.005536451
12.52647751	-0.025629392	12.35970086	-0.005423608
12.54301095	-0.02510185	12.37623429	-0.005316948
12.55954438	-0.02468334	12.39276773	-0.005293346
12.57607782	-0.024179132	12.40930116	-0.005320532
12.59261126	-0.023602732	12.4258346	-0.005347718
12.60914469	-0.022935897	12.44236803	-0.005823954
12.62567813	-0.022175442	12.45890147	-0.006408044
12.64221156	-0.021551048	12.47543491	-0.006865646
12.658745	-0.02108229	12.49196834	-0.007168253
12.67527843	-0.020288209	12.50850178	-0.007185694
12.69181187	-0.019227715	12.52503521	-0.007088381
12.70834531	-0.018331321	12.54156865	-0.006947645
12.72487874	-0.017521761	12.55810208	-0.006763508
12.74141218	-0.016548071	12.57463552	-0.006787416
12.75794561	-0.015600518	12.59116896	-0.006811324
12.77447905	-0.014836135	12.60770239	-0.006896067
12.79101248	-0.014234473	12.62423583	-0.007025044
12.80754592	-0.013547487	12.64076926	-0.007014533
12.82407936	-0.012536082	12.6573027	-0.006833526
12.84061279	-0.011498729	12.67383613	-0.006559498
12.85714623	-0.01060273	12.69036957	-0.006288547
12.87367966	-0.009673581	12.70690301	-0.006064086
12.8902131	-0.00860987	12.72343644	-0.00609769
12.90674653	-0.007690986	12.73996988	-0.006131294
12.92327997	-0.006614621	12.75650331	-0.006184281
12.93981341	-0.005615164	12.77303675	-0.006201651
12.95634684	-0.004798524	12.78957018	-0.006169414
12.97288028	-0.003950749	12.80610362	-0.006075179
12.98941371	-0.003162249	12.82263706	-0.005993329
13.00594715	-0.002007111	12.83917049	-0.006012223
13.02248058	-0.000861751	12.85570393	-0.006031116
13.03901402	-1.14E-05	12.87223736	-0.006082559
13.05554746	0.000585509	12.8887708	-0.006134025
13.07208089	0.001281285	12.90530423	-0.006253671
13.08861433	0.001976243	12.92183767	-0.006460115
13.10514776	0.002600825	12.93837111	-0.006781259
13.1216812	0.003253633	12.95490454	-0.007124116
13.13821463	0.003970074	12.97143798	-0.007318193
13.15474807	0.004610781	12.98797141	-0.00732937
13.17128151	0.005148609	13.00450485	-0.007219636
13.18781494	0.005676654	13.02103828	-0.007223033
13.20434838	0.006179488	13.03757172	-0.007234958
13.22088181	0.006648319	13.05410516	-0.007251147
13.23741525	0.007002648	13.07063859	-0.007267336
13.25394868	0.00727981	13.08717203	-0.007247497
13.27048212	0.007647051	13.10370546	-0.007091259
13.28701556	0.007969378	13.1202389	-0.006987707
13.30354899	0.008171803	13.13677233	-0.006896559
13.32008243	0.008278671	13.15330577	-0.006876709
13.33661586	0.008291625	13.16983921	-0.006881661
13.3531493	0.008135486	13.18637264	-0.00674712
13.36968273	0.007982906	13.20290608	-0.006581572
13.38621617	0.007873143	13.21943951	-0.006360225
13.40274961	0.007785119	13.23597295	-0.005983877
13.41928304	0.007717719	13.25250638	-0.00598844
13.43581648	0.007617522	13.26903982	-0.006043185
13.45234991	0.007474781	13.28557326	-0.00609793
13.46888335	0.007340964	13.30210669	-0.006508991
13.48541678	0.007228847	13.31864013	-0.007006853
13.50195022	0.007081954	13.33517356	-0.00736521
13.51848366	0.006755295	13.351707	-0.007506565
13.53501709	0.006360741	13.36824043	-0.007530118
13.55155053	0.006016997	13.38477387	-0.007500969
13.56808396	0.005730858	13.40130731	-0.007394319
13.5846174	0.005277907	13.41784074	-0.007213266
13.60115083	0.004613188	13.43437418	-0.006954718
13.61768427	0.004146247	13.45090761	-0.006736469
13.63421771	0.003881138	13.46744105	-0.006539925
13.65075114	0.003640859	13.48397448	-0.006565426
13.66728458	0.003383556	13.50050792	-0.006590928
13.68381801	0.002923301	13.51704136	-0.006669516
13.70035145	0.002248744	13.53357479	-0.006910057
13.71688489	0.001599603	13.55010823	-0.006952188
13.73341832	0.001037036	13.56664166	-0.00674013
13.74995176	0.000624435	13.5831751	-0.006444386
13.76648519	0.000352143	13.59970853	-0.006447428
13.78301863	0.000162033	13.61624197	-0.006498323
13.79955206	-4.09E-05	13.63277541	-0.006549219
13.8160855	-0.000278127	13.64930884	-0.006910678
13.83261894	-0.000488364	13.66584228	-0.007262829
13.84915237	-0.000712136	13.68237571	-0.007543677
13.86568581	-0.00096602	13.69890915	-0.007747029
13.88221924	-0.001305138	13.71544259	-0.007916293
13.89875268	-0.001800615	13.73197602	-0.008128948
13.91528611	-0.00226614	13.74850946	-0.008319888
13.93181955	-0.002644835	13.76504289	-0.00840852
13.94835299	-0.002985397	13.78157633	-0.008363851
13.96488642	-0.003347884	13.79810976	-0.008192116
13.98141986	-0.003593746	13.8146432	-0.008094771
13.99795329	-0.003755401	13.83117664	-0.008009808
14.01448673	-0.003893144	13.84771007	-0.007847365
14.03102016	-0.004019291	13.86424351	-0.007715919
14.0475536	-0.004151137	13.88077694	-0.007672069
14.06408704	-0.004447349	13.89731038	-0.007668907
14.08062047	-0.004701337	13.91384381	-0.007750404
14.09715391	-0.004853917	13.93037725	-0.007831901
14.11368734	-0.004939864	13.94691069	-0.007991816
14.13022078	-0.005021666	13.96344412	-0.007978153
14.14675421	-0.005117368	13.97997756	-0.007896292
14.16328765	-0.005277822	13.99651099	-0.00776174
14.17982109	-0.005511125	14.01304443	-0.007614801
14.19635452	-0.005759963	14.02957786	-0.00750195
14.21288796	-0.006021712	14.0461113	-0.007376695
14.22942139	-0.006299189	14.06264474	-0.007226636
14.24595483	-0.006506407	14.07917817	-0.007039397
14.26248826	-0.006675944	14.09571161	-0.00688626
14.2790217	-0.006835748	14.11224504	-0.006836986
14.29555514	-0.007017394	14.12877848	-0.006819482
14.31208857	-0.006826355	14.14531191	-0.006847316
14.32862201	-0.006417807	14.16184535	-0.006875149
14.34515544	-0.006059135	14.17837879	-0.006994781
14.36168888	-0.005801837	14.19491222	-0.007039982
14.37822231	-0.00563184	14.21144566	-0.006927126
14.39475575	-0.005527204	14.22797909	-0.006789509
14.41128919	-0.005587514	14.24451253	-0.006801069
14.42782262	-0.00548558	14.26104596	-0.006825995
14.44435606	-0.005155526	14.2775794	-0.006850921
14.46088949	-0.004849482	14.29411284	-0.006939579
14.47742293	-0.004644485	14.31064627	-0.007034428
14.49395636	-0.004516591	14.32717971	-0.007110706
14.5104898	-0.004374346	14.34371314	-0.007245857
14.52702324	-0.004249265	14.36024658	-0.007365487
14.54355667	-0.004157496	14.37678001	-0.007420055
14.56009011	-0.003952015	14.39331345	-0.007505537
14.57662354	-0.003755103	14.40984689	-0.007411216
14.59315698	-0.003708069	14.42638032	-0.007140276
14.60969041	-0.003801893	14.44291376	-0.006894153
14.62622385	-0.003794997	14.45944719	-0.006713131
14.64275729	-0.003487718	14.47598063	-0.006727055
14.65929072	-0.002938561	14.49251406	-0.006769455
14.67582416	-0.002332641	14.5090475	-0.006811855
14.69235759	-0.001871218	14.52558094	-0.007052458
14.70889103	-0.001568947	14.54211437	-0.007389085
14.72542446	-0.00154586	14.55864781	-0.007654376
14.7419579	-0.001306273	14.57518124	-0.007777079
14.75849134	-0.000820238	14.59171468	-0.007788169
14.77502477	-0.000344298	14.60824811	-0.007666003
14.79155821	0.000125494	14.62478155	-0.007506656
14.80809164	0.000587277	14.64131499	-0.007350437
14.82462508	0.001112951	14.65784842	-0.007253113
14.84115851	0.001620833	14.67438186	-0.007202277
14.85769195	0.002206992	14.69091529	-0.007173121
14.87422539	0.003445839	14.70744873	-0.007165696
14.89075882	0.004610774	14.72398216	-0.00717842
14.90729226	0.005484967	14.7405156	-0.007216705
14.92382569	0.006431637	14.75704904	-0.00725499
14.94035913	0.007347138	14.77358247	-0.007303287
14.95689256	0.008095701	14.79011591	-0.007246193
14.973426	0.008660292	14.80664934	-0.007105462
14.98995944	0.00907983	14.82318278	-0.006995748
15.00649287	0.009803652	14.83971621	-0.006944893
15.02302631	0.010650933	14.85624965	-0.006878491
15.03955974	0.011488235	14.87278309	-0.006719168
15.05609318	0.012477924	14.88931652	-0.006603254
15.07262661	0.013391339	14.90584996	-0.006543092
15.08916005	0.014153919	14.92238339	-0.006458144
15.10569349	0.015602564	14.93891683	-0.006373227
15.12222692	0.017026962	14.95545026	-0.00640417
15.13876036	0.018114787	14.9719837	-0.006435112
15.15529379	0.019155333	14.98851714	-0.006484255
15.17182723	0.020176215	15.00505057	-0.006551197
15.18836066	0.021158749	15.02158401	-0.006596434
15.2048941	0.022026168	15.03811744	-0.006613808
15.22142754	0.022819684	15.05465088	-0.006662171
15.23796097	0.023487937	15.07118431	-0.006722933
15.25449441	0.02414323	15.08771775	-0.006792959
15.27102784	0.02487488	15.10425119	-0.006819624
15.28756128	0.025700377	15.12078462	-0.006861773
15.30409471	0.026960717	15.13731806	-0.006894609
15.32062815	0.028322282	15.15385149	-0.006645449
15.33716159	0.029422373	15.17038493	-0.006281532
15.35369502	0.030350001	15.18691836	-0.006047742
15.37022846	0.031363192	15.2034518	-0.006001514
15.38676189	0.032584613	15.21998524	-0.005994812
15.40329533	0.033665077	15.23651867	-0.00602804
15.41982876	0.034480865	15.25305211	-0.006061269
15.4363622	0.035092866	15.26958554	-0.006087936
15.45289564	0.035742571	15.28611898	-0.00619517
15.46942907	0.036354636	15.30265241	-0.006283831
15.48596251	0.036887219	15.31918585	-0.006248516
15.50249594	0.037477801	15.33571929	-0.006244163
15.51902938	0.038407759	15.35225272	-0.006249888
15.53556282	0.039937141	15.36878616	-0.006260653
15.55209625	0.041438342	15.38531959	-0.006310356
15.56862969	0.042605629	15.40185303	-0.00636006
15.58516312	0.043433109	15.41838647	-0.006479709
15.60169656	0.043994027	15.4349199	-0.006633459
15.61822999	0.044266664	15.45145334	-0.006663239
15.63476343	0.044593746	15.46798677	-0.006612409
15.65129687	0.045154086	15.48452021	-0.006440684
15.6678303	0.045699176	15.50105364	-0.006107762
15.68436374	0.046092042	15.51758708	-0.006018916
15.70089717	0.046353564	15.53412052	-0.005990133
15.71743061	0.046505731	15.55065395	-0.006052613
15.73396404	0.047019067	15.56718739	-0.006115094
15.75049748	0.047547038	15.58372082	-0.006197561
15.76703092	0.047880828	15.60025426	-0.006205626
15.78356435	0.04805978	15.61678769	-0.006074198
15.80009779	0.048310208	15.63332113	-0.00578157
15.81663122	0.048545726	15.64985457	-0.005488919
15.83316466	0.048680748	15.666388	-0.005264461
15.84969809	0.048729893	15.68292144	-0.005265527
15.86623153	0.048751021	15.69945487	-0.005275509
15.88276497	0.049257593	15.71598831	-0.005309327
15.8992984	0.049772931	15.73252174	-0.005343145
15.91583184	0.050089137	15.74905518	-0.0054008
15.93236527	0.050066733	15.76558862	-0.005415059
15.94889871	0.049673192	15.78212205	-0.005429313
15.96543214	0.049606309	15.79865549	-0.005353673
15.98196558	0.049867605	15.81518892	-0.005271826
15.99849902	0.050173972	15.83172236	-0.005180679
16.01503245	0.050343804	15.84825579	-0.005015135
16.03156589	0.050370988	15.86478923	-0.004793788
16.04809932	0.05024129	15.88132267	-0.004609637
16.06463276	0.05024959	15.8978561	-0.004659925
16.08116619	0.050461408	15.91438954	-0.004710214
16.09769963	0.050712731	15.93092297	-0.004798091
16.11423307	0.051113176	15.94745641	-0.004954948
16.1307665	0.051451224	15.96398984	-0.005046704
16.14729994	0.051655188	15.98052328	-0.00507956
16.16383337	0.051742205	15.99705672	-0.005016313
16.18036681	0.051761705	16.01359015	-0.004739162
16.19690024	0.051669983	16.03012359	-0.00441551
16.21343368	0.051471054	16.04665702	-0.00412286
16.22996712	0.051172949	16.06319046	-0.003861212
16.24650055	0.050867598	16.07972389	-0.003673966
16.26303399	0.050585154	16.09625733	-0.003576622
16.27956742	0.050201409	16.11279077	-0.003572275
16.29610086	0.049352594	16.1293242	-0.003546225
16.31263429	0.048878242	16.14585764	-0.003451979
16.32916773	0.048979613	16.16239107	-0.003385632
16.34570117	0.049212284	16.17892451	-0.003322381
16.3622346	0.04935807	16.19545794	-0.003203334
16.37876804	0.049413183	16.21199138	-0.003087383
16.39530147	0.049369998	16.22852482	-0.002943541
16.41183491	0.049533102	16.24505825	-0.003001982
16.42836834	0.049777786	16.26159169	-0.003060423
16.44490178	0.049918661	16.27812512	-0.003169237
16.46143522	0.049949532	16.29465856	-0.003394272
16.47796865	0.049809411	16.31119199	-0.003414713
16.49450209	0.049545552	16.32772543	-0.003326645
16.51103552	0.049436034	16.34425887	-0.003074281
16.52756896	0.04945051	16.3607923	-0.002716521
16.54410239	0.04933351	16.37732574	-0.002302959
16.56063583	0.049048977	16.39385917	-0.001830531
16.57716927	0.049070006	16.41039261	-0.001525499
16.5937027	0.04927757	16.42692604	-0.001344465
16.61023614	0.049434119	16.44345948	-0.001256414
16.62676957	0.049512618	16.45999292	-0.001146659
16.64330301	0.049270322	16.47652635	-0.000993509
16.65983644	0.048937959	16.49305979	-0.000837266
16.67636988	0.048635388	16.50959322	-0.000708923
16.69290332	0.048189451	16.52612666	-0.000605364
16.70943675	0.047758523	16.54266009	-0.000446028
16.72597019	0.047408788	16.55919353	-0.000348682
16.74250362	0.047454251	16.57572697	-0.000260624
16.75903706	0.047802026	16.5922604	-0.000122995
16.77557049	0.048322008	16.60879384	-0.000143843
16.79210393	0.048966004	16.62532727	-0.000164691
16.80863737	0.049536118	16.64186071	-0.000215363
16.8251708	0.049990577	16.65839414	-0.000186156
16.84170424	0.050355412	16.67492758	8.79E-05
16.85823767	0.050574406	16.69146102	0.000575935
16.87477111	0.050658943	16.70799445	0.001181674
16.89130454	0.050231662	16.72452789	0.001722279
16.90783798	0.049860581	16.74106132	0.00207998
16.92437142	0.049928512	16.75759476	0.002254826
16.94090485	0.050011895	16.77412819	0.002420361
16.95743829	0.049964755	16.79066163	0.002539387
16.97397172	0.049747247	16.80719507	0.002584022
16.99050516	0.050042771	16.8237285	0.002591495
17.00703859	0.050615	16.84026194	0.002685817
17.02357203	0.051249276	16.85679537	0.003012583
17.04010547	0.051777798	16.87332881	0.00338582
17.0566389	0.052157465	16.88986224	0.003712602
17.07317234	0.052425373	16.90639568	0.004129296
17.08970577	0.052635912	16.92292912	0.004663763
17.10623921	0.052854363	16.93946255	0.005232329
17.12277264	0.053008847	16.95599599	0.005828776
17.13930608	0.053084566	16.97252942	0.006400394
17.15583952	0.053047124	16.98906286	0.006869694
17.17237295	0.053131346	17.00559629	0.007193329
17.18890639	0.053409986	17.02212973	0.007473593
17.20543982	0.05373547	17.03866317	0.007787969
17.22197326	0.054055571	17.0551966	0.008164356
17.2385067	0.054819658	17.07173004	0.008627569
17.25504013	0.055528051	17.08826347	0.009236461
17.27157357	0.055984715	17.10479691	0.009932119
17.288107	0.056225018	17.12133034	0.010627793
17.30464044	0.056490811	17.13786378	0.011360608
17.32117387	0.056772444	17.15439722	0.011991137
17.33770731	0.057035278	17.17093065	0.012559739
17.35424075	0.057445701	17.18746409	0.013230639
17.37077418	0.057914932	17.20399752	0.013997593
17.38730762	0.058260057	17.22053096	0.014752158
17.40384105	0.058469133	17.2370644	0.015519081
17.42037449	0.058349849	17.25359783	0.016208461
17.43690792	0.058711544	17.27013127	0.016733671
17.45344136	0.059206687	17.2866647	0.017373637
17.4699748	0.059593983	17.30319814	0.018236742
17.48650823	0.060183073	17.31973157	0.019189717
17.50304167	0.06097953	17.33626501	0.020167462
17.5195751	0.061837908	17.35279845	0.021111115
17.53610854	0.062944583	17.36933188	0.022036181
17.55264197	0.064012416	17.38586532	0.022967513
17.56917541	0.064933875	17.40239875	0.024032139
17.58570885	0.065875895	17.41893219	0.025214519
17.60224228	0.066859222	17.43546562	0.026421716
17.61877572	0.067752713	17.45199906	0.027684644
17.63530915	0.068698967	17.4685325	0.028873231
17.65184259	0.069745141	17.48506593	0.030099042
17.66837602	0.070997456	17.50159937	0.031402265
17.68490946	0.072156437	17.5181328	0.032624945
17.7014429	0.073135256	17.53466624	0.033869438
17.71797633	0.074207706	17.55119967	0.035330893
17.73450977	0.075165908	17.56773311	0.036934912
17.7510432	0.075908114	17.58426655	0.038616421
17.76757664	0.076904008	17.60079998	0.040353733
17.78411007	0.078276771	17.61733342	0.042149914
17.80064351	0.07986844	17.63386685	0.043952286
17.81717695	0.081829285	17.65040029	0.045745419
17.83371038	0.084005551	17.66693372	0.047628466
17.85024382	0.086097037	17.68346716	0.049620002
17.86677725	0.088018067	17.7000006	0.051698336
17.88331069	0.089830779	17.71653403	0.053857314
17.89984412	0.091621426	17.73306747	0.056162011
17.91637756	0.093606316	17.7496009	0.058637168
17.932911	0.096270953	17.76613434	0.06121459
17.94944443	0.09904859	17.78266777	0.063838557
17.96597787	0.101470377	17.79920121	0.066574114
17.9825113	0.103552951	17.81573465	0.069402584
17.99904474	0.105496312	17.83226808	0.07219415
18.01557817	0.108034444	17.84880152	0.075028832
18.03211161	0.110835204	17.86533495	0.077953401
18.04864505	0.113614777	17.88186839	0.080788124
18.06517848	0.11621987	17.89840182	0.083632117
18.08171192	0.118447636	17.91493526	0.086621773
18.09824535	0.120861098	17.9314687	0.089778826
18.11477879	0.123610215	17.94800213	0.093199358
18.13131222	0.127002639	17.96453557	0.096864801
18.14784566	0.13043222	17.981069	0.100725562
18.1643791	0.133663293	17.99760244	0.10473204
18.18091253	0.136907267	18.01413587	0.10880364
18.19744597	0.140883798	18.03066931	0.112986831
18.2139794	0.14492784	18.04720275	0.117275427
18.23051284	0.149263218	18.06373618	0.121675623
18.24704627	0.153058895	18.08026962	0.126171926
18.26357971	0.156401546	18.09680305	0.130906901
18.28011315	0.160324232	18.11333649	0.135846489
18.29664658	0.164617869	18.12986992	0.140919395
18.31318002	0.169295555	18.14640336	0.146224786
18.32971345	0.173925396	18.1629368	0.151747185
18.34624689	0.178534326	18.17947023	0.15737191
18.36278032	0.183686765	18.19600367	0.162993555
18.37931376	0.188938777	18.2125371	0.168689587
18.3958472	0.19412215	18.22907054	0.174453822
18.41238063	0.199505076	18.24560397	0.180295557
18.42891407	0.204884574	18.26213741	0.186332577
18.4454475	0.210225382	18.27867085	0.192397525
18.46198094	0.216028007	18.29520428	0.198446979
18.47851437	0.222654457	18.31173772	0.204549124
18.49504781	0.229352692	18.32827115	0.210821757
18.51158125	0.235336187	18.34480459	0.217339284
18.52811468	0.241088503	18.36133802	0.223971532
18.54464812	0.24791843	18.37787146	0.230727782
18.56118155	0.255385974	18.3944049	0.237555339
18.57771499	0.262853869	18.41093833	0.244506894
18.59424842	0.270484328	18.42747177	0.25159175
18.61078186	0.278363657	18.4440052	0.258840908
18.6273153	0.286619299	18.46053864	0.26624197
18.64384873	0.295083783	18.47707207	0.273612047
18.66038217	0.303753102	18.49360551	0.28102242
18.6769156	0.31243968	18.51013895	0.288590888
18.69344904	0.321108758	18.52667238	0.296184165
18.70998247	0.330453059	18.54320582	0.303814643
18.72651591	0.340254923	18.55973925	0.311398624
18.74304935	0.350237831	18.57627269	0.319010502
18.75958278	0.360308713	18.59280612	0.326774278
18.77611622	0.370971532	18.60933956	0.334615559
18.79264965	0.381524597	18.625873	0.342636641
18.80918309	0.392368497	18.64240643	0.350915026
18.82571652	0.40398324	18.65893987	0.359512718
18.84224996	0.41611123	18.6754733	0.368349117
18.8587834	0.429037941	18.69200674	0.377368421
18.87531683	0.4415075	18.70854017	0.386514828
18.89185027	0.453295529	18.72507361	0.395713936
18.9083837	0.46571921	18.74160705	0.404950244
18.92491714	0.478271578	18.75814048	0.41422066
18.94145057	0.491737448	18.77467392	0.423748381
18.95798401	0.505450332	18.79120735	0.433496206
18.97451745	0.52005582	18.80774079	0.443445538
18.99105088	0.534787689	18.82427422	0.45364907
19.00758432	0.549354858	18.84080766	0.463989006
19.02411775	0.56416056	18.8573411	0.474462253
19.04065119	0.580716881	18.87387453	0.485199019
19.05718463	0.596599323	18.89040797	0.496388393
19.07371806	0.61170904	18.9069414	0.507980764
19.0902515	0.626943372	18.92347484	0.519827323
19.10678493	0.642570319	18.94000828	0.531742078
19.12331837	0.658194287	18.95654171	0.543656854
19.1398518	0.674008063	18.97307515	0.555773136
19.15638524	0.690498516	18.98960858	0.568106411
19.17291868	0.707094074	19.00614202	0.580554401
19.18945211	0.723279836	19.02267545	0.593210105
19.20598555	0.739129583	19.03920889	0.606147902
19.22251898	0.755571716	19.05574233	0.619271713
19.23905242	0.771683863	19.07227576	0.632643528
19.25558585	0.78771926	19.0888092	0.646254032
19.27211929	0.803394786	19.10534263	0.659991639
19.28865273	0.819176219	19.12187607	0.673853219
19.30518616	0.834804583	19.1384095	0.687658985
19.3217196	0.849903388	19.15494294	0.701337684
19.33825303	0.864524006	19.17147638	0.715090838
19.35478647	0.878319577	19.18800981	0.72920981
19.3713199	0.891722088	19.20454325	0.743741078
19.38785334	0.905017761	19.22107668	0.758616414
19.40438678	0.91741588	19.23761012	0.773637377
19.42092021	0.928676866	19.25414355	0.788435143
19.43745365	0.93905845	19.27067699	0.803049995
19.45398708	0.948712634	19.28721043	0.817435445
19.47052052	0.957333581	19.30374386	0.831607017
19.48705395	0.965062069	19.3202773	0.845685559
19.50358739	0.972211365	19.33681073	0.85955015
19.52012083	0.979033235	19.35334417	0.873014815
19.53665426	0.984896771	19.3698776	0.886014504
19.5531877	0.989734004	19.38641104	0.898685586
19.56972113	0.993570267	19.40294448	0.911028011
19.58625457	0.996459367	19.41947791	0.922862001
19.602788	0.998410949	19.43601135	0.934103861
19.61932144	0.999613809	19.45254478	0.944697779
19.63585488	1	19.46907822	0.954553849
19.65238831	0.999559726	19.48561165	0.963566663
19.66892175	0.998179039	19.50214509	0.971615366
19.68545518	0.99600374	19.51867853	0.978740237
19.70198862	0.992878192	19.53521196	0.9849072
19.71852205	0.989221481	19.5517454	0.990162718
19.73505549	0.984987577	19.56827883	0.994438599
19.75158893	0.980045867	19.58481227	0.997688344
19.76812236	0.973949683	19.6013457	0.999880952
19.7846558	0.967459925	19.61787914	1
19.80118923	0.960684034	19.63441258	0.999910766
19.81772267	0.953492764	19.65094601	0.999821533
19.8342561	0.945267945	19.66747945	0.997680233
19.85078954	0.936754701	19.68401288	0.994435325
19.86732298	0.928347268	19.70054632	0.990133336
19.88385641	0.919110405	19.71707975	0.984888982
19.90038985	0.909266435	19.73361319	0.978851037
19.91692328	0.898975969	19.75014663	0.972087673
19.93345672	0.888211158	19.76668006	0.964598896
19.94999015	0.877570624	19.7832135	0.956390926
19.96652359	0.866785748	19.79974693	0.947525818
19.98305703	0.855785095	19.81628037	0.938186472
19.99959046	0.844765267	19.8328138	0.928546369
20.0161239	0.833608419	19.84934724	0.918487681
20.03265733	0.823005947	19.86588068	0.907840018
20.04919077	0.812182459	19.88241411	0.896693279
20.0657242	0.800849419	19.89894755	0.885124976
20.08225764	0.789067815	19.91548098	0.873237418
20.09879108	0.778174691	19.93201442	0.86114216
20.11532451	0.767373169	19.94854785	0.84885159
20.13185795	0.75593698	19.96508129	0.836350233
20.14839138	0.744520297	19.98161473	0.823675278
20.16492482	0.733516301	19.99814816	0.810839167
20.18145825	0.722880868	20.0146816	0.797938022
20.19799169	0.712536491	20.03121503	0.785108257
20.21452513	0.702062661	20.04774847	0.772504815
20.23105856	0.691481429	20.0642819	0.760161752
20.247592	0.680775614	20.08081534	0.748026396
20.26412543	0.67001499	20.09734878	0.736101777
20.28065887	0.660063782	20.11388221	0.72426089
20.2971923	0.650573388	20.13041565	0.712559445
20.31372574	0.640877281	20.14694908	0.700885897
20.33025918	0.631014538	20.16348252	0.689231052
20.34679261	0.621536961	20.18001595	0.677780778
20.36332605	0.612425522	20.19654939	0.666476186
20.37985948	0.602889213	20.21308283	0.655276992
20.39639292	0.59374355	20.22961626	0.644177031
20.41292635	0.585192444	20.2461497	0.633228991
20.42945979	0.57657765	20.26268313	0.622460754
20.44599323	0.568306225	20.27921657	0.611872342
20.46252666	0.560390266	20.29575	0.60149788
20.4790601	0.552169738	20.31228344	0.591411718
20.49559353	0.543676008	20.32881688	0.581601416
20.51212697	0.535656371	20.34535031	0.571992582
20.5286604	0.528114585	20.36188375	0.56252633
20.54519384	0.520613802	20.37841718	0.553168614
20.56172728	0.513612586	20.39495062	0.54397216
20.57826071	0.506602951	20.41148405	0.535026801
20.59479415	0.499415623	20.42801749	0.526316968
20.61132758	0.492459537	20.44455093	0.517718732
20.62786102	0.485516211	20.46108436	0.509225974
20.64439445	0.478344276	20.4776178	0.500950247
20.66092789	0.471015727	20.49415123	0.492931908
20.67746133	0.464361454	20.51068467	0.485289909
20.69399476	0.457572256	20.5272181	0.478074091
20.7105282	0.451007519	20.54375154	0.471152822
20.72706163	0.444966737	20.56028498	0.464495069
20.74359507	0.439232109	20.57681841	0.457983056
20.76012851	0.433267816	20.59335185	0.45160745
20.77666194	0.427570957	20.60988528	0.445405436
20.79319538	0.422004894	20.62641872	0.439466903
20.80972881	0.416766086	20.64295216	0.433841462
20.82626225	0.411550698	20.65948559	0.428361772
20.84279568	0.405838238	20.67601903	0.423006091
20.85932912	0.399959432	20.69255246	0.417755817
20.87586256	0.394660912	20.7090859	0.412713222
20.89239599	0.389971318	20.72561933	0.407983707
20.90892943	0.385389554	20.74215277	0.403576597
20.92546286	0.380254764	20.75868621	0.399491895
20.9419963	0.375102005	20.77521964	0.395741998
20.95852973	0.370243342	20.79175308	0.392299015
20.97506317	0.365727688	20.80828651	0.389234224
20.99159661	0.361426046	20.82481995	0.38666852
21.00813004	0.356731029	20.84135338	0.384629822
21.02466348	0.352020479	20.85788682	0.383142932
21.04119691	0.34816193	20.87442026	0.382223352
21.05773035	0.344929048	20.89095369	0.381951672
21.07426378	0.340948551	20.90748713	0.382287614
21.09079722	0.336156584	20.92402056	0.383184678
21.10733066	0.331846904	20.940554	0.38467695
21.12386409	0.327937614	20.95708743	0.386659051
21.14039753	0.324001263	20.97362087	0.389130964
21.15693096	0.320097944	20.99015431	0.392033796
21.1734644	0.316507067	21.00668774	0.395178463
21.18999783	0.313026576	21.02322118	0.398530839
21.20653127	0.309833308	21.03975461	0.40200413
21.22306471	0.306401601	21.05628805	0.405520832
21.23959814	0.302584662	21.07282148	0.408851558
21.25613158	0.299074938	21.08935492	0.411875391
21.27266501	0.295471847	21.10588836	0.414409434
21.28919845	0.291738478	21.12242179	0.41626768
21.30573188	0.28853118	21.13895523	0.417524504
21.32226532	0.285400128	21.15548866	0.417724204
21.33879876	0.281823668	21.1720221	0.417682101
21.35533219	0.278475836	21.18855553	0.417639997
21.37186563	0.275404844	21.20508897	0.416345466
21.38839906	0.272150453	21.22162241	0.414328622
21.4049325	0.269039615	21.23815584	0.411580161
21.42146593	0.266240591	21.25468928	0.408146581
21.43799937	0.263122861	21.27122271	0.404068184
21.45453281	0.260032941	21.28775615	0.399530968
21.47106624	0.257196738	21.30428958	0.394541141
21.48759968	0.254421946	21.32082302	0.388990203
21.50413311	0.251878383	21.33735646	0.383026953
21.52066655	0.249641423	21.35388989	0.376824993
21.53719998	0.246660079	21.37042333	0.370526929
21.55373342	0.243313488	21.38695676	0.364210264
21.57026686	0.240334941	21.4034902	0.357834697
21.58680029	0.237539177	21.42002363	0.351344428
21.60333373	0.234517996	21.43655707	0.344804558
21.61986716	0.231728043	21.45309051	0.338236792
21.6364006	0.229251717	21.46962394	0.331768228
21.65293403	0.226884804	21.48615738	0.325414366
21.66946747	0.224618507	21.50269081	0.319147314
21.68600091	0.2219716	21.51922425	0.313128265
21.70253434	0.219266658	21.53575768	0.307304521
21.71906778	0.217003689	21.55229112	0.301669878
21.73560121	0.214356857	21.56882456	0.296184038
21.75213465	0.211928107	21.58535799	0.290840803
21.76866808	0.209615197	21.60189143	0.285664968
21.78520152	0.207087212	21.61842486	0.280606945
21.80173496	0.20495712	21.6349583	0.275765943
21.81826839	0.203042219	21.65149173	0.271300043
21.83480183	0.201162139	21.66802517	0.267147236
21.85133526	0.199625415	21.68455861	0.263168032
21.8678687	0.19788107	21.70109204	0.259365533
21.88440213	0.195550644	21.71762548	0.255736639
21.90093557	0.192881233	21.73415891	0.252296853
21.91746901	0.190629959	21.75069235	0.249067871
21.93400244	0.188561735	21.76722578	0.246040394
21.95053588	0.186604788	21.78375922	0.24322063
21.96706931	0.185010082	21.80029266	0.240651959
21.98360275	0.183627005	21.81682609	0.238259948
22.00013618	0.182226531	21.83335953	0.235781149
22.01666962	0.180682384	21.84989296	0.233293068
22.03320306	0.179067953	21.8664264	0.230901078
22.04973649	0.177389326	21.88295983	0.228543218
22.06626993	0.175388948	21.89949327	0.226368288
22.08280336	0.172984426	21.91602671	0.224509573
22.0993368	0.170953302	21.93256014	0.223004249
22.11587023	0.169357531	21.94909358	0.221768597
22.13240367	0.167591627	21.96562701	0.220644533
22.14893711	0.165617531	21.98216045	0.219563862
22.16547054	0.163552864	21.99869388	0.218492511
22.18200398	0.161653744	22.01522732	0.217514165
22.19853741	0.159813524	22.03176076	0.216641215
22.21507085	0.158011092	22.04829419	0.215848894
22.23160428	0.156451053	22.06482763	0.215239463
22.24813772	0.155025444	22.08136106	0.214760189
22.26467116	0.153739275	22.0978945	0.214240627
22.28120459	0.15249972	22.11442793	0.213724161
22.29773803	0.15133002	22.13096137	0.213198408
22.31427146	0.149793242	22.14749481	0.212709872
22.3308049	0.147655341	22.16402824	0.212311191
22.34733833	0.145495011	22.18056168	0.21184743
22.36387177	0.143846597	22.19709511	0.211386771
22.38040521	0.14270889	22.21362855	0.210935414
22.39693864	0.141918926	22.23016198	0.210502668
22.41347208	0.140925631	22.24669542	0.210116382
22.43000551	0.139615587	22.26322886	0.209655689
22.44653895	0.138031038	22.27976229	0.209102005
22.46307239	0.136693909	22.29629573	0.208489435
22.47960582	0.135712237	22.31282916	0.207861364
22.49613926	0.134443826	22.3293626	0.207217817
22.51267269	0.132805918	22.34589603	0.206623862
22.52920613	0.131302393	22.36242947	0.206057787
22.54573956	0.129877182	22.37896291	0.205460751
22.562273	0.128481539	22.39549634	0.204941171
22.57880644	0.127161882	22.41202978	0.204378177
22.59533987	0.125939571	22.42856321	0.203737685
22.61187331	0.124980756	22.44509665	0.203028959
22.62840674	0.123872168	22.46163009	0.202171416
22.64494018	0.122712022	22.47816352	0.201134101
22.66147361	0.121598274	22.49469696	0.199994493
22.67800705	0.120181838	22.51123039	0.198774339
22.69454049	0.118867581	22.52776383	0.197603825
22.71107392	0.11780035	22.54429726	0.196572791
22.72760736	0.116722039	22.5608307	0.195628583
22.74414079	0.115521151	22.57736414	0.194826933
22.76067423	0.114482936	22.59389757	0.194065505
22.77720766	0.113601208	22.61043101	0.193170766
22.7937411	0.112806367	22.62696444	0.192127208
22.81027454	0.111746738	22.64349788	0.19090078
22.82680797	0.110729794	22.66003131	0.189565985
22.84334141	0.109830514	22.67656475	0.188401654
22.85987484	0.108994505	22.69309819	0.187327154
22.87640828	0.107557689	22.70963162	0.186196842
22.89294171	0.106174254	22.72616506	0.184992107
22.90947515	0.10511317	22.74269849	0.183669552
22.92600859	0.104211418	22.75923193	0.182195124
22.94254202	0.103413105	22.77576536	0.180627693
22.95907546	0.102196506	22.7922988	0.178967261
22.97560889	0.101037045	22.80883224	0.177213909
22.99214233	0.100131437	22.82536567	0.175522603
23.00867576	0.099223916	22.84189911	0.1739739
23.0252092	0.098436653	22.85843254	0.172567763
23.04174264	0.097698677	22.87496598	0.171235933
23.05827607	0.097028758	22.89149941	0.169811081
23.07480951	0.096317222	22.90803285	0.168259132
23.09134294	0.095369597	22.92456629	0.166589362
23.10787638	0.094505638	22.94109972	0.164770878
23.12440981	0.093814252	22.95763316	0.162955608
23.14094325	0.093242095	22.97416659	0.161335552
23.15747669	0.092275752	22.99070003	0.159758905
23.17401012	0.091266631	23.00723346	0.158241163
23.19054356	0.090364738	23.0237669	0.15678532
23.20707699	0.08912617	23.04030034	0.155227178
23.22361043	0.087998763	23.05683377	0.153572919
23.24014386	0.087147638	23.07336721	0.15179782
23.2566773	0.086226045	23.08990064	0.150001082
23.27321074	0.085400232	23.10643408	0.148278712
23.28974417	0.084642088	23.12296751	0.146578015
23.30627761	0.08376616	23.13950095	0.144858809
23.32281104	0.083046045	23.15603439	0.143257393
23.33934448	0.082438682	23.17256782	0.141755136
23.35587791	0.081868718	23.18910126	0.140286974
23.37241135	0.081388983	23.20563469	0.138845033
23.38894479	0.080998239	23.22216813	0.137507022
23.40547822	0.080434057	23.23870156	0.136141153
23.42201166	0.079613611	23.255235	0.134738086
23.43854509	0.078611952	23.27176844	0.133400088
23.45507853	0.077741086	23.28830187	0.132068309
23.47161196	0.077037822	23.30483531	0.130643557
23.4881454	0.07646811	23.32136874	0.1291351
23.50467884	0.076119504	23.33790218	0.127704099
23.52121227	0.075882597	23.35443561	0.126223533
23.53774571	0.075689697	23.37096905	0.124653075
23.55427914	0.0751625	23.38750249	0.123085692
23.57081258	0.074484354	23.40403592	0.121639182
23.58734601	0.073518144	23.42056936	0.120322873
23.60387945	0.07234587	23.43710279	0.119146064
23.62041289	0.07135649	23.45363623	0.117854615
23.63694632	0.070494389	23.47016966	0.116436065
23.65347976	0.069678066	23.4867031	0.115129063
23.67001319	0.06875456	23.50323654	0.113890272
23.68654663	0.068108652	23.51976997	0.112645297
23.70308006	0.067680218	23.53630341	0.111332134
23.7196135	0.067352372	23.55283684	0.11000036
23.73614694	0.06699075	23.56937028	0.108721274
23.75268037	0.066605555	23.58590371	0.107528982
23.76921381	0.066052147	23.60243715	0.106414195
23.78574724	0.065477148	23.61897059	0.105302521
23.80228068	0.064950343	23.63550402	0.10424044
23.81881411	0.064240164	23.65203746	0.103336444
23.83534755	0.063664434	23.66857089	0.102550258
23.85188099	0.063288611	23.68510433	0.101736194
23.86841442	0.062718918	23.70163776	0.100875631
23.88494786	0.06188548	23.7181712	0.099953069
23.90148129	0.06115438	23.73470464	0.098918912
23.91801473	0.06060881	23.75123807	0.097838244
23.93454816	0.059708194	23.76777151	0.096707976
23.9510816	0.058866251	23.78430494	0.095543605
23.96761504	0.05821205	23.80083838	0.09438543
23.98414847	0.057672619	23.81737181	0.093394642
24.00068191	0.057066608	23.83390525	0.092633253
24.01721534	0.056485876	23.85043869	0.091850187
24.03374878	0.055973851	23.86697212	0.090940027
24.05028221	0.05547305	23.88350556	0.089964761
24.06681565	0.054965661	23.90003899	0.088899594
24.08334909	0.054320046	23.91657243	0.087815822
24.09988252	0.05371109	23.93310586	0.086670051
24.11641596	0.053200811	23.9496393	0.085592475
24.13294939	0.052709283	23.96617274	0.084728797
24.14948283	0.052221639	23.98270617	0.083951926
24.16601626	0.051681986	23.99923961	0.083246357
24.1825497	0.051082362	24.01577304	0.08257179
24.19908314	0.050542721	24.03230648	0.081757724
24.21561657	0.050085725	24.04883991	0.080791755
24.23215001	0.049551876	24.06537335	0.079779283
24.24868344	0.048965839	24.08190679	0.078754412
24.26521688	0.048402276	24.09844022	0.077900045
24.28175032	0.047771024	24.11497366	0.077206881
24.29828375	0.047179402	24.13150709	0.076609816
24.31481719	0.046665014	24.14804053	0.07600655
24.33135062	0.046136541	24.16457397	0.075356785
24.34788406	0.04565419	24.1811074	0.074719416
24.36441749	0.045196578	24.19764084	0.073992146
24.38095093	0.044740825	24.21417427	0.073209079
24.39748437	0.044202567	24.23070771	0.072435314
24.4140178	0.043481978	24.24724114	0.071704947
24.43055124	0.043254762	24.26377458	0.07097768
24.44708467	0.043210758	24.28030802	0.070256611
24.46361811	0.043132294	24.29684145	0.069498341
24.48015154	0.042923205	24.31337489	0.068721479
24.49668498	0.042379897	24.32990832	0.068000417
24.51321842	0.041514864	24.34644176	0.067332049
24.52975185	0.040669297	24.36297519	0.066641978
24.54628529	0.040008345	24.37950863	0.0659054
24.56281872	0.039507182	24.39604207	0.065082032
24.57935216	0.039116423	24.4125755	0.064258684
24.59588559	0.03880287	24.42910894	0.063593444
24.61241903	0.038267694	24.44564237	0.063117289
24.62895247	0.037714764	24.46217581	0.06269381
24.6454859	0.037187189	24.47870924	0.062155661
24.66201934	0.036655011	24.49524268	0.061710516
24.67855277	0.035976973	24.51177612	0.061370759
24.69508621	0.035338537	24.52830955	0.061046505
24.71161964	0.034957748	24.54484299	0.060756328
24.72815308	0.034726115	24.56137642	0.060366919
24.74468652	0.03425345	24.57790986	0.059720237
24.76121995	0.033488582	24.59444329	0.058986805
24.77775339	0.03282953	24.61097673	0.05843005
24.79428682	0.03242204	24.62751017	0.057916677
24.81082026	0.032154595	24.6440436	0.057359911
24.82735369	0.031894539	24.66057704	0.056793838
24.84388713	0.031613255	24.67711047	0.056187479
24.86042057	0.031284266	24.69364391	0.055602826
24.876954	0.03085647	24.71017734	0.055067786
24.89348744	0.030282101	24.72671078	0.054631924
24.91002087	0.029917782	24.74324422	0.054192919
24.92655431	0.029679675	24.75977765	0.053583428
24.94308774	0.029471502	24.77631109	0.052874769
24.95962118	0.029169581	24.79284452	0.052194004
24.97615462	0.028667171	24.80937796	0.051519416
24.99268805	0.028173869	24.82591139	0.050764263
25.00922149	0.027777429	24.84244483	0.050058713
25.02575492	0.027471249	24.85897827	0.049412039
25.04228836	0.027234929	24.8755117	0.048734386
25.05882179	0.026966854	24.89204514	0.048100168
25.07535523	0.026528375	24.90857857	0.047617845
25.09188867	0.02608108	24.92511201	0.047262613
25.1084221	0.025488778	24.94164544	0.046994139
25.12495554	0.024962457	24.95817888	0.046679143
25.14148897	0.024584767	24.97471232	0.046255714
25.15802241	0.024314936	24.99124575	0.045928377
25.17455584	0.024115315	25.00777919	0.045666126
25.19108928	0.023882387	25.02431262	0.045425583
25.20762272	0.023594408	25.04084606	0.045228388
25.22415615	0.023036483	25.05737949	0.044928897
25.24068959	0.022579248	25.07391293	0.044545764
25.25722302	0.022296298	25.09044637	0.044237025
25.27375646	0.021840831	25.1069798	0.043980992
25.29028989	0.021154412	25.12351324	0.043790042
25.30682333	0.020353312	25.14004667	0.043617646
25.32335677	0.019867694	25.15658011	0.043349122
25.3398902	0.019621315	25.17311354	0.042922535
25.35642364	0.019353731	25.18964698	0.042434044
25.37295707	0.019016651	25.20618042	0.042116034
25.38949051	0.019064242	25.22271385	0.041912731
25.40602394	0.019354765	25.23924729	0.041836473
25.42255738	0.019476848	25.25578072	0.041753967
25.43909082	0.019376665	25.27231416	0.0415599
25.45562425	0.019104985	25.28884759	0.041344105
25.47215769	0.018735128	25.30538103	0.041047759
25.48869112	0.018382955	25.32191447	0.040779326
25.50522456	0.018075585	25.3384479	0.04056667
25.52175799	0.017462677	25.35498134	0.040357109
25.53829143	0.016697403	25.37151477	0.040141334
25.55482487	0.016084297	25.38804821	0.039891457
25.5713583	0.015625832	25.40458164	0.039604423
25.58789174	0.015267567	25.42111508	0.03936699
25.60442517	0.015040172	25.43764852	0.039179144
25.62095861	0.014898897	25.45418195	0.039012988
25.63749204	0.014753791	25.47071539	0.038849863
25.65402548	0.014585315	25.48724882	0.038556544
25.67055892	0.014197698	25.50378226	0.038151691
25.68709235	0.013766319	25.52031569	0.037762317
25.70362579	0.013375915	25.53684913	0.037348177
25.72015922	0.013013663	25.55338257	0.036974386
25.73669266	0.012561338	25.569916	0.036724592
25.75322609	0.012319498	25.58644944	0.036589473
25.76975953	0.012165878	25.60298287	0.036519353
25.78629297	0.012002927	25.61951631	0.036337625
25.8028264	0.011776495	25.63604974	0.03603498
25.81935984	0.011433567	25.65258318	0.035586681
25.83589327	0.010974323	25.66911662	0.035076466
25.85242671	0.01059001	25.68565005	0.034646816
25.86896014	0.010334767	25.70218349	0.034235726
25.88549358	0.010152457	25.71871692	0.033778143
25.90202702	0.010012821	25.73525036	0.033286484
25.91856045	0.009880507	25.75178379	0.032801107
25.93509389	0.009744307	25.76831723	0.032452126
25.95162732	0.009563676	25.78485067	0.032227078
25.96816076	0.009396867	25.8013841	0.032017561
25.9846942	0.00926383	25.81791754	0.031870041
26.00122763	0.009195696	25.83445097	0.031778252
26.01776107	0.009116179	25.85098441	0.031636785
26.0342945	0.00900003	25.86751784	0.03133108
26.05082794	0.008784385	25.88405128	0.030957156
26.06736137	0.008625017	25.90058472	0.03049075
26.08389481	0.008492154	25.91711815	0.029937114
26.10042825	0.008349408	25.93365159	0.029305973
26.11696168	0.008170924	25.95018502	0.028600429
26.13349512	0.007925191	25.96671846	0.027820484
26.15002855	0.007683583	25.9832519	0.027015723
26.16656199	0.007469882	25.99978533	0.02637521
26.18309542	0.007220797	26.01631877	0.025861811
26.19962886	0.006763438	26.0328522	0.025469316
26.2161623	0.006706394	26.04938564	0.02509855
26.23269573	0.006692861	26.06591907	0.024814568
26.24922917	0.006524011	26.08245251	0.024663877
26.2657626	0.006116683	26.09898595	0.024432639
26.28229604	0.005649243	26.11551938	0.024061912
26.29882947	0.005217866	26.13205282	0.023514491
26.31536291	0.004918674	26.14858625	0.022867849
26.33189635	0.004868608	26.16511969	0.022218084
26.34842978	0.004945034	26.18165312	0.02150943
26.36496322	0.004801946	26.19818656	0.020810062
26.38149665	0.004396964	26.21472	0.020203678
26.39803009	0.003918465	26.23125343	0.019637605
26.41456352	0.003571705	26.24778687	0.018959961
26.43109696	0.003237311	26.2643203	0.018164515
26.4476304	0.002858934	26.28085374	0.017319456
26.46416383	0.002325908	26.29738717	0.01651778
26.48069727	0.001990561	26.31392061	0.015914481
26.4972307	0.001780814	26.33045405	0.0154197
26.51376414	0.001600804	26.34698748	0.014980729
26.53029757	0.001426333	26.36352092	0.01452317
26.54683101	0.000955334	26.38005435	0.01404701
26.56336445	0.000398579	26.39658779	0.013595645
26.57989788	0.000133102	26.41312122	0.013159781
26.59643132	4.40E-05	26.42965466	0.012826208
26.61296475	5.04E-07	26.4461881	0.012607336
26.62949819	-4.94E-05	26.46272153	0.012540363
26.64603162	-0.000114601	26.47925497	0.012507505
26.66256506	-0.00021869	26.4957884	0.01235376
26.6790985	-0.000532283	26.51232184	0.011948923
26.69563193	-0.000912735	26.52885527	0.011472767
26.71216537	-0.00128299	26.54538871	0.011108197
26.7286988	-0.001755449	26.56192215	0.010864529
26.74523224	-0.002275265	26.57845558	0.010809961
26.76176567	-0.002764507	26.59498902	0.010938297
26.77829911	-0.003217331	26.61152245	0.011153441
26.79483255	-0.003721481	26.62805589	0.011256995
26.81136598	-0.004334361	26.64458932	0.011249718
26.82789942	-0.004815824	26.66112276	0.011218029
26.84443285	-0.005153498	26.6776562	0.01118634
26.86096629	-0.005436575	26.69418963	0.011035684
26.87749972	-0.005693912	26.71072307	0.010863327
26.89403316	-0.00596612	26.7272565	0.01069097
26.9105666	-0.006551192	26.74378994	0.010642614
26.92710003	-0.006813397	26.76032337	0.01064076
26.94363347	-0.006832084	26.77685681	0.010631155
26.9601669	-0.006771824	26.79339025	0.010621551
26.97670034	-0.006634078	26.80992368	0.010638299
26.99323377	-0.006432837	26.82645712	0.010748048
27.00976721	-0.00633482	26.84299055	0.010891896
27.02630065	-0.006367879	26.85952399	0.011020242
27.04283408	-0.006577571	26.87605742	0.01100366
27.05936752	-0.006771959	26.89259086	0.010987077
27.07590095	-0.006830348	26.9091243	0.01094647
27.09243439	-0.006864305	26.92565773	0.010851611
27.10896782	-0.006917683	26.94219117	0.010710254
27.12550126	-0.007016778	26.9587246	0.010553398
27.1420347	-0.00712713	26.97525804	0.010412049
27.15856813	-0.007261963	26.99179147	0.0103606
27.17510157	-0.0074257	27.00832491	0.010383555
27.191635	-0.007702505	27.02485835	0.010499513
27.20816844	-0.007810331	27.04139178	0.010708463
27.22470187	-0.007921738	27.05792522	0.010926702
27.24123531	-0.008126896	27.07445865	0.010980642
27.25776875	-0.008483986	27.09099209	0.011034582
27.27430218	-0.008947919	27.10752552	0.011042036
27.29083562	-0.009290294	27.12405896	0.011111484
27.30736905	-0.009503862	27.1405924	0.011074352
27.32390249	-0.009695399	27.15712583	0.011037221
27.34043592	-0.009893664	27.17365927	0.010947782
27.35696936	-0.010154564	27.1901927	0.010772325
27.3735028	-0.010168915	27.20672614	0.010596864
27.39003623	-0.009987661	27.22325957	0.010399732
27.40656967	-0.009706792	27.23979301	0.010351381
27.4231031	-0.009437826	27.25632645	0.010321602
27.43963654	-0.009253088	27.27285988	0.010161654
27.45616997	-0.009145276	27.28939332	0.010048215
27.47270341	-0.009135816	27.30592675	0.010021578
27.48923685	-0.009366273	27.32246019	0.010081747
27.50577028	-0.009743928	27.33899362	0.010247302
27.52230372	-0.010193988	27.35552706	0.010437626
27.53883715	-0.010587302	27.3720605	0.010519459
27.55537059	-0.010898169	27.38859393	0.01053622
27.57190402	-0.011221927	27.40512737	0.010614976
27.58843746	-0.011447962	27.4216608	0.010730931
27.6049709	-0.011552282	27.43819424	0.010762366
27.62150433	-0.011589058	27.45472767	0.010737608
27.63803777	-0.011564133	27.47126111	0.01071285
27.6545712	-0.011487096	27.48779455	0.010407169
27.67110464	-0.011419518	27.50432798	0.010024016
27.68763807	-0.011329834	27.52086142	0.009668803
27.70417151	-0.011253901	27.53739485	0.009477889
27.72070495	-0.011206291	27.55392829	0.009435732
27.73723838	-0.011170619	27.57046172	0.009387381
27.75377182	-0.01119514	27.58699516	0.009351449
27.77030525	-0.011283946	27.6035286	0.009386789
27.78683869	-0.01150527	27.62006203	0.009403568
27.80337213	-0.011864792	27.63659547	0.009519574
27.81990556	-0.012300041	27.6531289	0.009812171
27.836439	-0.012778822	27.66966234	0.009852143
27.85297243	-0.013311625	27.68619578	0.009892115
27.86950587	-0.01363856	27.70272921	0.009878628
27.8860393	-0.013781996	27.71926265	0.00986397
27.90257274	-0.01385723	27.73579608	0.009849312
27.91910618	-0.014040759	27.75232952	0.009729656
27.93563961	-0.014356497	27.76886295	0.009609995
27.95217305	-0.015000631	27.78539639	0.009477946
27.96870648	-0.015361121	27.80192983	0.009364464
27.98523992	-0.015494326	27.81846326	0.009185919
28.00177335	-0.015587674	27.8349967	0.009038397
28.01830679	-0.015668136	27.85153013	0.008977649
28.03484023	-0.015703748	27.86806357	0.008932418
28.05137366	-0.015758944	27.884597	0.008888682
28.0679071	-0.015853457	27.90113044	0.008844945
28.08444053	-0.016125161	27.91766388	0.008709814
28.10097397	-0.016720015	27.93419731	0.008633571
28.1175074	-0.017156526	27.95073075	0.008585258
28.13404084	-0.017368974	27.96726418	0.008550055
28.15057428	-0.017451539	27.98379762	0.008514853
28.16710771	-0.017513913	28.00033105	0.008449441
28.18364115	-0.017589057	28.01686449	0.008379442
28.20017458	-0.017601243	28.03339793	0.008427234
28.21670802	-0.01757886	28.04993136	0.008571059
28.23324145	-0.01767184	28.0664648	0.008665262
28.24977489	-0.01789547	28.08299823	0.008669606
28.26630833	-0.018328693	28.09953167	0.008670862
28.28284176	-0.018734912	28.1160651	0.008624401
28.2993752	-0.019078797	28.13259854	0.008577939
28.31590863	-0.019395005	28.14913198	0.008497765
28.33244207	-0.019677228	28.16566541	0.008263416
28.3489755	-0.020091966	28.18219885	0.008047687
28.36550894	-0.020406547	28.19873228	0.007884658
28.38204238	-0.020322805	28.21526572	0.00777438
28.39857581	-0.020101963	28.23179915	0.007806731
28.41510925	-0.020157291	28.24833259	0.00802815
28.43164268	-0.020518847	28.26486603	0.008373513
28.44817612	-0.021159711	28.28139946	0.008737358
28.46470955	-0.02162831	28.2979329	0.00869779
28.48124299	-0.021846334	28.31446633	0.008658221
28.49777643	-0.021943984	28.33099977	0.008520635
28.51430986	-0.021997398	28.3475332	0.008084825
28.5308433	-0.022028092	28.36406664	0.00773579
28.54737673	-0.021849568	28.38060008	0.007430225
28.56391017	-0.021729499	28.39713351	0.007279656
28.5804436	-0.021760767	28.41366695	0.007271652
28.59697704	-0.021997582	28.43020038	0.007344189
28.61351048	-0.022411025	28.44673382	0.007306246
28.63004391	-0.022651568	28.46326725	0.007268302
28.64657735	-0.022797288	28.47980069	0.007189688
28.66311078	-0.022931151	28.49633413	0.007032898
28.67964422	-0.023297066	28.51286756	0.006978384
28.69617765	-0.023778751	28.529401	0.006954428
28.71271109	-0.024132807	28.54593443	0.006930472
28.72924453	-0.024336064	28.56246787	0.006892189
28.74577796	-0.024469983	28.5790013	0.006853159
28.7623114	-0.024599636	28.59553474	0.006745925
28.77884483	-0.024738085	28.61206818	0.006604579
28.79537827	-0.024860875	28.62860161	0.006515907
28.8119117	-0.024927896	28.64513505	0.006495432
28.82844514	-0.024976922	28.66166848	0.006574149
28.84497858	-0.025123369	28.67820192	0.006581616
28.86151201	-0.025376723	28.69473535	0.006576666
28.87804545	-0.025524952	28.71126879	0.006599604
28.89457888	-0.025553807	28.72780223	0.006600856
28.91111232	-0.02559237	28.74433566	0.006707475
28.92764575	-0.025670714	28.7608691	0.00667271
28.94417919	-0.025966204	28.77740253	0.006637945
28.96071263	-0.026281195	28.79393597	0.0065315
28.97724606	-0.026529102	28.8104694	0.00619796
28.9937795	-0.027023779	28.82700284	0.005988373
29.01031293	-0.027400015	28.84353628	0.005980272
29.02684637	-0.027595074	28.86006971	0.006077596
29.0433798	-0.027801742	28.87660315	0.006043207
29.05991324	-0.028061958	28.89313658	0.006008817
29.07644668	-0.028300938	28.90967002	0.005948076
29.09298011	-0.028501861	28.92620345	0.005831521
29.10951355	-0.028767312	28.94273689	0.005693268
29.12604698	-0.028966996	28.95927033	0.005570509
29.14258042	-0.029086597	28.97580376	0.005441554
29.15911385	-0.029158558	28.9923372	0.005294
29.17564729	-0.029153688	29.00887063	0.005099951
29.19218073	-0.029137532	29.02540407	0.004874898
29.20871416	-0.029136711	29.0419375	0.004711831
29.2252476	-0.029065608	29.05847094	0.004678956
29.24178103	-0.028978053	29.07500438	0.004779385
29.25831447	-0.028904122	29.09153781	0.004771338
29.2748479	-0.028871919	29.10807125	0.004757089
29.29138134	-0.0288818	29.12460468	0.004741286
29.30791478	-0.028965727	29.14113812	0.004725483
29.32444821	-0.029092755	29.15767155	0.00469573
29.34098165	-0.029513656	29.17420499	0.004594682
29.35751508	-0.029878469	29.19073843	0.004372736
29.37404852	-0.030058929	29.20727186	0.004076384
29.39058195	-0.030157577	29.2238053	0.003969111
29.40711539	-0.030235475	29.24033873	0.00408504
29.42364883	-0.030451085	29.25687217	0.00412814
29.44018226	-0.030821125	29.2734056	0.004137916
29.4567157	-0.031073511	29.28993904	0.004065928
29.47324913	-0.030905625	29.30647248	0.00399394
29.48978257	-0.030800665	29.32300591	0.003830883
29.50631601	-0.030918596	29.33953935	0.003652327
29.52284944	-0.031323433	29.35607278	0.003520268
29.53938288	-0.031916346	29.37260622	0.003450211
29.55591631	-0.032248085	29.38913966	0.003435955
29.57244975	-0.032348076	29.40567309	0.0034837
29.58898318	-0.032390701	29.42220653	0.003581047
29.60551662	-0.032464055	29.43873996	0.003727995
29.62205006	-0.032576588	29.4552734	0.003771866
29.63858349	-0.032906217	29.47180683	0.003767298
29.65511693	-0.033230775	29.48834027	0.003672637
29.67165036	-0.033112624	29.50487371	0.003577975
29.6881838	-0.032886198	29.52140714	0.003480021
29.70471723	-0.03274317	29.53794058	0.003456465
29.72125067	-0.032670109	29.55447401	0.00338331
29.73778411	-0.032958813	29.57100745	0.003322556
29.75431754	-0.033330165	29.58754088	0.003283498
29.77085098	-0.033645141	29.60407432	0.003185544
29.78738441	-0.034112821	29.62060776	0.003127894
29.80391785	-0.034549852	29.63714119	0.00313534
29.82045128	-0.034881743	29.65367463	0.003145892
29.83698472	-0.035116789	29.67020806	0.003230839
29.85351816	-0.035320707	29.6867415	0.003254552
29.87005159	-0.03552057	29.70327493	0.0032492
29.88658503	-0.035739219	29.71980837	0.003141741
29.90311846	-0.035762076	29.73634181	0.003034283
29.9196519	-0.035679921	29.75287524	0.00275342
29.93618533	-0.035569361	29.76940868	0.002438472
29.95271877	-0.035486841	29.78594211	0.002222728
29.96925221	-0.035479486	29.80247555	0.002118601
29.98578564	-0.035539763	29.81900898	0.00222836
30.00231908	-0.035709864	29.83554242	0.00241869
30.01885251	-0.03596981	29.85207586	0.002478833
30.03538595	-0.036288789	29.86860929	0.002437443
30.05191938	-0.036711565	29.88514273	0.002396054
30.06845282	-0.037142494	29.90167616	0.002318244
30.08498626	-0.03763481	29.9182096	0.002201718
30.10151969	-0.038173298	29.93474303	0.002255692
30.11805313	-0.038477791	29.95127647	0.002461543
30.13458656	-0.038447124	29.96780991	0.002673574
30.15112	-0.038333575	29.98434334	0.002792614
30.16765343	-0.038199235	30.00087678	0.002745789
30.18418687	-0.038093049	30.01741021	0.002698964
30.20072031	-0.038124151	30.03394365	0.0025948
30.21725374	-0.038289992	30.05047708	0.002444151
30.23378718	-0.038588438	30.06701052	0.002327599
30.25032061	-0.038995451	30.08354396	0.002226552
30.26685405	-0.039668644	30.10007739	0.002165799
30.28338748	-0.040503111	30.11661083	0.002114333
30.29992092	-0.040702988	30.13314426	0.002019482
30.31645436	-0.040534233	30.1496777	0.001940141
30.33298779	-0.040416272	30.16621113	0.001916582
30.34952123	-0.040401837	30.18274457	0.001877537
30.36605466	-0.040504149	30.19927801	0.001872595
30.3825881	-0.040865066	30.21581144	0.001911038
30.39912153	-0.040990406	30.23234488	0.001864203
30.41565497	-0.040836177	30.24887831	0.001817369
30.43218841	-0.040627701	30.26541175	0.001728683
30.44872184	-0.040538167	30.28194518	0.001460246
30.46525528	-0.040577051	30.29847862	0.001260001
30.48178871	-0.040825662	30.31501206	0.001100036
30.49832215	-0.041252622	30.33154549	0.000915289
30.51485558	-0.041708959	30.34807893	0.000761587
30.53138902	-0.042060074	30.36461236	0.000772167
30.54792246	-0.042111103	30.3811458	0.000878825
30.56445589	-0.042113177	30.39767923	0.000915685
30.58098933	-0.042173059	30.41421267	0.000902171
30.59752276	-0.042317737	30.43074611	0.000816991
30.6140562	-0.042580017	30.44727954	0.00073181
30.63058963	-0.042810613	30.46381298	0.000602898
30.64712307	-0.042979168	30.48034641	0.00058867
30.66365651	-0.043139775	30.49687985	0.00064262
30.68018994	-0.043307146	30.51341328	0.00064227
30.69672338	-0.043539283	30.52994672	0.000610131
30.71325681	-0.043674633	30.54648016	0.000577991
30.72979025	-0.043779903	30.56301359	0.000235141
30.74632368	-0.043903957	30.57954703	-8.28E-05
30.76285712	-0.044138318	30.59608046	-0.000171404
30.77939056	-0.04405892	30.6126139	-8.95E-05
30.79592399	-0.043903498	30.62914733	2.95E-05
30.81245743	-0.043816085	30.64568077	0.000164069
30.82899086	-0.043882845	30.66221421	0.000311018
30.8455243	-0.044110437	30.67874764	0.00046104
30.86205773	-0.044259751	30.69528108	0.000454112
30.87859117	-0.04432436	30.71181451	0.000428396
30.89512461	-0.044376152	30.72834795	0.00040268
30.91165804	-0.04443013	30.74488138	0.000289231
30.92819148	-0.044596253	30.76141482	0.000191292
30.94472491	-0.045021789	30.77794826	0.00012745
30.96125835	-0.045315433	30.79448169	8.84E-05
30.97779178	-0.045420801	30.81101513	-1.27E-05
30.99432522	-0.045448778	30.82754856	-4.86E-05
31.01085866	-0.045436251	30.844082	-6.60E-05
31.02739209	-0.045393356	30.86061543	-0.000120496
31.04392553	-0.045381353	30.87714887	-0.000103681
31.06045896	-0.045411956	30.89368231	4.01E-05
31.0769924	-0.045505426	30.91021574	-2.10E-06
31.09352583	-0.045846576	30.92674918	-4.44E-05
31.11005927	-0.046253039	30.94328261	-0.000151706
31.12659271	-0.04659058	30.95981605	-0.000562715
31.14312614	-0.046926289	30.97634948	-0.000880616
31.15965958	-0.047221678	30.99288292	-0.000922671
31.17619301	-0.047463746	31.00941636	-0.000791219
31.19272645	-0.047646326	31.02594979	-0.000653615
31.20925989	-0.047788494	31.04248323	-0.000590414
31.22579332	-0.04790586	31.05901666	-0.000604665
31.24232676	-0.048041135	31.0755501	-0.000612715
31.25886019	-0.04820305	31.09208353	-0.000614548
31.27539363	-0.048344433	31.10861697	-0.000582275
31.29192706	-0.048292026	31.12515041	-0.000559359
31.3084605	-0.048214547	31.14168384	-0.000562788
31.32499394	-0.048187796	31.15821728	-0.000590243
31.34152737	-0.048279526	31.17475071	-0.000617698
31.35806081	-0.048113724	31.19128415	-0.000709517
31.37459424	-0.047741418	31.20781759	-0.00089737
31.39112768	-0.047359486	31.22435102	-0.001079034
31.40766111	-0.047050486	31.24088446	-0.001270039
31.42419455	-0.047026428	31.25741789	-0.001532279
31.44072799	-0.047288787	31.27395133	-0.001766415
31.45726142	-0.047696923	31.29048476	-0.001752849
31.47379486	-0.04811306	31.3070182	-0.001757791
31.49032829	-0.048506366	31.32355164	-0.001762732
31.50686173	-0.048964385	31.34008507	-0.001730517
31.52339516	-0.049233293	31.35661851	-0.001768395
31.5399286	-0.049351445	31.37315194	-0.001806272
31.55646204	-0.049396423	31.38968538	-0.001872437
31.57299547	-0.049361544	31.40621881	-0.00193321
31.58952891	-0.049330843	31.42275225	-0.001900989
31.60606234	-0.049331016	31.43928569	-0.001843164
31.62259578	-0.04936129	31.45581912	-0.001823688
31.63912921	-0.049466693	31.47235256	-0.001901671
31.65566265	-0.049640221	31.48888599	-0.001979655
31.67219609	-0.049844598	31.50541943	-0.002142715
31.68872952	-0.050064885	31.52195286	-0.00226858
31.70526296	-0.050179625	31.5384863	-0.002341748
31.72179639	-0.050182468	31.55501974	-0.002287829
31.73832983	-0.050188461	31.57155317	-0.002140901
31.75486326	-0.050227737	31.58808661	-0.001981555
31.7713967	-0.050313628	31.60462004	-0.00194542
31.78793014	-0.05041822	31.62115348	-0.001939898
31.80446357	-0.050527011	31.63768691	-0.001944267
31.82099701	-0.050694367	31.65422035	-0.001948636
31.83753044	-0.051041445	31.67075379	-0.001928796
31.85406388	-0.051355967	31.68728722	-0.001828362
31.87059731	-0.05138818	31.70382066	-0.001709318
31.88713075	-0.051188978	31.72035409	-0.001753782
31.90366419	-0.05098736	31.73688753	-0.001798246
31.92019762	-0.050860168	31.75342096	-0.001894634
31.93673106	-0.050793194	31.7699544	-0.002135187
31.95326449	-0.050870803	31.78648784	-0.00232925
31.96979793	-0.050953374	31.80302127	-0.002461315
31.98633136	-0.051071725	31.81955471	-0.002571674
32.0028648	-0.051248849	31.83608814	-0.00258594
32.01939824	-0.051436705	31.85262158	-0.00264049
32.03593167	-0.051598533	31.86915501	-0.002828333
32.05246511	-0.051851481	31.88568845	-0.00314328
32.06899854	-0.052165293	31.90222189	-0.00345824
32.08553198	-0.052665871	31.91875532	-0.003612011
32.10206541	-0.052759794	31.93528876	-0.003669674
32.11859885	-0.052531272	31.95182219	-0.003699431
32.13513229	-0.052316607	31.96835563	-0.00364549
32.15166572	-0.052258408	31.98488906	-0.003467549
32.16819916	-0.052343511	32.0014225	-0.003339198
32.18473259	-0.05247163	32.01795594	-0.003306947
32.20126603	-0.052540291	32.03448937	-0.003318099
32.21779946	-0.052566508	32.05102281	-0.003279654
32.2343329	-0.052598136	32.06755624	-0.00310481
32.25086634	-0.052643629	32.08408968	-0.002954761
32.26739977	-0.052792181	32.10062311	-0.002997302
32.28393321	-0.052750297	32.11715655	-0.003039842
32.30046664	-0.052572029	32.13368999	-0.003121522
32.31700008	-0.052412626	32.15022342	-0.003234978
32.33353351	-0.05232961	32.16675686	-0.00325543
32.35006695	-0.052314634	32.18329029	-0.003052679
32.36660039	-0.052612813	32.19982373	-0.002794132
32.38313382	-0.052778892	32.21635716	-0.002748715
32.39966726	-0.052765387	32.2328906	-0.002737011
32.41620069	-0.052731567	32.24942404	-0.00285764
32.43273413	-0.052743462	32.26595747	-0.002978268
32.44926756	-0.052800392	32.28249091	-0.003283925
32.465801	-0.052734321	32.29902434	-0.003543087
32.48233444	-0.05264419	32.31555778	-0.00384564
32.49886787	-0.052650331	32.33209121	-0.004064486
32.51540131	-0.052750105	32.34862465	-0.004115941
32.53193474	-0.052869531	32.36515809	-0.004161199
32.54846818	-0.053015194	32.38169152	-0.004240551
32.56500161	-0.053036508	32.39822496	-0.004285799
32.58153505	-0.052965137	32.41475839	-0.004256646
32.59806849	-0.052912278	32.43129183	-0.004168599
32.61460192	-0.052896925	32.44782526	-0.004083652
32.63113536	-0.053013391	32.4643587	-0.004004899
32.64766879	-0.05313277	32.48089214	-0.003873455
32.66420223	-0.053279088	32.49742557	-0.00387997
32.68073566	-0.053474289	32.51395901	-0.003901208
32.6972691	-0.053782138	32.53049244	-0.003922446
32.71380254	-0.054308619	32.54702588	-0.004026609
32.73033597	-0.054614337	32.56355931	-0.004180369
32.74686941	-0.054660131	32.58009275	-0.004349606
32.76340284	-0.054526645	32.59662619	-0.004401042
32.77993628	-0.054436849	32.61315962	-0.004340879
32.79646971	-0.054447209	32.62969306	-0.004190832
32.81300315	-0.054608757	32.64622649	-0.004169453
32.82953659	-0.054657672	32.66275993	-0.004168997
32.84607002	-0.054684863	32.67929336	-0.004217748
32.86260346	-0.054757353	32.6958268	-0.004266498
32.87913689	-0.054927698	32.71236024	-0.004373753
32.89567033	-0.055286726	32.72889367	-0.004474782
32.91220376	-0.055432447	32.74542711	-0.00445492
32.9287372	-0.055493512	32.76196054	-0.004363792
32.94527064	-0.055578463	32.77849398	-0.004356341
32.96180407	-0.055708167	32.79502741	-0.004330287
32.97833751	-0.05581428	32.81156085	-0.00432441
32.99487094	-0.05593821	32.82809429	-0.004344111
33.01140438	-0.056098271	32.84462772	-0.004363812
33.02793782	-0.056554896	32.86116116	-0.004542367
33.04447125	-0.057200452	32.87769459	-0.004714685
[truncated: 118 more rows]
